# Supplementary material for: The basolateral amygdala-anterior cingulate pathway contributes to depression-like behaviors and comorbidity with chronic pain behaviors in male mice
Source: Nat Commun. 2023 Apr 17;14:2198. doi: 10.1038/s41467-023-37878-y (PMC10110607; doi:10.1038/s41467-023-37878-y)
Supplement: Supplementary file 4 — Supplementary Data 1 [file 41467_2023_37878_MOESM4_ESM.xlsx]

## Sheet: GO_BP
geneSet	description	link	size	overlap	expect	enrichmentRatio	pValue	FDR	overlapId	userId
GO:1901566	organonitrogen compound biosynthetic process	http://amigo.geneontology.org/amigo/term/GO:1901566	1532	209	131.68776993574212	1.58709	3.95817e-12	3.569475115483556e-8	11303;11514;11515;11636;11639;11674;11785;11803;11821;11946;11977;12048;12487;12499;12583;12606;12608;12696;13026;13135;13180;13195;13405;13628;13667;13681;13806;14077;14348;14426;14538;14651;14732;14751;15223;15444;15469;16180;16410;16418;16768;16795;16865;17025;17158;17319;18102;18120;18548;18591;18655;18813;18822;19045;19139;19229;19317;19652;19735;20102;20447;20450;20452;20597;20617;20652;208…	Ticam1;B3gnt8;Pmm1;Cirbp;Aprt;Nme1;Dmd;Uggt2;Pigt;Alg1;Svip;Agpat1;Zdhhc8;Mrpl44;Dad1;Eif4e2;Soat1;Eif5a;Cebpb;Ugt8a;Mif;St8sia4;Ago3;Atp5d;Dnajc30;Dhodh;Man1b1;Eif2b4;Necab2;Tia1;Mrps30;Lag3;Mtg1;Nmnat3;Rgs2;Rps4x;Alad;Coasy;Hpca;Mrpl9;Pcbd1;Cers1;Fut9;Fabp3;Gpi1;Nhp2;Eef1d;Atp5g3;Mrpl2;Tlr3;Itgav;B3gat1;Cdo1;Ggt7;Eif4a3;Ddc;Cd28;Tigar;Bcl2l1;Acer3;Prkag2;Ppp1ca;Chst12;Mpi;Mrps6;Trak2;Eif5a2;Guf…
GO:0030030	cell projection organization	http://amigo.geneontology.org/amigo/term/GO:0030030	1473	200	126.61624354787739	1.57958	1.90499e-11	8.589587641161245e-8	11302;11504;11735;11785;11972;11977;11994;12424;12494;12568;12631;12721;12891;12933;13169;13405;13518;13559;13638;13660;13829;13865;14026;14183;14226;14251;14275;14366;14432;14745;14790;14894;15208;15223;15461;15469;16150;16554;16559;16574;16852;16871;17319;17700;17756;17758;18039;18102;18121;18188;18519;18546;18590;18591;18643;18720;18823;18951;19206;19229;19266;19268;19283;19317;19415;19645;196…	Nlgn2;Hras;Cpne5;Thy1;Cby1;Mstn;Rab35;Rac3;Nme1;Fgd4;Cfap44;Ostn;Cep135;Uchl1;Dmd;Ift22;Itpka;Trappc4;Cck;Grcc10;Olfm1;Map4;Arhgef26;Nphp3;Ugt8a;Mif;Cfl1;Kif17;Nectin1;Sept9;Mks1;Aatk;Rilpl1;Kif13b;Tpm1;Sod1;Sema6d;Camk1;Vstm2l;Lca5;Ccdc113;Rgs2;Bex1;Prex2;Rsph9;Arpc2;Gap43;Atp6v0d1;Tpgs1;Fkbp1b;Rtn4r;Nptx2;Lgals1;Ermn;Stmn2;Ddx56;Nrep;Thbs4;Ehd1;B9d2;Efna3;Lrrc6;Sema4a;Poc1a;Flot1;Twf2;Hes5;Ift8…
GO:0120036	plasma membrane bounded cell projection organization	http://amigo.geneontology.org/amigo/term/GO:0120036	1434	194	123.26387864742442	1.57386	5.4891e-11	1.6500228783300486e-7	11302;11504;11735;11785;11972;11977;11994;12424;12494;12568;12631;12721;12891;12933;13169;13405;13518;13638;13660;13829;13865;14026;14183;14226;14251;14275;14366;14432;14745;14790;14894;15208;15223;15461;15469;16150;16554;16559;16574;16852;16871;17319;17700;17756;17758;18039;18102;18121;18188;18519;18546;18643;18720;18823;18951;19206;19229;19266;19268;19283;19317;19415;19645;19684;19716;19735;198…	Nlgn2;Hras;Cpne5;Thy1;Cby1;Mstn;Rab35;Rac3;Nme1;Fgd4;Cfap44;Ostn;Cep135;Uchl1;Dmd;Ift22;Itpka;Trappc4;Cck;Grcc10;Olfm1;Map4;Arhgef26;Nphp3;Ugt8a;Mif;Cfl1;Kif17;Nectin1;Sept9;Mks1;Aatk;Rilpl1;Kif13b;Tpm1;Sod1;Sema6d;Camk1;Vstm2l;Lca5;Ccdc113;Rgs2;Bex1;Prex2;Rsph9;Arpc2;Gap43;Atp6v0d1;Tpgs1;Fkbp1b;Rtn4r;Nptx2;Lgals1;Stmn2;Ddx56;Nrep;Thbs4;Ehd1;B9d2;Efna3;Lrrc6;Sema4a;Poc1a;Flot1;Twf2;Hes5;Ift80;Fgf…
GO:0051649	establishment of localization in cell	http://amigo.geneontology.org/amigo/term/GO:0051649	1822	234	156.6156115032129	1.4941	7.93874e-11	1.789788607320375e-7	11303;11514;11544;11554;11632;11735;11737;11769;11772;11773;11778;11841;11844;12005;12034;12048;12121;12122;12229;12478;12568;12575;12615;12631;12721;13017;13195;13405;13447;13491;13518;13660;13663;13829;13858;14061;14105;14183;14226;14252;14275;14873;15368;15444;15461;15559;16410;16418;16559;16573;16574;17381;17756;17758;17918;17932;18039;18197;18220;18226;18754;18813;18951;19085;19229;19336;193…	Pcsk9;Htatip2;Nlgn2;Hras;Bid;Timm22;Pmm1;Eps15;Thy1;Vps28;Ap4e1;Zfand2b;Rab35;Slc32a1;Fcho2;Vps37d;Trim27;Uchl1;Rab30;Dmd;Slc17a6;Ift22;Erbin;Cdc42bpa;Svip;Trappc4;Eif5a;Map4;Ap2s1;Tnnc1;Anp32a;Clba1;Cfl1;Clec16a;Trappc2l;Cdk5rap2;Dnajc30;Rab1b;Kif17;Rilpl1;Cacng3;Bet1l;Dmap1;Ccdc155;Sod1;Stx18;Camk1;Lca5;Hmox1;Ergic3;Hpca;Nup160;Arpc2;Caly;Slc17a7;Zfyve16;Fkbp1b;Drd4;Rab24;Itgav;Phb2;Tbc1d10a;Zw…
GO:0051130	positive regulation of cellular component organization	http://amigo.geneontology.org/amigo/term/GO:0051130	1194	162	102.6339407984831	1.57843	2.05294e-09	3.7026780509652465e-6	11504;11773;11785;11977;12034;12048;12121;12122;12424;12465;12468;12487;12539;12606;12631;12721;12891;13163;13405;13447;13660;13804;13829;14026;14226;14251;14260;14366;14734;14745;15461;16150;16180;16573;17319;17700;18013;18039;18102;18226;18429;18519;18546;18591;18643;18754;18783;19130;19182;19184;19229;19266;19268;19283;19317;19415;19645;19720;19735;19877;20174;20257;20587;20617;20932;21336;213…	Pcsk9;Nlgn2;Hras;Bid;Cpne5;Thy1;Vps28;Mstn;Rac3;Nme1;Tacr1;Trim27;Cep135;Dmd;Mib1;Lrrc4b;Itpka;Cck;Wnt4;Eif5a;BC004004;Mif;Cfl1;Clec16a;Prox1;Cdk5rap2;Sept9;Nek7;Stub1;Ruvbl2;Gpc3;Neurod2;Tpm1;Stx18;Camk1;Cct5;Rgs2;Pih1d1;Arpc2;Caly;Parn;Psmc3;Fkbp1b;Stmn2;Arhgef10;Ddx56;Phb2;Fmn1;Ehd1;Arpc3;Cd28;Ap2m1;Bcl2l1;Poc1a;Flot1;Twf2;Syt9;Trim28;Eif5a2;Optn;Kat2b;Cpne6;Ube2v2;Rreb1;Taf6;Clasp2;Gbp5;Plxnb…
GO:0046907	intracellular transport	http://amigo.geneontology.org/amigo/term/GO:0046907	1449	187	124.55324976298326	1.50137	5.75668e-09	7.885640818613585e-6	11303;11544;11632;11735;11737;11769;11772;11773;11778;11841;11844;12005;12034;12048;12121;12122;12229;12568;12575;12631;12721;13017;13447;13491;13518;13660;13663;13829;13858;14105;14183;14252;14275;15368;15444;15461;16418;16559;16573;16574;17381;17756;17918;18039;18197;18220;18226;18754;18813;18951;19336;19337;19384;19684;19720;20383;20617;20655;20907;20911;20913;20977;21416;21849;21924;22166;222…	Pcsk9;Htatip2;Hras;Bid;Timm22;Pmm1;Eps15;Vps28;Ap4e1;Zfand2b;Rab35;Vps37d;Trim27;Uchl1;Rab30;Ift22;Erbin;Cdc42bpa;Svip;Trappc4;Eif5a;Ap2s1;Tnnc1;Anp32a;Clba1;Cfl1;Clec16a;Trappc2l;Dnajc30;Rab1b;Kif17;Rilpl1;Cacng3;Bet1l;Dmap1;Sod1;Stx18;Camk1;Lca5;Hmox1;Ergic3;Hpca;Nup160;Arpc2;Caly;Zfyve16;Drd4;Rab24;Phb2;Tbc1d10a;Ehd1;Stx8;Trappc6a;Ap2m1;Ccdc88b;Nsg2;Bcl2l1;Ift80;Fgfr2;Spag9;Syt9;Trak2;Timm13;T…
GO:0022008	neurogenesis	http://amigo.geneontology.org/amigo/term/GO:0022008	1634	206	140.4554935215422	1.46666	6.12103e-09	7.885640818613585e-6	11302;11484;11504;11735;11785;11977;11994;12017;12156;12166;12424;12494;12568;12577;12608;12631;12850;12891;12933;12988;13169;13405;13518;13638;13660;13667;13865;13867;13872;14026;14048;14061;14183;14226;14251;14275;14366;14409;14432;14745;14790;14912;15208;15245;15469;16150;16554;16574;16852;16871;16918;17158;17319;17756;17758;17937;18013;18039;18102;18121;18188;18519;18546;18591;18755;18823;191…	Pcsk9;Nlgn2;Cpne5;Thy1;Rab35;Rac3;Nme1;Hhip;Hdac11;Ostn;Uchl1;Dmd;Mib1;Pigt;Itpka;Trappc4;Cck;Grcc10;Wnt4;Olfm1;Bmp2;Map4;Cebpb;Erbb3;Ugt8a;Frs2;Coq7;Mboat7;Mif;Cfl1;Prox1;Cdk5rap2;Nectin1;Pin1;Mks1;Aatk;Eif2b4;Neurod2;Kif13b;Sod1;Sema6d;Gpc2;Camk1;Vstm2l;Eya1;Rgs2;Plag1;Bex1;Prex2;Gap43;Rpgrip1;Fkbp1b;Rtn4r;Nptx2;Lgals1;Stmn2;Srsf1;Arhgef10;Ddx56;Nrep;Thbs4;Hes6;Ehd1;Mycl;Efna3;Sema4a;Flot1;Twf2…
GO:0007010	cytoskeleton organization	http://amigo.geneontology.org/amigo/term/GO:0007010	1264	166	108.65100600442432	1.52783	1.34908e-08	1.520750233441337e-5	11459;11735;11994;12005;12121;12568;12615;12631;12721;12933;13169;13518;13644;13824;13829;14026;14260;14388;14745;15223;15461;16150;16551;16668;17756;17758;17761;18039;18226;18519;18590;18591;18643;18720;18754;18951;19130;19229;19384;19684;19720;19877;20257;20262;20617;20655;20842;21336;21393;21821;21838;22003;22041;22092;22142;22151;22154;22239;22417;23912;23921;23969;23999;26417;26934;27260;273…	Hras;Thy1;Ss18;Rac3;Tacr1;Cfap44;Trim27;Cep135;Tcap;Efs;Cdc42bpa;Arhgap40;Itpka;Afap1;Wnt4;Map4;Ugt8a;Cfl1;Prox1;Cdk5rap2;Sac3d1;Sept9;Tuba1a;Trim37;Strip1;Rhof;Ccdc155;Tpm1;Sod1;Rsph9;Arpc2;Tpgs1;Wdr73;Gabarap;Ermn;Stmn2;Sh2b2;Arhgef10;Ntmt1;Fmn1;Arpc3;Map7;Ccdc88b;Plekhh2;Lrrc6;Poc1a;Twf2;Tubg2;Mapkap1;Kctd13;Rnd1;Haus3;Kat2b;Clasp2;Add3;Mink1;Krt18;Daam1;Nefl;Mapk3;Gab1;Rgs14;Arhgdia;Dctn2;Bic…
GO:0033043	regulation of organelle organization	http://amigo.geneontology.org/amigo/term/GO:0033043	1166	155	100.22711471610661	1.54649	1.90545e-08	1.909261676491525e-5	12034;12048;12121;12122;12390;12428;12442;12444;12447;12450;12465;12468;12487;12539;12577;12631;12721;13163;13169;13447;13829;14026;14183;14260;14432;14745;15461;16180;16551;16573;17168;17756;17758;18226;18519;18591;18643;18754;18783;19130;19229;19266;19645;19684;19720;19877;20174;20257;20262;20587;20617;20842;20932;21336;21454;21821;21849;22003;22317;22335;22339;22378;22417;23912;23980;23999;263…	Ccng1;Hras;Bid;Rac3;Tacr1;Trim27;Cep135;Prelid1;Lrrc4b;Arhgap40;Afap1;Ccnb2;Wnt4;Tmem33;Map4;BC004004;Cfl1;Clec16a;Prox1;Cdk5rap2;Rab1b;Dhodh;Sept9;Nek7;Trim37;Ruvbl2;Rhof;Smg1;Tpm1;Stx18;Cct5;Pot1b;Pih1d1;Arpc2;Gap43;Parn;Psmg2;Stmn2;Arhgef10;Phb2;Fmn1;Mad2l1bp;Arpc3;Cd28;Tigar;Plekhh2;Bcl2l1;Poc1a;Twf2;Fgfr2;Syt9;Rnd1;Trim28;Optn;H1fx;Kat2b;Clasp2;Add3;Ccna2;Mapk3;Phf23;Arhgdia;Ddx11;Bicd1;Vegf…
GO:0007049	cell cycle	http://amigo.geneontology.org/amigo/term/GO:0007049	1544	194	132.7192668281892	1.46173	2.33659e-08	2.107139334297514e-5	11504;11636;11735;11785;11792;12034;12048;12069;12122;12156;12211;12390;12428;12442;12444;12447;12450;12487;12531;12532;12545;12568;12575;12577;12581;12606;12615;12631;12696;12753;13163;13405;13559;13872;14089;14183;15270;15461;16477;16551;17319;17758;18226;18519;18591;18754;18951;19045;19130;19186;19206;19361;19384;19645;19684;19735;20382;20439;20587;20842;20913;21343;21376;21416;22092;22142;221…	Utp14b;Ccng1;Lats2;Hras;Bid;Cirbp;Rab35;Psme1;Ccnl2;Xlr3a;Cep135;Dmd;Zc3hc1;Ccnb2;Wnt4;Atrip;Bmp2;Map4;BC004004;Mif;Cfl1;Prox1;Cdk5rap2;Sac3d1;Unc119;Txnl4b;Cgref1;Pin1;Sept9;Tuba1a;Atad5;Trim37;Mapk4;Ccdc155;Pbk;Cspp1;Camk1;Stk35;Bex2;Rgs2;Fbxl15;Psmg2;Arhgef10;Ntmt1;Phb2;Zwint;Stard13;Psmd13;Mad2l1bp;Mdc1;Cd28;Bcl2l1;Poc1a;Ccnq;Ppp1ca;Fgfr2;Tubg2;Tbrg1;Haus3;4930447C04Rik;Kat2b;H2afx;Ndc1;Taf6;…
GO:1901135	carbohydrate derivative metabolic process	http://amigo.geneontology.org/amigo/term/GO:1901135	992	135	85.27040977562415	1.5832	4.16973e-08	3.4184235392728276e-5	11514;11515;11636;11639;11674;11677;11821;11946;11966;11977;12048;12122;12156;12499;12850;13135;13806;14348;14426;14538;14732;14751;16418;16434;16574;16795;16828;17158;17159;17319;17381;17761;17995;18102;18591;18655;19139;19384;19703;19883;20447;20450;20452;20617;20652;21416;21881;21991;22239;22273;26877;27029;27403;27425;29858;29863;50762;50773;50873;52463;53897;54200;55981;56174;56321;56336;563…	Bid;B3gnt8;Pmm1;Aprt;Mvd;Nagk;Nme1;Itgb8;Myh7;Fbxo6;Uggt2;Pigt;Alg1;Dad1;Bmp2;Soat1;Ugt8a;Coq7;Mif;St8sia4;Atp5d;Dnajc30;Rab1b;Dhodh;Man1b1;Spock3;Necab2;Akr7a5;Coasy;Fut9;Sult2b1;Gpi1;Atp5g3;Nudt18;Rpe;Itpa;B3gat1;Tkt;Tigar;Map7;Bcl2l1;Prkag2;Chst12;Mpi;Trak2;Elovl7;Man2b1;St8sia2;Ctbs;Atp5l;Tpi1;Aaed1;St6galnac3;Eno1;B4galt5;Eif6;Galnt4;Park7;Atp7a;Nudt7;Cda;Snca;Ak5;Galnt6;Uqcrc1;Sgsh;B3galt5;…
GO:0044093	positive regulation of molecular function	http://amigo.geneontology.org/amigo/term/GO:0044093	1577	195	135.55588328241862	1.43852	7.16401e-08	5.383749882903466e-5	11514;11544;11554;11735;11818;11977;12005;12034;12069;12122;12156;12390;12424;12444;12531;12568;12575;12631;12753;12988;13017;13163;13405;13491;13592;13628;13638;13667;13806;13848;13867;14061;14183;14251;14366;14388;14570;14683;14745;14873;15223;15444;15461;15559;16150;16180;16573;17168;17171;17196;17319;17937;18013;18102;18519;18590;18591;18643;18720;18754;18755;19130;19152;19165;19186;19229;193…	Ticam1;Hras;Bid;Thy1;Nme1;Psme1;Agfg2;Fgd4;Gnas;Mtch1;Trim27;Dmd;Ebf2;Prelid1;St18;Arhgap40;Ccl17;Cck;Sipa1l2;Wnt4;Bmp2;Erbb3;Frs2;BC004004;Mif;Cfl1;Prox1;Unc119;Pin1;Nek7;Cacng3;Trim37;Stub1;Eif2b4;Neurod2;Tpm1;Sod1;Kcne2;Tnfsf11;Serinc5;Camk1;Bex2;Rgs2;Prex2;Pih1d1;Hpca;Parn;Rtn4r;Drd4;Tlr3;Apoh;Arhgef10;Phb2;Dock4;Smap2;Tbc1d10a;Stard13;Htr2b;Arhgdig;Tigar;Efna3;Flot1;Prkag2;Ccnq;Shc2;Fgfr2;Sp…
GO:0048666	neuron development	http://amigo.geneontology.org/amigo/term/GO:0048666	1119	147	96.18708522068893	1.52827	9.60079e-08	6.290485528790413e-5	11302;11504;11735;11785;11977;11994;12424;12494;12568;12577;12631;12891;12933;13169;13405;13518;13638;13660;13865;14026;14183;14226;14251;14275;14366;14409;14432;14745;14790;15208;15469;16150;16554;16574;16852;16871;17319;17756;17758;18013;18039;18102;18121;18188;18519;18546;18591;18823;19206;19229;19266;19268;19283;19317;19415;19645;19716;19735;19877;19892;20257;20262;20351;20655;21821;21828;218…	Nlgn2;Cpne5;Thy1;Rab35;Rac3;Nme1;Ostn;Uchl1;Dmd;Itpka;Trappc4;Cck;Grcc10;Olfm1;Map4;Ugt8a;Mif;Cfl1;Nectin1;Mks1;Aatk;Neurod2;Kif13b;Sod1;Sema6d;Camk1;Vstm2l;Rgs2;Bex1;Prex2;Gap43;Rpgrip1;Fkbp1b;Rtn4r;Nptx2;Lgals1;Stmn2;Ddx56;Nrep;Thbs4;Ehd1;Efna3;Sema4a;Flot1;Twf2;Hes5;Fgfr2;Trak2;Rnd1;Tspan2;Folr1;Kat2b;Cpne6;Ube2v2;Ngb;Clasp2;Mink1;Nog;Npy;Plxnb3;Nefl;Rtn4rl2;Cpeb3;Gabrr2;Eif2b2;Foxo6;Plp1;Atp7…
GO:0048699	generation of neurons	http://amigo.geneontology.org/amigo/term/GO:0048699	1526	189	131.1720214895186	1.44086	1.03991e-07	6.290485528790413e-5	11302;11484;11504;11735;11785;11977;11994;12017;12156;12166;12424;12494;12568;12577;12608;12631;12891;12933;13169;13405;13518;13638;13660;13865;13872;14026;14048;14061;14183;14226;14251;14275;14366;14409;14432;14745;14790;14912;15208;15245;15469;16150;16554;16574;16852;16871;16918;17158;17319;17756;17758;18013;18039;18102;18121;18188;18519;18546;18591;18755;18823;19126;19130;19206;19229;19266;192…	Pcsk9;Nlgn2;Cpne5;Thy1;Rab35;Rac3;Nme1;Hhip;Ostn;Uchl1;Dmd;Mib1;Pigt;Itpka;Trappc4;Cck;Grcc10;Wnt4;Olfm1;Bmp2;Map4;Cebpb;Ugt8a;Frs2;Mif;Cfl1;Prox1;Cdk5rap2;Nectin1;Pin1;Mks1;Aatk;Neurod2;Kif13b;Sod1;Sema6d;Gpc2;Camk1;Vstm2l;Eya1;Rgs2;Plag1;Bex1;Prex2;Gap43;Rpgrip1;Fkbp1b;Rtn4r;Nptx2;Lgals1;Stmn2;Ddx56;Nrep;Thbs4;Hes6;Ehd1;Mycl;Efna3;Sema4a;Flot1;Twf2;Hes5;Fgfr2;Spag9;Trak2;Rnd1;Tspan2;Folr1;Kat2b…
GO:0033554	cellular response to stress	http://amigo.geneontology.org/amigo/term/GO:0033554	1674	204	143.89381649636576	1.41771	1.04632e-07	6.290485528790413e-5	11514;11677;11785;11792;11936;11977;12005;12048;12122;12156;12166;12229;12428;12450;12539;12545;12575;12581;12608;12631;12696;12753;12846;12850;12919;13163;13663;13804;13872;14048;14226;14251;14275;14366;14388;14432;15270;15368;15461;15469;15500;16527;16588;17164;17168;17319;17523;17876;18039;18207;18391;18655;18704;18754;19229;19268;19361;19716;19883;20174;20617;20655;20719;20913;21416;21828;218…	Pcsk9;Ccng1;Hras;Bid;Cirbp;Thy1;Tm7sf3;Fgd4;Myef2;Tmem259;Faap20;Fbxo6;Comt;Smarcal1;Uggt2;Ercc6l2;Pik3c2a;Svip;Map1lc3a;Wnt4;Atrip;Tmem33;Bmp2;Cebpb;Coq7;Mif;Cfl1;Clec16a;Emc10;Faap24;Atad5;Man1b1;Stub1;Ruvbl2;Dmap1;Ccdc155;Pbk;Smg1;Tpm1;Sod1;Polq;Tnfsf11;Smyd2;Zswim7;Hmox1;Eya1;Nudt16l1;Pot1b;Tmub1;Bex1;Gap43;Sigmar1;Fkbp1b;Rtn4r;Gabarap;Get4;Tlr3;Nrep;Thbs4;Mdc1;Tigar;Bcl2l1;Flot1;Serpinb6a;Ma…
GO:0030182	neuron differentiation	http://amigo.geneontology.org/amigo/term/GO:0030182	1372	172	117.93447803644791	1.45844	1.8612e-07	1.0343298803685303e-4	11302;11504;11735;11785;11977;11994;12017;12156;12424;12494;12568;12577;12608;12631;12891;12933;13169;13405;13518;13638;13660;13865;13872;14026;14048;14183;14226;14251;14275;14366;14409;14432;14745;14790;14912;15208;15469;16150;16554;16574;16852;16871;16918;17319;17756;17758;18013;18039;18102;18121;18188;18519;18546;18591;18823;19126;19130;19206;19229;19266;19268;19283;19317;19415;19645;19716;197…	Pcsk9;Nlgn2;Cpne5;Thy1;Rab35;Rac3;Nme1;Ostn;Uchl1;Dmd;Mib1;Pigt;Itpka;Trappc4;Cck;Grcc10;Wnt4;Olfm1;Bmp2;Map4;Cebpb;Ugt8a;Mif;Cfl1;Prox1;Cdk5rap2;Nectin1;Pin1;Mks1;Aatk;Neurod2;Kif13b;Sod1;Sema6d;Gpc2;Camk1;Vstm2l;Eya1;Rgs2;Bex1;Prex2;Gap43;Rpgrip1;Fkbp1b;Rtn4r;Nptx2;Lgals1;Stmn2;Ddx56;Nrep;Thbs4;Ehd1;Mycl;Efna3;Sema4a;Flot1;Twf2;Hes5;Fgfr2;Spag9;Trak2;Rnd1;Tspan2;Folr1;Kat2b;Cpne6;Ube2v2;Ngb;Cla…
GO:0031175	neuron projection development	http://amigo.geneontology.org/amigo/term/GO:0031175	990	132	85.09849362688297	1.55114	1.94983e-07	1.0343298803685303e-4	11302;11504;11735;11785;11977;11994;12424;12494;12568;12631;12891;12933;13169;13405;13518;13638;13660;13865;14026;14183;14226;14251;14275;14366;14432;14745;14790;15208;15469;16150;16554;16574;16852;16871;17319;17756;17758;18039;18102;18121;18188;18519;18546;18823;19206;19229;19266;19268;19283;19317;19415;19645;19716;19735;19877;20257;20262;20351;20655;21821;21828;21838;22223;22239;22339;22368;239…	Nlgn2;Cpne5;Thy1;Rab35;Rac3;Nme1;Ostn;Uchl1;Dmd;Itpka;Trappc4;Cck;Grcc10;Olfm1;Map4;Ugt8a;Mif;Cfl1;Nectin1;Mks1;Aatk;Kif13b;Sod1;Sema6d;Camk1;Vstm2l;Rgs2;Bex1;Prex2;Gap43;Fkbp1b;Rtn4r;Nptx2;Lgals1;Stmn2;Ddx56;Nrep;Thbs4;Ehd1;Efna3;Sema4a;Flot1;Twf2;Hes5;Fgfr2;Trak2;Tspan2;Folr1;Kat2b;Cpne6;Ube2v2;Ngb;Clasp2;Mink1;Nog;Npy;Plxnb3;Nefl;Rtn4rl2;Cpeb3;Eif2b2;Foxo6;Plp1;Atp7a;Xlr3b;Csmd3;Vegfa;Dbnl;Lpa…
GO:1901137	carbohydrate derivative biosynthetic process	http://amigo.geneontology.org/amigo/term/GO:1901137	600	89	51.57484462235332	1.72565	2.34378e-07	1.1742348986021334e-4	11514;11515;11636;11639;11674;11821;11946;11977;12048;12499;13135;13806;14348;14426;14538;14751;16418;16795;17158;17319;18102;18591;18655;19139;20447;20450;20452;20617;20652;21416;21881;21991;22239;26877;27403;27425;29858;50873;52463;53897;55981;56321;56336;56395;56690;56749;57357;59031;64294;66043;66114;66129;66435;67980;68087;70025;70827;71743;72661;74559;76898;78752;78928;80914;93961;108099;10…	B3gnt8;Pmm1;Aprt;Nme1;Uggt2;Pigt;Alg1;Dad1;Soat1;Ugt8a;Mif;St8sia4;Atp5d;Dnajc30;Dhodh;Man1b1;Necab2;Coasy;Fut9;Gpi1;Atp5g3;B3gat1;Tkt;Tigar;Bcl2l1;Prkag2;Chst12;Mpi;Trak2;Elovl7;St8sia2;Atp5l;Tpi1;Aaed1;St6galnac3;Eno1;B4galt5;Eif6;Galnt4;Atp7a;Snca;Galnt6;B3galt5;Dcakd;Mlycd;Pomgnt2;Entpd5;Pdgfb;Acot7;Tet1;Tcf7l2;Man2a1;Prkn;Trip11;Galnt12;Pigv;Prpsap2;Sccpdh;Pgk1;Abca7;Aldoa;Adcy1;Itm2c;Adcy8;…
GO:0044281	small molecule metabolic process	http://amigo.geneontology.org/amigo/term/GO:0044281	1736	208	149.22321710734226	1.39388	2.77389e-07	1.3165767611238678e-4	11303;11484;11514;11515;11636;11639;11674;11677;11821;11946;11966;11977;12048;12091;12122;12156;12408;12499;12583;12606;12642;12846;12850;12903;13070;13106;13116;13180;13195;13806;14077;14137;14275;14651;14695;14732;14751;14873;15444;15929;16418;16434;16574;16828;16832;17158;17159;17171;17319;17448;17523;17918;17995;18102;18194;18452;18519;18591;18655;18754;18777;18783;18822;18823;19012;19045;191…	Pcsk9;Bid;Pmm1;Aprt;Mvd;Pnpla8;Nagk;Fdft1;Sdhb;Nme1;Myh7;Comt;Uggt2;Dhcr24;Ptgs1;Cyp2e1;Aldh3b2;Itpka;Agpat1;Pla2g15;Wnt4;Cryl1;Folh1;Bmp2;Ptges2;Scpep1;Soat1;Nucb2;Coq7;Mif;Akr1a1;Prox1;Atp5d;Dnajc30;Dhodh;Ttr;Spock3;Urah;Sod1;Akr7a5;Nmnat3;Coasy;Mcat;Acat2;Hpca;Pcbd1;Nsdhl;Fabp3;Sult2b1;Gpi1;Atp5g3;Rdh5;Nudt18;Tmem86a;Rpe;Chst15;Itpa;Marc2;Cubn;Cdo1;Ggt7;Idh3g;Tkt;Gde1;Ddc;Tigar;Bcl2l1;Acer3;Ch…
GO:0022402	cell cycle process	http://amigo.geneontology.org/amigo/term/GO:0022402	1038	136	89.22448119667123	1.52425	3.47321e-07	0.00015660711196971989	11504;11636;11735;11785;11792;12034;12048;12122;12211;12390;12428;12442;12444;12447;12450;12487;12531;12532;12545;12575;12577;12581;12615;12631;12696;13163;13559;13872;14089;14183;15461;16551;17319;17758;18226;18519;18591;18754;18951;19186;19361;19384;19645;19684;20842;20913;21376;21416;22154;22248;22417;23980;23988;23997;26909;26934;26992;27401;50523;51791;52696;53860;54624;56205;56208;57784;661…	Ccng1;Lats2;Hras;Bid;Cirbp;Rab35;Psme1;Cep135;Ccnb2;Wnt4;Map4;Mif;Cfl1;Cdk5rap2;Sac3d1;Unc119;Cgref1;Pin1;Sept9;Atad5;Trim37;Ccdc155;Cspp1;Fbxl15;Psmg2;Arhgef10;Ntmt1;Phb2;Zwint;Psmd13;Mad2l1bp;Cd28;Bcl2l1;Poc1a;Fgfr2;Tubg2;Tbrg1;Haus3;4930447C04Rik;Kat2b;Ndc1;Clasp2;Klhdc8b;Cdkn2d;Ccna2;Kcnh5;Wdr18;Babam1;Rad51;Gipc1;Phf23;Rgs14;Chmp6;Babam2;Ddx11;Cdc25c;Dctn2;Fap;Pebp1;Mlh3;Ercc3;Senp6;Bin3;Ada…
GO:0060249	anatomical structure homeostasis	http://amigo.geneontology.org/amigo/term/GO:0060249	386	63	33.1798167070473	1.89874	5.30148e-07	2.2766078741615864e-4	11433;11674;11677;11792;11994;12308;12447;12465;12468;12494;12568;12721;12839;12988;13405;14387;14538;14683;16410;16541;16795;17357;17700;18655;18783;19126;19165;19229;19361;19645;19662;19892;20289;20655;21454;21943;22041;22174;22339;26417;50873;50932;51812;52530;56506;59125;68728;69535;69917;70315;72836;72961;74025;74108;75782;104271;170677;170758;233789;320234;327762;333329;380718	Mstn;Marcksl1;Rac3;Gnas;Dmd;Col9a1;Nphp3;Nek7;Mks1;Smg1;Sod1;Tnfsf11;Cct5;Lca5;Pot1b;Parn;Slc17a7;Nhp2;Itgav;Scx;Mink1;Mapk3;Cib2;Rad51;Vegfa;Cdhr1;Coro1a;Cngb1;Cdk5;Tex15;Nabp2;Cd38;Pcdh15;Apex1;Calb2;Csk;Dna2;Ccdc66;Prom1;Cct7;Prkn;Ten1;Tyro3;Rbp4;Pgk1;Acp5;Aldoa;Gaa;Pla2g4a;Trf;Psen2;Rpe65;Large1;Trp53inp2;Mcrs1;Gcnt2;Ccne1;Ptk2b;Tcp1;Rb1;Napsa;Akr1b3;Hdac8
GO:1903047	mitotic cell cycle process	http://amigo.geneontology.org/amigo/term/GO:1903047	622	90	53.46592225850627	1.68332	6.07695e-07	2.3918470625566604e-4	11504;11735;11792;12034;12048;12122;12390;12428;12442;12444;12447;12450;12487;12531;12532;12545;12575;12577;12581;12615;12631;13163;13559;13872;14183;15461;16551;17758;18226;18591;18951;19186;19361;19384;19645;19684;20842;22248;23980;26934;26992;27401;50523;52696;53860;56205;56208;57784;66156;66371;66591;66679;66700;67849;68142;68431;68743;68953;69556;69654;69917;70235;71007;73804;76499;77011;774…	Ccng1;Lats2;Hras;Bid;Rab35;Psme1;Ccnb2;Map4;Cfl1;Cdk5rap2;Unc119;Sept9;Atad5;Fbxl15;Psmg2;Arhgef10;Phb2;Zwint;Mad2l1bp;Cd28;Bcl2l1;Poc1a;Fgfr2;Tubg2;Clasp2;Klhdc8b;Cdkn2d;Ccna2;Kcnh5;Rad51;Phf23;Chmp6;Cdc25c;Dctn2;Pebp1;Ercc3;Bin3;Adamts1;Cav2;Cdkn1c;E2f5;Cenpa;Anapc11;Kntc1;Nabp2;Kif11;Stag1;Chmp2a;Pdgfb;Apex1;Anln;Sept10;Ensa;Rae1;Dna2;Cdc7;Bod1;D7Ertd443e;Sept5;Gpnmb;Becn1;Racgap1;Chmp1a;Ccdc8…
GO:0051301	cell division	http://amigo.geneontology.org/amigo/term/GO:0051301	551	82	47.362898978194465	1.73131	6.1003e-07	2.3918470625566604e-4	11735;12048;12211;12428;12442;12444;12447;12450;12531;12532;12545;12568;12615;12631;13163;14183;15559;16551;17758;18226;18590;18591;18754;18951;18993;19045;19206;19384;19645;20678;20842;21828;22196;22248;22339;23988;26934;50523;51791;52696;53860;56044;56205;56208;56321;57784;59003;66156;66283;66371;66406;66679;66700;67849;67903;68142;68251;68724;68743;68953;69556;73804;74392;76499;77407;78267;101…	Ccng1;Lats2;Rab35;Zc3hc1;Ccnb2;Map4;Cfl1;Sac3d1;Unc119;Pin1;Sept9;Cspp1;Gkn1;Thbs4;Zwint;Insc;Htr2b;Bcl2l1;Pou3f3;Ppp1ca;Fgfr2;Haus3;Clasp2;Klhdc8b;Ccna2;Babam1;Hmcn1;Gipc1;Rgs14;Chmp6;Babam2;Cdc25c;Vegfa;Bin3;Cenpa;Anapc11;Specc1l;Kntc1;Cdk5;Ccp110;Kif11;Stag1;Ptch1;Chmp2a;Pdgfa;Dyrk3;Pdgfb;Anln;Sept10;Birc6;Ensa;Rae1;Cdc7;Sycp2;Bod1;Sept5;Becn1;Racgap1;Chmp1a;Arl8a;Ank3;Kif2c;Cdca5;Ccnd2;Tacc1;…
GO:0030029	actin filament-based process	http://amigo.geneontology.org/amigo/term/GO:0030029	696	98	59.82681976192985	1.63806	6.87942e-07	2.5076662633294333e-4	11459;11554;11785;11994;12568;12631;12721;13169;13511;13644;13824;13829;14026;14260;14388;14745;15223;15461;16150;16511;17918;18590;18591;18643;18720;18754;19130;19229;19384;19684;19720;19877;20265;21336;21393;21924;22003;22041;22417;23912;23921;23969;23999;26934;27260;27360;27494;50873;50932;56044;56378;56443;57342;58800;67282;68178;68743;69538;72821;73296;74192;74392;76499;76709;76932;77767;786…	Hras;Rac3;Tacr1;Myh7;Trim27;Tcap;Efs;Cdc42bpa;Arhgap40;Itpka;Wnt4;Tnnc1;Cfl1;Prox1;Strip1;Rhof;Ccdc155;Tpm1;Kcne2;Arpc2;Ermn;Sh2b2;Arhgef10;Fmn1;Arpc3;Plekhh2;Twf2;Mapkap1;Kctd13;Rnd1;Kcnn2;Clasp2;Add3;Mink1;Daam1;Acap2;Gab1;Arhgdia;Dbnl;Lpar1;Pip5k1a;Arhgef19;Trpm7;Scn1a;Myo5a;Wipf1;Coro1a;Antxr1;Specc1l;Jam3;Cdk5;Ikbkb;Foxj1;Kank1;Pdgfa;Pcdh15;Pdgfb;Anln;Epb41l4a;Dsg2;Evl;Kcnh2;Ccdc88a;Prkn;Was…
GO:0007272	ensheathment of neurons	http://amigo.geneontology.org/amigo/term/GO:0007272	133	30	11.432423891288318	2.62412	7.43144e-07	2.5076662633294333e-4	11484;13667;14745;14912;15208;17153;17196;17918;17937;18417;18823;19317;20182;20183;20655;21416;22041;22239;26874;50913;53897;70747;76960;83964;118446;217715;218442;224045;234094;259277	Ugt8a;Eif2b4;Sod1;Serinc5;Arhgef10;Hes5;Tspan2;Gjc3;Eif2b2;Plp1;Lpar1;Myo5a;Bcas1;Jam3;Rxrb;Nab2;Rxrg;Abcd2;Qk;Mal;Nkx6-2;Tcf7l2;Aspa;Trf;Klk8;Cldn11;Mbp;Olig2;Gal3st1;Eif2b5
GO:0008366	axon ensheathment	http://amigo.geneontology.org/amigo/term/GO:0008366	133	30	11.432423891288318	2.62412	7.43144e-07	2.5076662633294333e-4	11484;13667;14745;14912;15208;17153;17196;17918;17937;18417;18823;19317;20182;20183;20655;21416;22041;22239;26874;50913;53897;70747;76960;83964;118446;217715;218442;224045;234094;259277	Ugt8a;Eif2b4;Sod1;Serinc5;Arhgef10;Hes5;Tspan2;Gjc3;Eif2b2;Plp1;Lpar1;Myo5a;Bcas1;Jam3;Rxrb;Nab2;Rxrg;Abcd2;Qk;Mal;Nkx6-2;Tcf7l2;Aspa;Trf;Klk8;Cldn11;Mbp;Olig2;Gal3st1;Eif2b5
GO:0043603	cellular amide metabolic process	http://amigo.geneontology.org/amigo/term/GO:0043603	929	123	79.85505109027706	1.54029	7.50798e-07	2.5076662633294333e-4	11803;12606;12696;13405;13628;13667;13681;14275;14651;14732;14778;14860;16418;16865;18120;18548;18813;19012;19045;19165;19229;19317;19652;19735;19877;20102;20447;20450;20452;20597;20617;20655;20918;21453;21841;22239;24030;26417;26877;26908;26987;27398;27403;29813;30959;52530;53320;53897;55944;55987;56208;56280;56360;56424;56484;56690;57320;59054;64658;66190;66656;66892;67008;67204;67212;67528;677…	Cirbp;Mvd;Itgb8;Dmd;Pla2g15;Mrpl44;Eif4e2;Cpxm2;Folh1;Eif5a;Ugt8a;St8sia4;Ago3;Stub1;Eif2b4;Tia1;Mrps30;Sod1;Mtg1;Rgs2;Rps4x;Mrpl9;Cers1;Nhp2;Eef1d;Mrpl2;Ggt7;Eif4a3;Tigar;Acer3;Gstt3;Ppp1ca;Allc;Mrps6;Eif5a2;Guf1;Mtif3;Elovl7;Gsta4;Folr1;St8sia2;Aasdh;Aspg;Plpp1;Eif3d;Mrps18a;Mrpl16;Mars2;Mapk3;Cpeb3;Mrps25;St6galnac3;Mrps12;Eif2b2;Pcsk1;Eif6;Park7;Nudt7;Ddx25;Eif2s3y;Ngrn;Snca;Eef1a2;Mrpl27;Eif…
GO:0000278	mitotic cell cycle	http://amigo.geneontology.org/amigo/term/GO:0000278	764	105	65.67196881912989	1.59886	8.84119e-07	2.8474936022993e-4	11504;11735;11792;12034;12048;12122;12390;12428;12442;12444;12447;12450;12487;12531;12532;12545;12575;12577;12581;12615;12631;13163;13559;13872;14089;14183;15461;16551;17758;18226;18591;18951;19186;19206;19361;19384;19645;19684;20382;20842;22142;22151;22154;22248;23980;26934;26992;27401;50523;51791;52033;52696;53376;53860;56205;56208;56321;57784;66156;66371;66591;66679;66700;67849;68142;68431;687…	Ccng1;Lats2;Hras;Bid;Rab35;Psme1;Ccnb2;Map4;Cfl1;Cdk5rap2;Unc119;Sept9;Tuba1a;Atad5;Pbk;Fbxl15;Psmg2;Arhgef10;Phb2;Zwint;Mad2l1bp;Cd28;Bcl2l1;Poc1a;Fgfr2;Tubg2;Clasp2;Klhdc8b;Cdkn2d;Ccna2;Kcnh5;Rad51;Phf23;Rgs14;Chmp6;Cdc25c;Dctn2;Fap;Pebp1;Ercc3;Bin3;Adamts1;Cav2;Cdkn1c;E2f5;Cenpa;Usp2;Anapc11;Kntc1;Tubb5;Tada2a;Tada3;Tubb2a;Srsf2;Nabp2;Kif11;Stag1;Ptch1;Chmp2a;Pdgfb;Apex1;Anln;Sept10;Ensa;Rae1;…
GO:0051960	regulation of nervous system development	http://amigo.geneontology.org/amigo/term/GO:0051960	983	128	84.49678710628885	1.51485	1.08649e-06	3.378602580882291e-4	11302;11484;11504;11785;12017;12156;12166;12494;12568;12631;12891;12933;13405;13638;13660;13865;14048;14061;14226;14366;14432;14745;14912;15208;16150;16180;16554;16852;16918;17158;17319;17756;18013;18039;18102;18121;18429;18519;18546;18755;19130;19229;19266;19268;19283;19317;19415;19716;19735;19877;20182;20183;20257;20351;20617;20678;20732;21416;21838;22041;22339;22368;23969;23999;26396;27528;508…	Nlgn2;Cpne5;Thy1;Rac3;Nme1;Ostn;Dmd;Mib1;Lrrc4b;Itpka;Olfm1;Bmp2;Mif;Cfl1;Prox1;Cdk5rap2;Nectin1;Mks1;Aatk;Neurod2;Kif13b;Sema6d;Camk1;Eya1;Rgs2;Plag1;Bex1;Gap43;Fkbp1b;Rtn4r;Lgals1;Stmn2;Ddx56;Nrep;Hes6;Ehd1;Mycl;Efna3;Sema4a;Twf2;Hes5;Spag9;Trak2;Kat2b;Cpne6;Ube2v2;Clasp2;Nog;Sfrp5;Plxnb3;Nefl;Rtn4rl2;Cpeb3;Rgs14;Eif2b2;Foxo6;Xlr3b;Csmd3;Vegfa;Lpar1;Pcp4;Snca;Adamts1;Ptprd;Trpv2;Cdk5;F2;Ptprz1;…
GO:0042552	myelination	http://amigo.geneontology.org/amigo/term/GO:0042552	130	29	11.174549668176551	2.59518	1.43892e-06	4.293623814904529e-4	11484;13667;14745;14912;15208;17153;17196;17918;17937;18823;19317;20182;20183;20655;21416;22041;22239;26874;50913;53897;70747;76960;83964;118446;217715;218442;224045;234094;259277	Ugt8a;Eif2b4;Sod1;Serinc5;Arhgef10;Hes5;Tspan2;Gjc3;Eif2b2;Plp1;Lpar1;Myo5a;Bcas1;Jam3;Rxrb;Nab2;Rxrg;Abcd2;Qk;Mal;Nkx6-2;Tcf7l2;Aspa;Trf;Klk8;Mbp;Olig2;Gal3st1;Eif2b5
GO:1901575	organic substance catabolic process	http://amigo.geneontology.org/amigo/term/GO:1901575	1777	208	152.7474981565364	1.36172	1.49456e-06	4.293623814904529e-4	11554;11674;11792;11818;12005;12091;12211;12499;12568;12583;12696;12753;12846;12903;13116;13419;13804;13806;14089;14387;14651;14705;14734;14751;15368;15369;16418;16434;16541;16828;17025;17164;17319;17381;17876;18002;18476;18655;18754;18777;18783;18802;19045;19165;19166;19172;19173;19182;19184;19185;19186;19229;19317;19684;19703;20439;20597;20617;21991;22196;22223;22225;22339;22393;23988;23997;264…	Pcsk9;Ppp1r11;Klhl40;Cirbp;Vps28;Pnpla8;Nagk;Zfand2b;Ubxn2a;Psme1;Myef2;Tmem259;Uchl1;Fbxo6;Comt;Uggt2;Ube2r2;Asb11;1700016K19Rik;Aldh3b2;Svip;Psmd8;Pla2g15;Nell1;Scpep1;Mif;Psmb2;Ago3;Clec16a;Akr1a1;Abhd6;Pin1;Man1b1;Stub1;Urah;Gpc3;Pbk;Eri3;Smg1;Kcne2;Fbxl3;Hmox1;Tmub1;Fbxl15;Alad;Nedd8;Acat2;Parn;Psmc3;Usp40;Gpi1;Nudt18;Get4;Rpe;Apoh;Itpa;Enpp6;Cubn;Cdo1;Ggt7;Psmb4;Psmd13;Trir;Eif4a3;Pafah1b3;…
GO:0090407	organophosphate biosynthetic process	http://amigo.geneontology.org/amigo/term/GO:0090407	484	73	41.603707995365006	1.75465	1.52357e-06	4.293623814904529e-4	11514;11515;11636;11639;11674;11821;11946;12048;12499;13026;13806;14077;14593;14732;14751;15444;15559;16418;17171;17319;18102;18590;18591;18655;18704;18720;19139;19229;20617;21881;21991;27425;50873;55979;55981;56690;56749;66043;66114;66129;68087;68603;69372;70025;71743;74080;74559;77582;78928;80914;85305;102247;103711;108099;110119;110196;192156;209692;212627;214253;218442;226518;228033;228550;22…	Aprt;Mvd;Nme1;Pik3c2a;Pigt;Itpka;Agpat1;Mboat7;Mif;Atp5d;Dnajc30;Dhodh;Serinc5;Nmnat3;Coasy;Hpca;Fabp3;Gpi1;Atp5g3;Tkt;Htr2b;Tigar;Bcl2l1;Prkag2;Mpi;Elovl7;Atp5l;Tpi1;Aaed1;Eno1;Ggps1;Eif6;Pcyt1a;Pip5k1a;P2ry6;Snca;Ak5;Dcakd;Mlycd;Mocs3;Nmnat2;Pdgfa;Entpd5;Pdgfb;Fdps;Acot7;Prkn;Pigv;Prpsap2;Pgk1;Aldoa;Adcy1;Adcy8;Etnk2;Pmvk;Ak1;Pigz;Ak4;Gpat4;Uck2;Pdk3;Dhtkd1;Atp5a1;Pnpo;Adcy9;Mthfd2l;Adcy10;Mas1…
GO:0019693	ribose phosphate metabolic process	http://amigo.geneontology.org/amigo/term/GO:0019693	443	68	38.07942694617086	1.78574	1.85277e-06	5.063115853859737e-4	11514;11515;11636;11639;11674;11821;11946;11966;11977;12048;12122;12499;12850;13806;14732;14751;16418;16434;16574;16828;17319;17995;18102;18655;19139;19384;19883;20617;21881;21991;22273;27425;29863;50873;54200;56360;56690;56749;57320;66043;66114;66129;66646;67273;67528;68087;68603;70025;71743;74559;80752;80914;102247;108099;110119;140781;192156;209692;212627;213484;217698;226646;228033;229949;236…	Bid;Aprt;Mvd;Nme1;Myh7;Coq7;Mif;Atp5d;Dnajc30;Dhodh;Coasy;Sult2b1;Gpi1;Atp5g3;Nudt18;Rpe;Itpa;Tkt;Tigar;Bcl2l1;Prkag2;Mpi;Elovl7;Atp5l;Tpi1;Aaed1;Eno1;Eif6;Park7;Atp7a;Nudt7;Snca;Ak5;Uqcrc1;Dcakd;Mlycd;Entpd5;Acot5;Acot7;Pde7b;Prkn;Ndufv1;Prpsap2;Ndufs2;Ndufa10;Pgk1;Ldha;Aldoa;Adcy1;Adcy8;Pmvk;Ak1;Acot9;Ak4;Gpat4;Atp6v1b2;Uck2;Pdk3;Dhtkd1;Ran;Atp5a1;Rora;Adcy9;Adcy10;Kif5c;Gpam;Fam20c;Prps1
GO:0009117	nucleotide metabolic process	http://amigo.geneontology.org/amigo/term/GO:0009117	560	81	48.13652164752976	1.68271	2.24644e-06	5.958343295525823e-4	11514;11515;11636;11639;11674;11821;11946;11966;11977;12048;12122;12499;12850;13806;14732;14751;15444;15929;16418;16434;16574;16828;16832;17319;17448;17995;18102;18655;19139;19384;19883;20617;21881;21991;22273;27425;29863;50773;50873;54200;55979;56360;56690;56749;57320;66043;66114;66129;66646;67273;67528;68087;68603;70025;71743;72269;74080;74559;80752;80914;85305;102247;103850;108099;110119;14078…	Bid;Aprt;Mvd;Nme1;Myh7;Agpat1;Coq7;Mif;Atp5d;Dnajc30;Dhodh;Nmnat3;Coasy;Hpca;Sult2b1;Gpi1;Atp5g3;Nudt18;Rpe;Itpa;Idh3g;Tkt;Tigar;Bcl2l1;Prkag2;Mpi;Elovl7;Atp5l;Tpi1;Aaed1;Eno1;Eif6;Park7;Atp7a;Nudt7;Cda;Snca;Ak5;Uqcrc1;Dcakd;Mlycd;Nmnat2;Entpd5;Mdh2;Acot5;Acot7;Pde7b;Prkn;Ndufv1;Prpsap2;Nt5c;Ndufs2;Ndufa10;Pgk1;Ldha;Aldoa;Adcy1;Adcy8;Pmvk;Ak1;Acot9;Ak4;Gpat4;Atp6v1b2;Uck2;Pdk3;Dhtkd1;Ran;Atp5a1;R…
GO:0044283	small molecule biosynthetic process	http://amigo.geneontology.org/amigo/term/GO:0044283	634	89	54.497419150953334	1.6331	2.54032e-06	6.49557188643166e-4	11636;11674;11677;11821;12156;12499;12583;12850;13180;13806;14137;14751;14873;16418;16434;16828;16832;17171;17319;17523;17918;18102;18194;18519;18591;18655;18783;18822;18823;19130;19139;19224;19229;19317;19662;20617;20655;21416;21991;22417;26874;29863;50722;50773;52064;56690;56749;57320;57357;58810;59003;59012;59031;60527;66108;66129;66190;67452;67528;68603;70025;74559;74754;76615;77590;79464;809…	Aprt;Mvd;Pnpla8;Fdft1;Nme1;Dhcr24;Ptgs1;Itpka;Wnt4;Bmp2;Ptges2;Coq7;Mif;Akr1a1;Prox1;Dhodh;Sod1;Mcat;Pcbd1;Nsdhl;Gpi1;Nudt18;Chst15;Itpa;Cdo1;Ggt7;Tigar;Acer3;Prkag2;Chst12;Mpi;Acmsd;Elovl7;Kat2b;Tpi1;Aaed1;Eno1;Coq5;Eif6;Plp1;Park7;Gsto1;Nudt7;P2ry6;Snca;Myo5a;Scd4;Mpo;Mlycd;Plod1;Abcd2;Entpd5;Ndufa9;Pdgfb;Qk;Fdps;Acot7;Pde7b;Moxd1;Tcf7l2;Rbp4;Nt5c;Pgk1;Ldha;Aldoa;Pla2g4a;Pmvk;Ak1;Srd5a3;Fads3;U…
GO:0070727	cellular macromolecule localization	http://amigo.geneontology.org/amigo/term/GO:0070727	1600	189	137.53291899294217	1.37422	2.66066e-06	6.49557188643166e-4	11544;11554;11632;11735;11769;11772;11773;11778;11841;11844;12017;12034;12048;12121;12122;12390;12447;12465;12468;12568;12575;12615;12631;12988;13163;13405;13660;13663;13829;14061;14251;14252;14275;15444;15461;16150;16418;16573;16574;16668;17153;17381;17756;17761;17918;18220;18226;18643;18720;18777;18813;19206;19336;19337;19384;19645;19684;19877;20174;20383;20907;20913;21376;21416;21454;21838;218…	Lats2;Nlgn2;Hras;Bid;Timm22;Pmm1;Thy1;Vps28;Ap4e1;Ctdnep1;Zfand2b;Rab35;Fcho2;Rab30;Dmd;Ift22;Erbin;Svip;Eif5a;Ap2s1;Ugt8a;Cfl1;Rab1b;Pin1;Atg9b;Rilpl1;Cacng3;Ruvbl2;Necab2;Tia1;Dmap1;Kcne2;Stx18;Camk1;Cct5;Pih1d1;Hpca;Nup160;Arpc2;Zfyve16;Nptx2;Get4;Rab24;Phb2;Cubn;Tbc1d10a;Ehd1;Stx8;Ap2m1;Map7;Bcl2l1;Flot1;Twf2;Pdzd11;Gorasp2;Trak2;Timm13;Trim28;Tbrg1;Optn;Folr1;Tbc1d8b;Ndc1;Clasp2;Tulp4;Krt18;…
GO:0034613	cellular protein localization	http://amigo.geneontology.org/amigo/term/GO:0034613	1590	188	136.67333824923628	1.37554	2.66507e-06	6.49557188643166e-4	11544;11554;11632;11735;11769;11772;11773;11778;11841;11844;12017;12034;12048;12121;12122;12390;12447;12465;12468;12568;12575;12615;12631;12988;13163;13405;13660;13663;13829;14061;14251;14252;14275;15444;15461;16150;16418;16573;16574;16668;17153;17381;17756;17761;17918;18220;18226;18643;18720;18777;18813;19206;19336;19337;19384;19645;19684;19877;20174;20383;20907;20913;21376;21416;21454;21838;218…	Lats2;Nlgn2;Hras;Bid;Timm22;Pmm1;Thy1;Vps28;Ap4e1;Ctdnep1;Zfand2b;Rab35;Fcho2;Rab30;Dmd;Ift22;Erbin;Svip;Eif5a;Ap2s1;Ugt8a;Cfl1;Rab1b;Pin1;Atg9b;Rilpl1;Cacng3;Ruvbl2;Necab2;Tia1;Dmap1;Kcne2;Stx18;Camk1;Cct5;Pih1d1;Hpca;Nup160;Arpc2;Zfyve16;Nptx2;Get4;Rab24;Phb2;Cubn;Tbc1d10a;Ehd1;Stx8;Ap2m1;Map7;Bcl2l1;Flot1;Twf2;Pdzd11;Gorasp2;Trak2;Timm13;Trim28;Tbrg1;Optn;Folr1;Tbc1d8b;Ndc1;Clasp2;Tulp4;Krt18;…
GO:0006928	movement of cell or subcellular component	http://amigo.geneontology.org/amigo/term/GO:0006928	1834	212	157.64710839565998	1.34478	2.81988e-06	6.692028643862443e-4	11504;11554;11674;11735;11778;11785;11792;11818;11946;11977;12121;12156;12166;12424;12568;12631;12642;12721;12933;13001;13482;13491;13511;13518;13638;13644;13829;13861;13865;14026;14089;14251;14252;14275;14388;14432;14538;14734;14745;14751;14894;15223;15368;15461;15559;16170;16410;16511;16551;16554;16559;16573;16574;16871;17075;17319;17381;17700;17756;17758;17918;18039;18121;18188;18226;18590;185…	Bmper;Hras;Thy1;Mstn;Rac3;Itgb8;Tacr1;Myh7;Cfap44;Uchl1;Efs;Ift22;Pik3c2a;Cdc42bpa;Ccl17;Megf10;Mysm1;Dynlrb1;Cck;Wnt4;Bmp2;St14;Map4;Tnnc1;Mboat7;Mif;Cfl1;Prox1;Emc10;Abhd6;Kif17;Nectin1;Pin1;Rhof;Gpc3;Kif13b;Tpm1;Sod1;Cpne3;Kcne2;Tnfsf11;Sema6d;Vstm2l;Cfap69;Lca5;Hmox1;Epx;Rsph9;Arpc2;Gap43;Tpgs1;Gpi1;Drd4;Apoh;Csnk2b;Itgav;Ackr4;Dock4;Thbs4;Stard13;Htr2b;Efna3;Lrrc6;Sema4a;Flot1;Pou3f3;Ch25h;I…
GO:0014812	muscle cell migration	http://amigo.geneontology.org/amigo/term/GO:0014812	100	24	8.595807437058886	2.79206	2.93475e-06	6.78603694757337e-4	11504;11792;11977;12166;13491;14745;17319;17700;17918;18590;18591;18667;19877;21336;21828;22003;57342;57784;70417;76709;214968;233571;238130;414758	Mstn;Tacr1;Megf10;Mif;Tpm1;Sema6d;Arpc2;Drd4;Dock4;Thbs4;Atp7a;Lpar1;P2ry6;Bin3;Myo5a;Adamts1;Bmpr1a;Zfp950;Pdgfa;Pdgfb;Apex1;Parva;Rock1;Pgr
GO:0030031	cell projection assembly	http://amigo.geneontology.org/amigo/term/GO:0030031	502	74	43.150953334035606	1.71491	3.05936e-06	6.897321555839774e-4	11972;11977;11994;12631;13169;13660;13829;14026;14432;14745;14894;15223;15461;17700;17758;18590;18591;18643;18720;18951;19684;19877;21821;22092;22335;23999;27260;53860;54562;54633;56044;57342;57784;67884;68121;68259;68743;70235;71820;72507;73692;73739;74025;75564;75695;76709;76779;77609;80291;101314;101565;103080;107351;108686;108897;110012;140571;170758;192786;211484;212517;224014;228543;232944;…	Hras;Cby1;Mstn;Rac3;Fgd4;Cfap44;Cep135;Map4;Arhgef26;Nphp3;Cfl1;Sept9;Mks1;Rilpl1;Ccdc113;Rsph9;Arpc2;Gap43;Atp6v0d1;Tpgs1;Ehd1;B9d2;Lrrc6;Poc1a;Twf2;Ift80;Plxnb3;Gmnc;Atp7a;Dbnl;Lpar1;Pip5k1a;Bin3;Ccp110;Tsga10;Foxj1;Kank1;Pdgfa;Pcdh15;Pdgfb;Rilpl2;Anln;Sept10;Drc1;Evl;Vdac3;Ccdc66;Ccdc88a;Rsph1;1810043G02Rik;Sept5;Wdr34;Cfap20;Rhov;Dmtn;Pqbp1;Cplane1;Pfn1;Aif1l;Parva;Rock1;Ccdc151;Dzip1l;Cluap1…
GO:0006753	nucleoside phosphate metabolic process	http://amigo.geneontology.org/amigo/term/GO:0006753	567	81	48.73822816812388	1.66194	3.65282e-06	8.034428305021275e-4	11514;11515;11636;11639;11674;11821;11946;11966;11977;12048;12122;12499;12850;13806;14732;14751;15444;15929;16418;16434;16574;16828;16832;17319;17448;17995;18102;18655;19139;19384;19883;20617;21881;21991;22273;27425;29863;50773;50873;54200;55979;56360;56690;56749;57320;66043;66114;66129;66646;67273;67528;68087;68603;70025;71743;72269;74080;74559;80752;80914;85305;102247;103850;108099;110119;14078…	Bid;Aprt;Mvd;Nme1;Myh7;Agpat1;Coq7;Mif;Atp5d;Dnajc30;Dhodh;Nmnat3;Coasy;Hpca;Sult2b1;Gpi1;Atp5g3;Nudt18;Rpe;Itpa;Idh3g;Tkt;Tigar;Bcl2l1;Prkag2;Mpi;Elovl7;Atp5l;Tpi1;Aaed1;Eno1;Eif6;Park7;Atp7a;Nudt7;Cda;Snca;Ak5;Uqcrc1;Dcakd;Mlycd;Nmnat2;Entpd5;Mdh2;Acot5;Acot7;Pde7b;Prkn;Ndufv1;Prpsap2;Nt5c;Ndufs2;Ndufa10;Pgk1;Ldha;Aldoa;Adcy1;Adcy8;Pmvk;Ak1;Acot9;Ak4;Gpat4;Atp6v1b2;Uck2;Pdk3;Dhtkd1;Ran;Atp5a1;R…
GO:0009259	ribonucleotide metabolic process	http://amigo.geneontology.org/amigo/term/GO:0009259	426	65	36.61813968187086	1.77508	3.81493e-06	8.19120669149528e-4	11514;11515;11636;11639;11674;11821;11946;11966;11977;12048;12122;12499;12850;13806;14732;14751;16418;16434;16574;16828;17319;17995;18102;18655;19139;19384;19883;20617;21991;22273;27425;29863;50873;54200;56360;56690;56749;57320;66043;66114;66129;67273;67528;68087;68603;70025;71743;74559;80752;80914;102247;108099;110119;140781;192156;209692;213484;217698;226646;228033;229949;236900;271639;319801;4…	Bid;Aprt;Mvd;Nme1;Myh7;Coq7;Mif;Atp5d;Dnajc30;Dhodh;Coasy;Sult2b1;Gpi1;Atp5g3;Nudt18;Itpa;Tigar;Bcl2l1;Prkag2;Mpi;Elovl7;Atp5l;Tpi1;Aaed1;Eno1;Eif6;Park7;Atp7a;Nudt7;Snca;Ak5;Uqcrc1;Dcakd;Mlycd;Entpd5;Acot5;Acot7;Pde7b;Prkn;Ndufv1;Ndufs2;Ndufa10;Pgk1;Ldha;Aldoa;Adcy1;Adcy8;Pmvk;Ak1;Acot9;Ak4;Gpat4;Atp6v1b2;Uck2;Pdk3;Dhtkd1;Ran;Atp5a1;Rora;Adcy9;Adcy10;Kif5c;Gpam;Fam20c;Prps1
GO:0031344	regulation of cell projection organization	http://amigo.geneontology.org/amigo/term/GO:0031344	726	98	62.40556199304751	1.57037	4.50365e-06	9.021928742838841e-4	11302;11504;11785;11977;12494;12568;12631;12891;12933;13405;13660;13829;13865;14026;14226;14366;14432;14745;15461;16150;16554;16852;17319;17700;17756;17758;18039;18102;18519;18546;18643;19229;19266;19268;19283;19317;19415;19684;19735;20257;20351;21821;21838;22335;22339;22368;23969;23999;26396;27260;50873;52163;52513;53860;53972;54633;56044;56177;57784;59041;64294;65079;68743;68750;70620;70827;764…	Nlgn2;Hras;Cpne5;Thy1;Mstn;Nme1;Ostn;Cep135;Dmd;Itpka;Olfm1;Map4;Mif;Cfl1;Sept9;Aatk;Kif13b;Sema6d;Camk1;Rgs2;Arpc2;Gap43;Fkbp1b;Rtn4r;Lgals1;Ermn;Stmn2;Ddx56;Ehd1;Sema4a;Twf2;Trak2;Kat2b;Cpne6;Ube2v2;Rreb1;Clasp2;Plxnb3;Nefl;Rtn4rl2;Cpeb3;Eif2b2;Foxo6;Atp7a;Xlr3b;Csmd3;Vegfa;Lpar1;Pcp4;Bin3;Adamts1;Ptprd;Trpv2;Cdk5;Ccp110;Ptprz1;Cd38;Map2k2;Creb3l2;Cers2;Ikbkb;Kank1;Qk;Anln;Ptprf;Rasal1;Fzd4;Nr2…
GO:0006163	purine nucleotide metabolic process	http://amigo.geneontology.org/amigo/term/GO:0006163	437	66	37.56367849994733	1.75702	4.57417e-06	9.021928742838841e-4	11514;11515;11636;11639;11674;11821;11946;11966;11977;12048;12122;12499;12850;13806;14732;14751;15444;16418;16434;16574;16828;17319;17995;18102;18655;19139;19384;19883;20617;21991;22273;27425;29863;50873;54200;56360;56690;57320;66043;66114;66129;67273;67528;68087;68603;70025;71743;74559;80752;102247;108099;110119;140781;192156;209692;212627;213484;217698;226646;228033;229949;236900;271639;319801;…	Bid;Aprt;Mvd;Nme1;Myh7;Coq7;Mif;Atp5d;Dnajc30;Coasy;Hpca;Sult2b1;Gpi1;Atp5g3;Nudt18;Itpa;Tigar;Bcl2l1;Prkag2;Mpi;Elovl7;Atp5l;Tpi1;Aaed1;Eno1;Eif6;Park7;Atp7a;Nudt7;Snca;Ak5;Uqcrc1;Dcakd;Mlycd;Entpd5;Acot5;Acot7;Pde7b;Prkn;Ndufv1;Prpsap2;Ndufs2;Ndufa10;Pgk1;Ldha;Aldoa;Adcy1;Adcy8;Pmvk;Ak1;Acot9;Ak4;Gpat4;Atp6v1b2;Pdk3;Dhtkd1;Ran;Atp5a1;Rora;Adcy9;Mthfd2l;Adcy10;Kif5c;Gpam;Fam20c;Prps1
GO:0120035	regulation of plasma membrane bounded cell projection organization	http://amigo.geneontology.org/amigo/term/GO:0120035	717	97	61.63193932371221	1.57386	4.58282e-06	9.021928742838841e-4	11302;11504;11785;11977;12494;12568;12631;12891;12933;13405;13660;13829;13865;14026;14226;14366;14432;14745;15461;16150;16554;16852;17319;17700;17756;17758;18039;18102;18519;18546;18643;19229;19266;19268;19283;19317;19415;19684;19735;20257;20351;21821;21838;22335;22339;22368;23969;23999;26396;27260;50873;52163;52513;53860;53972;54633;56044;56177;57784;59041;64294;65079;68743;68750;70620;70827;764…	Nlgn2;Hras;Cpne5;Thy1;Mstn;Nme1;Ostn;Cep135;Dmd;Itpka;Olfm1;Map4;Mif;Cfl1;Sept9;Aatk;Kif13b;Sema6d;Camk1;Rgs2;Arpc2;Gap43;Fkbp1b;Rtn4r;Lgals1;Stmn2;Ddx56;Ehd1;Sema4a;Twf2;Trak2;Kat2b;Cpne6;Ube2v2;Rreb1;Clasp2;Plxnb3;Nefl;Rtn4rl2;Cpeb3;Eif2b2;Foxo6;Atp7a;Xlr3b;Csmd3;Vegfa;Lpar1;Pcp4;Bin3;Adamts1;Ptprd;Trpv2;Cdk5;Ccp110;Ptprz1;Cd38;Map2k2;Creb3l2;Cers2;Ikbkb;Kank1;Qk;Anln;Ptprf;Rasal1;Fzd4;Nr2f1;Ev…
GO:0044248	cellular catabolic process	http://amigo.geneontology.org/amigo/term/GO:0044248	1888	216	162.28884441167176	1.33096	4.602e-06	9.021928742838841e-4	11554;11674;11792;11818;12005;12122;12211;12499;12539;12568;12583;12696;12753;12846;12903;13106;13419;13663;13804;13806;13861;14089;14387;14651;14705;14751;14778;14873;15368;15369;15559;15900;16418;16434;16828;17025;17164;17168;17319;17381;17523;17876;18002;18655;18704;18783;19045;19165;19166;19172;19173;19182;19184;19185;19186;19229;19317;19336;19684;19703;19877;20439;20597;20617;21821;21991;221…	Pcsk9;Ticam1;Bid;Ppp1r11;Klhl40;Cirbp;Vps28;Acbd5;Pnpla8;Nagk;Zfand2b;Ubxn2a;Psme1;Myef2;Tmem259;Uchl1;Fbxo6;Comt;Uggt2;Ube2r2;Pik3c2a;1700016K19Rik;Cyp2e1;Aldh3b2;Svip;Map1lc3a;Psmd8;Pla2g15;Nell1;Scpep1;Mif;Psmb2;Ago3;Clec16a;Akr1a1;Rab1b;Abhd6;Atg9b;Man1b1;Stub1;Urah;Pbk;Eri3;Smg1;Kcne2;Cisd2;Fbxl3;Hmox1;Tmub1;Fbxl15;Alad;Nedd8;Epx;Acat2;Parn;Psmc3;Usp40;Gpi1;Gabarap;Nudt18;Get4;Rab24;Apoh;Itp…
GO:0009150	purine ribonucleotide metabolic process	http://amigo.geneontology.org/amigo/term/GO:0009150	412	63	35.41472664068261	1.77892	4.9839e-06	9.412902229070513e-4	11514;11515;11636;11639;11674;11821;11946;11966;11977;12048;12122;12499;12850;13806;14732;14751;16418;16434;16574;16828;17319;17995;18102;18655;19139;19384;19883;20617;21991;22273;27425;29863;50873;54200;56360;56690;57320;66043;66114;66129;67273;67528;68087;68603;70025;71743;74559;80752;102247;108099;110119;140781;192156;209692;213484;217698;226646;228033;229949;236900;271639;319801;432530	Bid;Aprt;Mvd;Nme1;Myh7;Coq7;Mif;Atp5d;Dnajc30;Coasy;Sult2b1;Gpi1;Atp5g3;Nudt18;Itpa;Tigar;Bcl2l1;Prkag2;Mpi;Elovl7;Atp5l;Tpi1;Aaed1;Eno1;Eif6;Park7;Atp7a;Nudt7;Snca;Ak5;Uqcrc1;Dcakd;Mlycd;Entpd5;Acot5;Acot7;Pde7b;Prkn;Ndufv1;Ndufs2;Ndufa10;Pgk1;Ldha;Aldoa;Adcy1;Adcy8;Pmvk;Ak1;Acot9;Ak4;Gpat4;Atp6v1b2;Pdk3;Dhtkd1;Ran;Atp5a1;Rora;Adcy9;Adcy10;Kif5c;Gpam;Fam20c;Prps1
GO:0080134	regulation of response to stress	http://amigo.geneontology.org/amigo/term/GO:0080134	1227	150	105.47055725271254	1.4222	5.01019e-06	9.412902229070513e-4	11433;11514;11785;11818;11977;12005;12048;12122;12156;12166;12229;12424;12487;12539;12575;12581;12606;12608;12753;12919;12946;13419;13804;13829;14048;14061;14226;14251;14366;14388;14723;15354;15461;15469;15950;16178;16768;17082;17164;17171;17221;17319;17381;18590;18591;18754;18783;19172;19229;19268;19361;19645;19883;20617;20655;21838;21849;21930;21943;22041;22166;22174;22324;22339;22393;22417;263…	Ticam1;Hras;Bid;Thy1;Fgd4;Tmem259;Erbin;Svip;Cck;Trafd1;Wnt4;Tmem33;Bmp2;Cebpb;Mif;Emc10;Atad5;Pbk;Smg1;Sod1;Polq;Lag3;Tnfsf11;Cd46;Smyd2;Eya1;Nudt16l1;Fkbp1b;Rtn4r;Tlr3;Apoh;Ggt7;Psmb4;Cd28;Tigar;Bcl2l1;Flot1;Calcrl;Mapkap1;Nuak1;Spag9;Trim28;Il1rl1;Optn;Ube2v2;Rreb1;Ngb;Clasp2;Mink1;Cdkn2d;Grina;Sfrp5;Gbp5;Erp29;Mapk3;Clock;Babam1;Ulbp1;Rad51;Gab1;Babam2;Ddx11;Park7;Wfs1;Atp7a;Metrnl;Crhbp;Vegf…
GO:0030036	actin cytoskeleton organization	http://amigo.geneontology.org/amigo/term/GO:0030036	619	86	53.208048035394505	1.6163	5.6544e-06	0.0010224130838605383	11459;11994;12568;12631;12721;13169;13644;13824;13829;14026;14260;14388;14745;15223;15461;16150;18590;18591;18643;18720;18754;19130;19229;19384;19684;19720;19877;21336;21393;22003;22041;22417;23912;23921;23969;23999;26934;27260;27360;27494;50873;50932;56044;56378;56443;57342;58800;67282;68178;68743;69538;73296;74192;74392;76499;76709;76932;77767;80297;83964;101314;107351;107831;108686;108897;1707…	Hras;Rac3;Tacr1;Trim27;Tcap;Efs;Cdc42bpa;Arhgap40;Itpka;Wnt4;Cfl1;Prox1;Strip1;Rhof;Ccdc155;Tpm1;Arpc2;Ermn;Sh2b2;Arhgef10;Fmn1;Arpc3;Plekhh2;Twf2;Mapkap1;Kctd13;Rnd1;Clasp2;Add3;Mink1;Daam1;Gab1;Arhgdia;Dbnl;Lpar1;Pip5k1a;Arhgef19;Trpm7;Wipf1;Coro1a;Antxr1;Specc1l;Jam3;Cdk5;Ikbkb;Foxj1;Kank1;Pdgfa;Pcdh15;Pdgfb;Anln;Epb41l4a;Evl;Ccdc88a;Prkn;Washc3;Pacsin1;Acta1;Frmd5;Racgap1;Sptbn4;Trf;Amot;Smtn…
GO:0009891	positive regulation of biosynthetic process	http://amigo.geneontology.org/amigo/term/GO:0009891	1904	217	163.6641736016012	1.32589	5.66874e-06	0.0010224130838605383	11785;11792;12005;12048;12069;12156;12166;12428;12465;12468;12487;12494;12499;12545;12577;12606;12608;12696;12753;12850;13017;13163;13170;13180;13559;13592;13865;13872;14048;14061;14077;14183;14366;14732;15208;15223;15273;15354;15461;15469;15500;15559;15900;16150;16418;16477;16871;16994;17075;17129;17164;17171;17319;17381;17537;17700;17932;18013;18027;18121;18226;18519;18591;18643;18667;18771;187…	Ticam1;Htatip2;Hras;Cirbp;Ctdnep1;Mstn;Ss18;Ebf2;St18;Mysm1;Svip;Wnt4;Bmp2;Ptges2;Soat1;Eif5a;Cebpb;Psmd9;Creb5;Coq7;Mif;Prox1;Cdk5rap2;Zfp131;Abhd6;Pin1;Nek7;Atad5;Ruvbl2;Neurod2;Tnfsf11;Pknox1;Camk1;Tsc22d1;Cct5;Bex2;Eya1;Plag1;Rps4x;Pih1d1;Pcbd1;Parn;Fabp3;Psmc3;Zscan21;Tlr3;Ltb;Eif4a3;Htr2b;Scx;Cd28;Yes1;Bcl2l1;Prox2;Hes5;Pou3f3;Zfpm2;Fgfr2;Kctd13;Trim28;Eif5a2;Sox7;Guf1;H1fx;Kat2b;Rreb1;Taf6…
GO:0019637	organophosphate metabolic process	http://amigo.geneontology.org/amigo/term/GO:0019637	932	119	80.11292531338881	1.4854	6.79136e-06	0.0012008728817496895	11514;11515;11636;11639;11674;11821;11946;11966;11977;12048;12122;12499;12850;13026;13806;14077;14137;14593;14695;14732;14751;15444;15559;15929;16418;16434;16574;16828;16832;17171;17319;17448;17995;18102;18590;18591;18655;18704;18720;18783;18802;19012;19139;19229;19384;19883;20597;20617;21881;21991;22273;27425;29863;50773;50873;54200;54607;55979;55981;56209;56360;56690;56749;57320;66043;66082;661…	Pcsk9;Bid;Aprt;Mvd;Pnpla8;Fdft1;Nme1;Myh7;Pik3c2a;Pigt;Itpka;Agpat1;Pla2g15;Coq7;Mboat7;Mif;Atp5d;Dnajc30;Abhd6;Dhodh;Smg1;Serinc5;Nmnat3;Coasy;Hpca;Fabp3;Sult2b1;Gpi1;Atp5g3;Nudt18;Rpe;Itpa;Idh3g;Tkt;Htr2b;Gde1;Tigar;Plppr3;Bcl2l1;Prkag2;Mpi;Gnb3;Elovl7;Aspg;Atp5l;Plpp1;Tpi1;Aaed1;Mtmr9;Eno1;Plcd4;Ggps1;Eif6;Park7;Atp7a;Nudt7;Pcyt1a;Pip5k1a;P2ry6;Cda;Snca;Ak5;Uqcrc1;Dcakd;Mlycd;Mocs3;Nmnat2;Pdgf…
GO:0070925	organelle assembly	http://amigo.geneontology.org/amigo/term/GO:0070925	753	100	64.72643000105342	1.54496	7.29826e-06	0.0012656870962584141	11459;11972;11994;12121;12615;12696;12721;13169;13660;14432;14705;14894;15223;16180;16418;16551;17168;17758;18226;18519;18951;19130;19266;19684;20842;21393;21821;22003;22092;22154;22335;26934;53860;54562;54633;56208;56486;57342;57436;66371;66406;66734;67091;67884;68121;68142;68259;68728;68729;68953;69821;70231;70235;71116;71820;71986;72507;73692;73739;74025;74342;75564;75695;76308;76571;76709;767…	Nlgn2;Cirbp;Cby1;Ubxn2a;Cfap44;Cep135;Tcap;Lrrc4b;Map1lc3a;Map4;Nphp3;Prox1;Cdk5rap2;Sac3d1;Rab1b;Sept9;Mks1;Atg9b;Rilpl1;Trim37;Ccdc155;Tpm1;Stx18;Ccdc113;Rsph9;Arpc2;Gap43;Atp6v0d1;Tpgs1;Gabarap;Arhgef10;Ehd1;Trappc6a;B9d2;Lrrc6;Poc1a;Ift80;Gorasp2;Bscl2;Haus3;Kat2b;Gmnc;Wdr18;Ddx28;Phf23;Eif6;Bicd1;Gabarapl1;Dbnl;Senp6;Coro1a;Ptprd;Cenpa;Tubb5;Ccp110;Kif11;Stag1;Foxj1;Mterf4;Chmp2a;Pcdh15;Rilp…
GO:0016192	vesicle-mediated transport	http://amigo.geneontology.org/amigo/term/GO:0016192	1308	157	112.43316127673023	1.39639	8.37938e-06	0.0014257586738102876	11303;11735;11769;11772;11773;11778;11803;11841;11844;11981;12048;12121;12229;12390;12568;12721;12919;12988;13017;13169;13447;13491;13660;13829;13858;14183;14251;14734;15368;15444;15461;15559;15900;16410;16559;16573;16574;16668;16976;17164;17756;17918;18102;18197;18704;18754;18777;18783;18951;19152;19337;19684;19720;19877;20617;20907;20911;20977;22041;22174;22248;22317;22324;22339;23969;26396;264…	Pcsk9;Nlgn2;Hras;Eps15;Vps28;Ap4e1;Rab35;Bmp2k;Rac3;Nme1;Fcho2;Vps37d;Trim27;Rab30;Mib1;Pik3c2a;Megf10;Cbarp;Trappc4;Ap2s1;Clec16a;Trappc2l;Rab1b;Unc119;Kif17;Cacng3;Bet1l;Necab2;Gpc3;Stx18;Hmox1;Ergic3;Pot1b;Hpca;Caly;Slc17a7;Zfyve16;Drd4;Itgav;Ackr4;Rab11fip1;Cubn;Tbc1d10a;Ehd1;Stx8;Htr2b;Trappc6a;Ap2m1;Nsg2;Bcl2l1;Flot1;Calcrl;Fgfr2;Spag9;Syt9;Trak2;Optn;Clasp2;Tmem87a;Krt18;Arf5;Erp29;Ston2;M…
GO:0006396	RNA processing	http://amigo.geneontology.org/amigo/term/GO:0006396	775	102	66.61750763720637	1.53113	8.72859e-06	0.001439550979861316	11803;12696;12747;12750;13865;14105;14300;16588;18813;19317;19652;20382;20383;20384;20646;21841;26396;27632;52513;52530;53861;54624;54633;55934;56522;66077;66078;66125;66254;66409;66441;66446;66492;67225;67459;67755;67797;67936;67959;67973;68017;68035;68092;68479;68731;68845;68927;68988;68991;69163;69207;69372;69499;69821;69942;70153;70225;71799;71916;72171;72341;72554;73666;74097;74108;75416;761…	Utp14b;Rnf113a1;Trmt61a;Cirbp;Rp9;Wdr55;Ppp1r8;Zc3h7a;Cstf2;Fbll1;Ptcd1;Mrpl44;Zmat2;Ago3;Shq1;Clk4;Txnl4b;Pop7;Rbfa;Sf3b5;Tia1;Eri3;Mrm1;Papolb;Pih1d1;Parn;Nhp2;Srsf1;Ddx56;Khdrbs2;Eif4a3;Rnpc3;Rbm41;Ints6l;Akap17b;Srsf11;Wdr18;Cpeb3;Srsf5;Celf3;Dimt1;Snrpn;Srsf3;Thoc3;Mrm2;Magohb;Aplp1;Ssu72;Srsf2;Map2k2;Tsr2;Mocs3;Frg1;Rbmx2;Ivns1abp;Mterf4;Ahcyl1;Wdr74;Nvl;BC005561;Celf6;Qk;Nr2f1;Snrnp48;Usb1…
GO:0031328	positive regulation of cellular biosynthetic process	http://amigo.geneontology.org/amigo/term/GO:0031328	1865	212	160.31180870114824	1.32242	8.7797e-06	0.001439550979861316	11785;11792;12005;12048;12069;12156;12166;12428;12465;12468;12487;12494;12499;12545;12577;12606;12608;12696;12753;12850;13017;13163;13170;13180;13559;13592;13865;13872;14048;14077;14183;14366;14732;15208;15223;15273;15354;15461;15469;15500;15559;15900;16150;16418;16477;16871;16994;17075;17129;17164;17171;17319;17381;17537;17700;17932;18013;18027;18121;18226;18519;18591;18643;18667;18771;18783;189…	Ticam1;Htatip2;Hras;Cirbp;Ctdnep1;Mstn;Ss18;Ebf2;St18;Mysm1;Svip;Wnt4;Bmp2;Ptges2;Soat1;Eif5a;Cebpb;Psmd9;Creb5;Coq7;Mif;Prox1;Cdk5rap2;Zfp131;Pin1;Nek7;Atad5;Ruvbl2;Neurod2;Tnfsf11;Pknox1;Camk1;Tsc22d1;Cct5;Bex2;Eya1;Plag1;Rps4x;Pih1d1;Pcbd1;Parn;Fabp3;Psmc3;Zscan21;Tlr3;Ltb;Eif4a3;Htr2b;Scx;Cd28;Yes1;Bcl2l1;Prox2;Hes5;Pou3f3;Zfpm2;Fgfr2;Kctd13;Trim28;Eif5a2;Sox7;Guf1;H1fx;Kat2b;Rreb1;Taf6;Dbp;E…
GO:0055086	nucleobase-containing small molecule metabolic process	http://amigo.geneontology.org/amigo/term/GO:0055086	637	87	54.755293374065104	1.58889	9.80529e-06	0.0015790012239205176	11514;11515;11636;11639;11674;11821;11946;11966;11977;12048;12122;12499;12850;13806;14732;14751;15444;15929;16418;16434;16574;16828;16832;17319;17448;17995;18102;18655;19139;19384;19883;20617;21881;21991;22273;27425;29858;29863;50773;50873;54200;55979;56360;56690;56749;57320;66043;66114;66129;66435;66646;67273;67528;67980;68087;68603;70025;71743;72269;74080;74559;76974;80752;80914;85305;102247;10…	Bid;Pmm1;Aprt;Mvd;Nme1;Myh7;Uggt2;Agpat1;Coq7;Mif;Atp5d;Dnajc30;Dhodh;Urah;Nmnat3;Coasy;Hpca;Sult2b1;Gpi1;Atp5g3;Nudt18;Rpe;Itpa;Idh3g;Tkt;Tigar;Bcl2l1;Prkag2;Mpi;Elovl7;Atp5l;Tpi1;Aaed1;Eno1;Eif6;Park7;Atp7a;Nudt7;Cda;Snca;Ak5;Aldh6a1;Uqcrc1;Dcakd;Mlycd;Nmnat2;Entpd5;Mdh2;Acot5;Acot7;Pde7b;Prkn;Ndufv1;Prpsap2;Nt5c;Ndufs2;Ndufa10;Pgk1;Ldha;Aldoa;Adcy1;Adcy8;Tet2;Pmvk;Ak1;Acot9;Ak4;Gpat4;Atp6v1b2;…
GO:0010564	regulation of cell cycle process	http://amigo.geneontology.org/amigo/term/GO:0010564	555	78	47.706731275676816	1.63499	1.00815e-05	0.0015949929377144382	11504;11792;12034;12048;12122;12211;12390;12428;12442;12444;12447;12450;12487;12531;12532;12545;12575;12577;12581;12696;13872;14089;14183;16551;17319;18226;18519;18591;18754;19186;19645;19684;20842;20913;22417;23980;23988;26934;26992;54624;56208;66156;66371;66591;66679;66700;67849;67903;68142;68251;68729;68953;70235;70315;71007;77011;80280;93695;101565;107047;107976;108000;108907;116748;118454;21…	Ccng1;Bid;Cirbp;Psme1;Ccnb2;Wnt4;Mif;Cdk5rap2;Pin1;Atad5;Trim37;Cspp1;Psmg2;Phb2;Mad2l1bp;Cd28;Bcl2l1;Poc1a;Fgfr2;Kat2b;Cdkn2d;Ccna2;Kcnh5;Babam1;Gipc1;Babam2;Ddx11;Cdc25c;Fap;Pebp1;Ercc3;Senp6;Adamts1;Cav2;Cdkn1c;Rmi2;Anapc11;Ccp110;Kif11;Stag1;Chmp2a;Dyrk3;Pdgfb;Apex1;Birc6;Rae1;Cdc7;D7Ertd443e;Gpnmb;Becn1;Racgap1;Chmp1a;Ccdc8;Cdca5;Ccnd2;Lsm10;Nusap1;Chmp3;Ino80;Prkce;Cenpf;Ppp2r5b;Rdx;Cdc25b;…
GO:0046390	ribose phosphate biosynthetic process	http://amigo.geneontology.org/amigo/term/GO:0046390	228	40	19.59844095649426	2.04098	1.08821e-05	0.001691971562437182	11514;11515;11636;11639;11674;11821;11946;12048;12499;13806;14751;16418;17319;18102;18655;19139;20617;21881;21991;27425;50873;56690;56749;66043;66114;66129;68087;70025;71743;74559;80914;108099;110119;209692;212627;228033;236900;271639;319801;432530	Aprt;Nme1;Mif;Atp5d;Dnajc30;Dhodh;Coasy;Gpi1;Atp5g3;Tkt;Tigar;Bcl2l1;Prkag2;Mpi;Elovl7;Atp5l;Tpi1;Aaed1;Eno1;Eif6;Snca;Dcakd;Mlycd;Entpd5;Acot7;Prkn;Prpsap2;Pgk1;Aldoa;Adcy1;Adcy8;Ak1;Ak4;Uck2;Pdk3;Dhtkd1;Atp5a1;Adcy9;Adcy10;Prps1
GO:0051336	regulation of hydrolase activity	http://amigo.geneontology.org/amigo/term/GO:0051336	1176	143	101.0866954598125	1.41463	1.11293e-05	0.0017010884821257483	11544;11554;11632;11796;11818;11936;12048;12121;12122;12156;12211;12390;12424;12581;13638;14183;14226;14570;14683;14734;14745;14751;15223;15444;15461;15559;16150;17168;17196;17756;18643;18720;19051;19152;19186;19229;19415;19684;19703;19735;19737;19877;20262;20295;20300;20439;20617;20655;20680;20719;20732;20733;21838;21924;21933;22003;22116;22324;22339;22417;23938;23980;23988;26417;26934;27494;517…	Hras;Bid;Ppp1r11;Thy1;Psme1;Agfg2;Ppp1r8;Gnas;Mtch1;Prelid1;St18;Dhcr24;Arhgap40;Ccl17;Cck;Sipa1l2;Wnt4;Bmp2;Tnnc1;BC004004;Ppp1r1a;Pin1;Spock3;Gpc3;Tpm1;Sod1;Rgs2;Pot1b;Prex2;Pih1d1;Hpca;Fkbp1b;Gpi1;Rtn4r;Apoh;Arhgef10;Dock4;Smap2;Tbc1d10a;Stard13;Htr2b;Trappc6a;Arhgdig;Efna3;Bcl2l1;Fgfr2;Serpinb6a;Nuak1;Rgs5;Sox7;Garnl3;Tbc1d8b;Spint2;Ube2z;Cdkn2d;Plxnb3;Mtmr9;Mapk3;Acap2;Birc3;Gipc1;Rgs14;Arhg…
GO:0022613	ribonucleoprotein complex biogenesis	http://amigo.geneontology.org/amigo/term/GO:0022613	405	61	34.81302012008849	1.75222	1.1324e-05	0.0017020037898311082	12121;12696;14105;14300;16418;16865;18813;19384;20174;26908;28126;52513;52530;55944;56321;66254;66409;66446;67008;67459;67755;67936;67973;68017;68731;68845;68988;69499;69821;71952;71986;72171;72554;73830;75416;75751;76183;76571;77011;78688;78784;98221;100019;102462;107071;108707;110809;140546;192170;192196;195434;214150;216156;217038;217109;223691;224742;227290;237730;319586;319807	Utp14b;Cirbp;Wdr55;Fbll1;Ago3;Shq1;Rbfa;Ruvbl2;Eri3;Mrm1;Pih1d1;Nhp2;Srsf1;Ddx56;Eif4a3;Riox1;Eif3d;Wdr18;Celf3;Ddx28;Ipo4;Eif6;Dimt1;Bicd1;Eif2s3y;Nop16;Eif2d;Mrm2;Tsr2;Frg1;Mterf4;Wdr74;Nvl;Celf6;Nwd2;Rsl1d1;Nop14;Utp18;Celf5;Yae1d1;Imp3;Abcf1;Luc7l2;Ran;Fam207a;Eif3m;Pa2g4;Mdn1;Utp14a;Eif3l;Styxl1;Eif3k;Mphosph10;Ddx47;Aatf;Prpf31;Aamp;Srsf10;Exosc7;Ticrr;Nol3
GO:0043604	amide biosynthetic process	http://amigo.geneontology.org/amigo/term/GO:0043604	677	91	58.19361634888866	1.56375	1.16685e-05	0.0017250284839181078	11803;12606;12696;13405;13628;13667;13681;14651;16418;16865;18120;18548;18813;19045;19229;19317;19652;19735;20102;20447;20450;20452;20597;20617;20918;21453;21841;22239;24030;26417;26877;26908;26987;27398;29813;30959;52530;53897;55944;56280;56484;56690;59054;64658;66656;66892;67008;67204;67212;67707;67710;67840;68092;68565;68836;69082;69163;69821;69860;73830;74559;76366;76893;77011;78428;78523;834…	Cirbp;Dmd;Mrpl44;Eif4e2;Eif5a;Ugt8a;St8sia4;Ago3;Eif2b4;Tia1;Mrps30;Mtg1;Rgs2;Rps4x;Mrpl9;Cers1;Nhp2;Eef1d;Mrpl2;Ggt7;Eif4a3;Ppp1ca;Mrps6;Eif5a2;Guf1;Mtif3;Elovl7;St8sia2;Aasdh;Eif3d;Mrps18a;Mrpl16;Mars2;Mapk3;Cpeb3;Mrps25;St6galnac3;Mrps12;Eif2b2;Pcsk1;Eif6;Ddx25;Eif2s3y;Ngrn;Snca;Eef1a2;Mrpl27;Eif1ad;Mrpl52;Eif2d;Polr2g;Aplp1;Hagh;Eif1;Mlycd;Cers2;Mrpl55;Mterf4;Tcof1;Qk;Eif2s2;Mrpl37;Smpd1;Mrpl…
GO:0000281	mitotic cytokinesis	http://amigo.geneontology.org/amigo/term/GO:0000281	81	20	6.962604024017698	2.87249	1.22348e-05	0.0017795641420584479	11735;12615;12631;13163;18226;18951;22248;26934;53860;57784;66371;66700;68743;68953;77407;78267;103080;108907;208092;234852	Rab35;Cfl1;Unc119;Sept9;Klhdc8b;Chmp6;Bin3;Cenpa;Chmp2a;Anln;Sept10;Sept5;Racgap1;Chmp1a;Ank3;Nusap1;Chmp3;Daxx;Nup62;Chmp4c
GO:0009165	nucleotide biosynthetic process	http://amigo.geneontology.org/amigo/term/GO:0009165	295	48	25.357631939323714	1.89292	1.25887e-05	0.0018019878302875103	11514;11515;11636;11639;11674;11821;11946;12048;12499;13806;14732;14751;15444;16418;17319;18102;18655;19139;20617;21991;27425;50873;55979;56690;56749;66043;66114;66129;68087;70025;71743;74080;74559;80914;85305;102247;108099;110119;209692;212627;226518;228033;229949;236900;271639;319801;432530;665563	Aprt;Nme1;Agpat1;Mif;Atp5d;Dnajc30;Dhodh;Nmnat3;Coasy;Hpca;Gpi1;Atp5g3;Tigar;Bcl2l1;Prkag2;Mpi;Elovl7;Atp5l;Tpi1;Aaed1;Eno1;Eif6;Snca;Ak5;Dcakd;Mlycd;Nmnat2;Entpd5;Acot7;Prkn;Prpsap2;Pgk1;Aldoa;Adcy1;Adcy8;Ak1;Ak4;Gpat4;Uck2;Pdk3;Dhtkd1;Atp5a1;Adcy9;Mthfd2l;Adcy10;Gpam;Prps1;Kars
GO:0010498	proteasomal protein catabolic process	http://amigo.geneontology.org/amigo/term/GO:0010498	425	63	36.53218160750026	1.72451	1.36484e-05	0.0019231472124644142	12005;12753;17025;19165;19166;19172;19173;19182;19184;19185;19186;20439;22196;22225;22393;26441;26442;26445;26446;27401;50762;50789;50873;52033;54607;56424;57296;57320;59003;64295;66245;66349;66413;66435;66530;66771;67588;67604;67615;67903;68431;68818;70620;70797;72330;74374;75234;75744;77125;104771;108660;170737;170823;216157;216440;217166;217379;224727;227619;233877;246133;269016;386649	Klhl40;Zfand2b;Ubxn2a;Psme1;Tmem259;Fbxo6;Uggt2;Ube2r2;Svip;Psmd8;Psmb2;Clec16a;Man1b1;Stub1;Pbk;Kcne2;Fbxl3;Tmub1;Fbxl15;Alad;Psmc3;Get4;Psmb4;Kctd13;Ube2v2;Clock;Psma4;Gipc1;Rnf187;Park7;Psmb3;Wfs1;Jkamp;Rnf19b;Os9;Rnf41;Sh3rf2;Psmb5;Ankib1;Glmn;Bag6;Psmd6;Axin1;Prkn;Socs6;Psmc5;Dmac2;Psen2;Usp5;Skp2;Il33;Hspbp1;Psmd4;Ubxn6;Znrf1;Ube2i;Nsfl1c;Psma5;Nr1d1;Siah2;Maea;Gid4;Psma2
GO:0051726	regulation of cell cycle	http://amigo.geneontology.org/amigo/term/GO:0051726	918	116	78.90951227220057	1.47004	1.43121e-05	0.0019856349918891	11504;11636;11785;11792;12034;12048;12122;12156;12211;12390;12428;12442;12444;12447;12450;12487;12531;12532;12545;12568;12575;12577;12581;12606;12696;12753;13405;13559;13872;14089;14183;15270;15461;16477;16551;17319;18226;18519;18591;18754;19130;19186;19206;19645;19684;20842;20913;21343;21376;21416;22393;22417;23980;23988;26754;26934;26992;27401;50523;52696;53376;54624;56036;56208;56321;66156;663…	Ccng1;Lats2;Hras;Bid;Cirbp;Psme1;Ccnl2;Dmd;Ccnb2;Wnt4;Atrip;Bmp2;BC004004;Mif;Prox1;Cdk5rap2;Cgref1;Pin1;Atad5;Trim37;Cspp1;Psmg2;Phb2;Zwint;Mad2l1bp;Cd28;Bcl2l1;Poc1a;Ccnq;Fgfr2;Tbrg1;Kat2b;H2afx;Taf6;Cdkn2d;Ccna2;Kcnh5;Clock;Babam1;Gipc1;Babam2;Ddx11;Wfs1;Cdc25c;Fap;Pebp1;Ercc3;Senp6;Adamts1;Cav2;Cdkn1c;Rmi2;E2f5;Ovol2;Cops5;Usp2;Anapc11;Kntc1;Cdk5;Ccp110;Nabp2;Kif11;Stag1;Ptch1;Chmp2a;Dyrk3;Pd…
GO:1901293	nucleoside phosphate biosynthetic process	http://amigo.geneontology.org/amigo/term/GO:1901293	297	48	25.529548088064892	1.88017	1.51143e-05	0.002065162705629054	11514;11515;11636;11639;11674;11821;11946;12048;12499;13806;14732;14751;15444;16418;17319;18102;18655;19139;20617;21991;27425;50873;55979;56690;56749;66043;66114;66129;68087;70025;71743;74080;74559;80914;85305;102247;108099;110119;209692;212627;226518;228033;229949;236900;271639;319801;432530;665563	Aprt;Nme1;Agpat1;Mif;Atp5d;Dnajc30;Dhodh;Nmnat3;Coasy;Hpca;Gpi1;Atp5g3;Tigar;Bcl2l1;Prkag2;Mpi;Elovl7;Atp5l;Tpi1;Aaed1;Eno1;Eif6;Snca;Ak5;Dcakd;Mlycd;Nmnat2;Entpd5;Acot7;Prkn;Prpsap2;Pgk1;Aldoa;Adcy1;Adcy8;Ak1;Ak4;Gpat4;Uck2;Pdk3;Dhtkd1;Atp5a1;Adcy9;Mthfd2l;Adcy10;Gpam;Prps1;Kars
GO:0044089	positive regulation of cellular component biogenesis	http://amigo.geneontology.org/amigo/term/GO:0044089	507	72	43.58074370588855	1.65211	1.5377e-05	0.002069697675684617	11977;12122;12424;12606;12631;12721;14026;14251;14260;14745;15461;16180;17700;18226;18429;18643;18754;19130;19182;19184;19229;19266;19720;19877;21336;21343;21838;22003;22339;22417;23999;27260;53860;54633;56044;56208;56378;56424;56443;66254;68743;68845;68953;70620;71116;74192;74342;76499;76709;101314;101565;107065;107831;108686;170758;214444;215280;216856;225849;229898;232944;234094;242894;245450;…	Nlgn2;Hras;Bid;Thy1;Mstn;Rac3;Tacr1;Trim27;Cep135;Lrrc4b;Cck;Wnt4;Cfl1;Prox1;Cdk5rap2;Sept9;Stub1;Tpm1;Stx18;Pih1d1;Arpc2;Psmc3;Arhgef10;Fmn1;Arpc3;Flot1;Twf2;Ube2v2;Taf6;Clasp2;Gbp5;Dimt1;Atp7a;Xlr3b;Vegfa;Lpar1;Wipf1;Coro1a;Ptprd;Ccp110;Chmp2a;Anln;Evl;Lrrc24;Ccdc88a;Becn1;Psmc5;Trabd2b;Actr3b;Cebpa;Pqbp1;Pfn1;Rock1;Rala;Prkce;Lrtm1;Ppp2r5b;Lrrtm1;Adgrl1;Syndig1;Plek2;Adgrb1;Oxt;Nup62;Lrrtm2;Ar…
GO:1901565	organonitrogen compound catabolic process	http://amigo.geneontology.org/amigo/term/GO:1901565	1105	135	94.98367217950069	1.4213	1.56962e-05	0.002081597475222153	12005;12211;12583;12753;12846;14089;14734;15368;15369;16434;16541;17025;17381;18002;18777;19165;19166;19172;19173;19182;19184;19185;19186;19229;19684;20439;20597;20617;22196;22223;22225;22393;23988;23997;26441;26442;26445;26446;26903;27029;27401;29863;50762;50773;50789;50873;52033;52463;53376;53895;54607;56424;56690;57296;57320;59003;59012;64295;65969;66156;66245;66349;66371;66413;66435;66530;667…	Pcsk9;Ppp1r11;Klhl40;Vps28;Pnpla8;Zfand2b;Ubxn2a;Psme1;Tmem259;Uchl1;Fbxo6;Comt;Uggt2;Ube2r2;Asb11;1700016K19Rik;Svip;Psmd8;Pla2g15;Nell1;Scpep1;Psmb2;Clec16a;Pin1;Man1b1;Stub1;Urah;Gpc3;Pbk;Kcne2;Fbxl3;Hmox1;Tmub1;Fbxl15;Alad;Nedd8;Psmc3;Usp40;Nudt18;Get4;Itpa;Cubn;Cdo1;Ggt7;Psmb4;Psmd13;Hmox2;Allc;Kctd13;Ube2v2;Ctbs;Ube2z;Tmem199;Clock;Psma4;Gipc1;Chmp6;Rnf187;Park7;Psmb3;Wfs1;Nudt7;Jkamp;Fap;C…
GO:0048585	negative regulation of response to stimulus	http://amigo.geneontology.org/amigo/term/GO:0048585	1516	176	130.31244074581272	1.3506	1.68615e-05	0.0022037296855501307	11433;11803;11818;12005;12034;12048;12121;12122;12156;12211;12390;12424;12575;12581;12753;12919;12946;12988;13405;13848;13867;14048;14061;14183;14200;14226;14723;14734;14745;14873;15223;15245;15368;15559;16178;16410;16840;16976;17082;17168;17221;17319;17381;17537;17700;18121;18226;18590;18591;19165;19172;19206;19266;19268;19415;19645;19720;19735;19737;19883;20174;20254;20262;20351;20439;20597;206…	Lats2;Bmper;Adamtsl2;Bid;Thy1;Cby1;Mstn;Hhip;Zgpat;Trim27;Uchl1;Dmd;Zc3hc1;Erbin;Prelid1;Svip;Cck;Trafd1;Wnt4;Bmp2;Fhl2;Nphp3;Erbb3;Nucb2;Mif;Sac3d1;Pin1;Dact2;Atad5;Stub1;Ruvbl2;Necab2;Gpc3;Pbk;Polq;Tle3;Sema6d;Cd46;Hmox1;Eya1;Rgs2;Nudt16l1;Pih1d1;Fkbp1b;Rtn4r;Stk38;Ndufs3;Apoh;Itgav;Phb2;Ggt7;Psmb4;Eif4a3;Htr2b;Sema4a;Bcl2l1;Calcrl;Ift80;Fgfr2;Mapkap1;Kctd13;Rgs5;Il1rl1;Optn;Ngb;Clasp2;Cdkn2d;G…
GO:0000910	cytokinesis	http://amigo.geneontology.org/amigo/term/GO:0000910	147	29	12.635836932476563	2.29506	1.84141e-05	0.002372261484221484	11735;12048;12211;12531;12615;12631;13163;18226;18754;18951;22248;23988;26934;53860;56208;57784;66371;66700;67903;68743;68953;77407;78267;101565;103080;108907;208092;211660;234852	Rab35;Cfl1;Unc119;Pin1;Sept9;Cspp1;Bcl2l1;Klhdc8b;Gipc1;Chmp6;Bin3;Cenpa;Ccp110;Chmp2a;Anln;Sept10;Birc6;Sept5;Becn1;Racgap1;Chmp1a;Ank3;Nusap1;Chmp3;Prkce;Daxx;Cdc25b;Nup62;Chmp4c
GO:0009057	macromolecule catabolic process	http://amigo.geneontology.org/amigo/term/GO:0009057	1133	137	97.39049826187718	1.40671	2.26006e-05	0.0028265889257021093	11554;11792;12005;12211;12568;12696;12753;13419;13804;14089;14387;14734;16541;17025;17164;17381;17876;18002;18777;19045;19165;19166;19172;19173;19182;19184;19185;19186;19229;19317;19684;20439;20617;22196;22223;22225;22339;22393;23988;23997;26441;26442;26445;26446;26903;27029;27401;50762;50789;50873;52033;52331;53376;53895;54607;56208;56424;57296;57320;59003;64295;66156;66245;66349;66371;66413;664…	Pcsk9;Ppp1r11;Klhl40;Cirbp;Vps28;Zfand2b;Ubxn2a;Psme1;Myef2;Tmem259;Uchl1;Fbxo6;Uggt2;Ube2r2;Asb11;1700016K19Rik;Svip;Psmd8;Nell1;Scpep1;Psmb2;Ago3;Clec16a;Pin1;Man1b1;Stub1;Gpc3;Pbk;Eri3;Smg1;Kcne2;Fbxl3;Tmub1;Fbxl15;Alad;Nedd8;Parn;Psmc3;Usp40;Get4;Psmb4;Psmd13;Trir;Eif4a3;Ppp1ca;Kctd13;Ube2v2;Ctbs;Ube2z;Tmem199;Clock;Cpeb3;Psma4;Gipc1;Chmp6;Rnf187;Park7;Psmb3;Wfs1;Vegfa;Jkamp;Fap;Snca;Rnf19b;O…
GO:0007017	microtubule-based process	http://amigo.geneontology.org/amigo/term/GO:0007017	717	94	61.63193932371221	1.52518	2.28654e-05	0.0028265889257021093	11778;12005;12121;12615;12933;13518;14252;14894;16551;16554;16559;16573;16574;17756;17758;17761;17918;18039;18226;18519;20257;20262;20617;20655;20842;21821;22092;22142;22151;22154;22223;26934;51791;54562;56486;66371;66406;66617;66679;66700;67068;67286;68026;68121;68142;68259;68729;68953;69654;70235;70827;71206;71820;71968;73804;74392;75564;75782;76499;76779;76895;77609;78317;101565;103768;108686;…	Ss18;Cfap44;Cep135;Uchl1;Ift22;Cdc42bpa;Dynlrb1;Map4;Cdk5rap2;Sac3d1;Kif17;Tuba1a;Trim37;Ccdc155;Kif13b;Sod1;Lca5;Rsph9;Tpgs1;Wdr73;Gabarap;Stmn2;Arhgef10;Ntmt1;Map7;Ccdc88b;Lrrc6;Poc1a;Ift80;Tubg2;Trak2;Haus3;Kat2b;Clasp2;Nefl;Flot2;Rgs14;Dctn2;Bicd1;Senp6;Snca;Myo5a;Ap3s2;Cenpa;Specc1l;Tubb5;Ccp110;Tubb2a;Stmn3;Kif11;Stag1;Chmp2a;Dync1li2;Drc1;Rae1;Ccdc66;Kif5b;Ccdc88a;Dst;Axin1;Kif15;Rsph1;Bic…
GO:0006164	purine nucleotide biosynthetic process	http://amigo.geneontology.org/amigo/term/GO:0006164	227	39	19.51248288212367	1.99872	2.2881e-05	0.0028265889257021093	11514;11515;11636;11639;11674;11821;11946;12048;12499;13806;14751;15444;16418;17319;18102;18655;19139;20617;21991;27425;50873;56690;66043;66114;66129;68087;70025;71743;74559;108099;110119;209692;212627;228033;236900;271639;319801;432530;665563	Aprt;Nme1;Mif;Atp5d;Dnajc30;Coasy;Hpca;Gpi1;Atp5g3;Tigar;Bcl2l1;Prkag2;Mpi;Elovl7;Atp5l;Tpi1;Aaed1;Eno1;Eif6;Snca;Dcakd;Mlycd;Entpd5;Acot7;Prkn;Prpsap2;Pgk1;Aldoa;Adcy1;Adcy8;Ak1;Ak4;Pdk3;Dhtkd1;Atp5a1;Adcy9;Mthfd2l;Adcy10;Prps1
GO:0044087	regulation of cellular component biogenesis	http://amigo.geneontology.org/amigo/term/GO:0044087	899	113	77.27630885915939	1.46229	2.33271e-05	0.002842757179179994	11977;12122;12424;12606;12631;12721;13169;13829;14026;14251;14260;14432;14745;15461;16150;16180;17168;17450;17700;17756;17758;18226;18429;18519;18643;18754;18755;19130;19182;19184;19229;19266;19684;19720;19877;20257;20617;20842;20907;21336;21343;21821;21838;22003;22335;22339;22417;23999;27260;27360;50873;53860;54633;56044;56208;56378;56424;56443;57784;58235;66254;66371;68729;68743;68845;68953;695…	Nlgn2;Hras;Bid;Thy1;Mstn;Rac3;Tacr1;Trim27;Cep135;Lrrc4b;Arhgap40;Svip;Cck;Wnt4;Map4;Cfl1;Prox1;Cdk5rap2;Rab1b;Shq1;Nectin1;Sept9;Trim37;Stub1;Tpm1;Stx18;Pih1d1;Arpc2;Gap43;Psmc3;Stmn2;Arhgef10;Fmn1;Arpc3;Flot1;Twf2;Kat2b;Ube2v2;Taf6;Clasp2;Add3;Gbp5;Plxnb3;Phf23;Dimt1;Atp7a;Xlr3b;Vegfa;Dbnl;Lpar1;Senp6;Bin3;Snca;Wipf1;Coro1a;Antxr1;Ptprd;Ccp110;Morc1;Stag1;Ikbkb;Kank1;Chmp2a;Anln;Evl;Vdac3;Lrrc2…
GO:0045184	establishment of protein localization	http://amigo.geneontology.org/amigo/term/GO:0045184	1742	197	149.7389655535658	1.31562	2.59712e-05	0.00309422528483704	11303;11514;11544;11554;11632;11735;11769;11772;11773;11778;11785;11841;11844;12034;12122;12465;12468;12494;12568;12575;12631;12753;12988;13447;13491;13660;13663;13829;13848;14226;14275;14732;14751;15444;15461;15559;16178;16180;16410;16418;16573;16574;16668;17082;17153;17196;17319;17381;17918;17932;18220;18226;18754;18777;18813;19165;19245;19336;19337;19384;19662;19684;19720;20174;20383;20907;209…	Nlgn2;Hras;Bid;Ppp1r11;Timm22;Pmm1;Vps28;Ap4e1;Zfand2b;Rab35;Tm7sf3;Vps37d;Trim27;Cep135;Rab30;Ift22;Erbin;Svip;Eif5a;Ap2s1;Psmd9;Mif;Cfl1;Rab1b;Unc119;Rilpl1;Cacng3;Bet1l;Ruvbl2;Dmap1;Stx18;Camk1;Cct5;Pih1d1;Hpca;Nup160;Arpc2;Zfyve16;Fkbp1b;Gpi1;Gabarap;Get4;Drd4;Rab24;Itgav;Phb2;Rab11fip1;Cubn;Tbc1d10a;Ehd1;Stx8;Htr2b;Ap2m1;Sil1;Calcrl;Gorasp2;Syt9;Trak2;Timm13;Trim28;Eif5a2;Il1rl1;Optn;Folr1;T…
GO:0031103	axon regeneration	http://amigo.geneontology.org/amigo/term/GO:0031103	53	15	4.555777941641209	3.29252	2.62421e-05	0.00309422528483704	14226;14275;14432;17319;18039;19268;19716;26396;27528;65079;76893;83964;237847;259277;269295	Mif;Bex1;Gap43;Fkbp1b;Rtn4r;Nrep;Folr1;Nefl;Rtn4rl2;Jam3;Map2k2;Cers2;Ptprf;Klk8;Rtn4rl1
GO:0051186	cofactor metabolic process	http://amigo.geneontology.org/amigo/term/GO:0051186	488	69	41.947540292847364	1.64491	2.65127e-05	0.00309422528483704	11674;11677;12499;12850;13180;13806;13861;14275;14651;14732;14751;14778;14860;14873;15199;15368;15369;15929;16418;16828;16832;17025;17319;17448;17523;18655;20617;20655;21881;21991;52064;53320;53381;56360;56690;56748;57320;58810;65969;66108;66129;66383;66646;67528;68087;68312;68603;69372;70025;71743;74080;74559;79464;102247;103140;103711;108099;110119;110198;170718;192156;207182;209692;217698;2265…	Mvd;Folh1;Coq7;Mif;Akr1a1;Nfu1;Sod1;Akr7a5;Hmox1;Nmnat3;Alad;Coasy;Epx;Pcbd1;Gpi1;Rpe;Hebp1;Cubn;Ggt7;Idh3g;Tkt;Hmox2;Tigar;Prkag2;Gstt3;Mpi;Elovl7;Gsta4;Folr1;Tpi1;Aaed1;Eno1;Prdx4;Coq5;Eif6;Park7;Gsto1;Nudt7;Snca;Iscu;Hagh;Dcakd;Mpo;Mlycd;Mocs3;Nmnat2;Entpd5;Gpx3;Ndufa9;Mdh2;Acot5;Acot7;Txnrd3;Pgk1;Ldha;Aldoa;Gstm7;Pmvk;Acot9;Gpat4;Pdk3;Dhtkd1;Pnpo;Mthfd2l;Idh3b;Gpam;Ldhb;Akr1b3;Lias
GO:0051603	proteolysis involved in cellular protein catabolic process	http://amigo.geneontology.org/amigo/term/GO:0051603	654	87	56.216580638365116	1.54759	2.67631e-05	0.00309422528483704	12005;12211;12753;14089;17025;18002;19165;19166;19172;19173;19182;19184;19185;19186;19229;20439;22196;22223;22225;22393;23997;26441;26442;26445;26446;27401;50762;50789;50873;52033;53376;53895;54607;56424;57296;57320;59003;64295;66156;66245;66349;66371;66413;66435;66530;66771;66914;67588;67604;67615;67664;67903;68431;68728;68818;70620;70797;72330;74230;74374;74617;75234;75744;76497;77125;79263;802…	Ppp1r11;Klhl40;Vps28;Zfand2b;Ubxn2a;Psme1;Tmem259;Uchl1;Fbxo6;Uggt2;Ube2r2;1700016K19Rik;Svip;Psmd8;Scpep1;Psmb2;Clec16a;Man1b1;Stub1;Pbk;Kcne2;Fbxl3;Tmub1;Fbxl15;Alad;Nedd8;Psmc3;Usp40;Get4;Psmb4;Psmd13;Kctd13;Ube2v2;Ube2z;Clock;Psma4;Gipc1;Rnf187;Park7;Psmb3;Wfs1;Jkamp;Fap;Rnf19b;Os9;Rnf41;Usp2;Anapc11;Sh3rf2;Trim39;Psmb5;Ankib1;Glmn;Birc6;Bag6;Klhl8;Psmd6;Axin1;Prkn;Socs6;Psmc5;Dmac2;Psen2;Usp…
GO:0031346	positive regulation of cell projection organization	http://amigo.geneontology.org/amigo/term/GO:0031346	426	62	36.61813968187086	1.69315	2.80929e-05	0.003204850779273788	11504;11785;11977;12631;12891;13405;13660;14226;14366;14745;15461;16150;17319;17700;18039;18102;18519;18546;18643;19229;19266;19268;19283;19317;19415;19735;20257;22339;22368;23969;23999;26396;27260;50873;52163;52513;53860;54633;56044;59041;68743;68750;70620;76571;76709;101314;101565;108686;140571;208647;208922;211232;216856;217715;225849;228550;232944;240058;269878;329934;381644;574437	Nlgn2;Hras;Cpne5;Mstn;Nme1;Cep135;Dmd;Itpka;Mif;Cfl1;Sept9;Camk1;Rgs2;Arpc2;Fkbp1b;Stmn2;Ddx56;Ehd1;Twf2;Kat2b;Cpne6;Ube2v2;Rreb1;Plxnb3;Nefl;Cpeb3;Eif2b2;Foxo6;Atp7a;Xlr3b;Vegfa;Lpar1;Pcp4;Adamts1;Ptprd;Trpv2;Ccp110;Ptprz1;Map2k2;Creb3l2;Ikbkb;Qk;Anln;Ptprf;Rasal1;Fzd4;Ccdc88a;Prkn;Pacsin1;Cpne9;Pqbp1;Pfn1;Rala;Megf8;Ppp2r5b;Plek2;Styxl1;Ptk2b;Brk1;Apbb1;Stk25;Mark4
GO:0009260	ribonucleotide biosynthetic process	http://amigo.geneontology.org/amigo/term/GO:0009260	221	38	18.996734435900137	2.00034	2.84307e-05	0.003204850779273788	11514;11515;11636;11639;11674;11821;11946;12048;12499;13806;14751;16418;17319;18102;18655;19139;20617;21991;27425;50873;56690;56749;66043;66114;66129;68087;70025;71743;74559;80914;108099;110119;209692;228033;236900;271639;319801;432530	Aprt;Nme1;Mif;Atp5d;Dnajc30;Dhodh;Coasy;Gpi1;Atp5g3;Tigar;Bcl2l1;Prkag2;Mpi;Elovl7;Atp5l;Tpi1;Aaed1;Eno1;Eif6;Snca;Dcakd;Mlycd;Entpd5;Acot7;Prkn;Pgk1;Aldoa;Adcy1;Adcy8;Ak1;Ak4;Uck2;Pdk3;Dhtkd1;Atp5a1;Adcy9;Adcy10;Prps1
GO:0043087	regulation of GTPase activity	http://amigo.geneontology.org/amigo/term/GO:0043087	409	60	35.156852417570846	1.70664	2.96907e-05	0.0033055648667548176	11544;11554;12390;14570;14683;15223;15461;15559;17168;18720;19152;19229;19415;19684;19735;19737;20262;20295;20300;20655;21838;22324;22417;23988;26934;27494;51791;53972;65079;67091;67839;67903;69632;69780;72836;78618;78816;99326;101489;103724;105835;109294;140571;192662;192786;209478;210293;213649;218581;228359;231801;234094;238130;243362;244548;244668;245638;330662;381085;545481	Hras;Thy1;Agfg2;Gnas;Arhgap40;Ccl17;Sipa1l2;Wnt4;Pin1;Sod1;Rgs2;Pot1b;Prex2;Rtn4r;Arhgef10;Dock4;Smap2;Tbc1d10a;Stard13;Htr2b;Trappc6a;Arhgdig;Rgs5;Garnl3;Tbc1d8b;Plxnb3;Acap2;Gipc1;Rgs14;Arhgdia;Tbc1d12;Pip5k1a;Arhgef19;Cav2;Stmn3;Foxj1;Prtn3;Rasal1;Dock1;Adprh;Dock10;Racgap1;Ngef;Amot;Arhgef12;Gpsm1;Arhgap1;Sgsm3;Ric8a;Elmod2;Adrb1;Tbc1d22b;Rdx;Nprl3;Rapgef6;Vav1;Ptk2b;Gmip;Depdc1b;Ccl25
GO:0120031	plasma membrane bounded cell projection assembly	http://amigo.geneontology.org/amigo/term/GO:0120031	490	69	42.11945644158854	1.6382	3.02815e-05	0.0033302295813825667	11972;11977;11994;12631;13169;13660;13829;14026;14432;14745;14894;15223;15461;17700;17758;18643;18720;18951;19684;19877;21821;22092;22335;23999;27260;53860;54562;54633;56044;57342;57784;67884;68121;68259;68743;70235;71820;72507;73692;73739;74025;75564;75695;76709;76779;77609;80291;101314;101565;103080;107351;108686;108897;110012;140571;192786;212517;224014;232944;232987;239789;244608;269209;32023…	Hras;Cby1;Mstn;Fgd4;Cfap44;Cep135;Map4;Arhgef26;Nphp3;Cfl1;Sept9;Mks1;Rilpl1;Ccdc113;Rsph9;Arpc2;Gap43;Atp6v0d1;Tpgs1;Ehd1;B9d2;Lrrc6;Poc1a;Twf2;Ift80;Plxnb3;Gmnc;Atp7a;Dbnl;Lpar1;Pip5k1a;Bin3;Ccp110;Foxj1;Kank1;Pcdh15;Rilpl2;Anln;Sept10;Drc1;Evl;Vdac3;Ccdc66;Ccdc88a;Rsph1;1810043G02Rik;Sept5;Wdr34;Cfap20;Dmtn;Pqbp1;Cplane1;Pfn1;Aif1l;Parva;Rock1;Ccdc151;Dzip1l;Cluap1;Rala;Ift88;Rdx;Plek2;Rapgef6…
GO:0051247	positive regulation of protein metabolic process	http://amigo.geneontology.org/amigo/term/GO:0051247	1605	183	137.96270936479513	1.32645	3.24927e-05	0.0035303501285205738	11514;11796;12005;12034;12122;12156;12166;12390;12424;12444;12487;12531;12568;12575;12631;12696;12988;13001;13163;13491;13638;13848;13867;14061;14183;14251;14366;14388;14538;14683;14734;14745;15208;15461;15469;15559;16418;16994;17164;17171;17196;17319;17700;17937;18105;18519;18590;18591;18754;19130;19165;19182;19184;19186;19229;19283;19652;19684;19877;20102;20174;20295;20300;20587;20597;20617;206…	Pcsk9;Ticam1;Bmper;Hras;Bid;Klhl40;Cirbp;Vps28;Mstn;Psme1;Fgd4;Gnas;Tmem259;Mtch1;Prelid1;St18;Asb11;Ccl17;Svip;Cck;Bmp2;Soat1;Eif5a;Erbb3;Frs2;BC004004;Mif;Cfl1;Prox1;Emc10;Rab1b;Unc119;Pin1;Stub1;Ruvbl2;Necab2;Gpc3;Sod1;Kcne2;Tnfsf11;Camk1;Rps4x;Pih1d1;Psmc3;Drd4;Tlr3;Csnk2b;Phb2;Thbs4;Tbc1d10a;Ltb;Eif4a3;Htr2b;Cd28;Yes1;Efna3;Flot1;Hes5;Prkag2;Ccnq;Shc2;Fgfr2;Mapkap1;Spag9;Eif5a2;Sox7;Guf1;Kat…
GO:0006518	peptide metabolic process	http://amigo.geneontology.org/amigo/term/GO:0006518	705	92	60.600442431265144	1.51814	3.3302e-05	0.0035332572657966535	11803;12696;13405;13628;13667;13681;14651;14778;14860;16418;16865;18120;18548;18813;19045;19165;19229;19317;19652;19735;19877;20102;20617;20655;20918;21453;21841;24030;26417;26908;26987;27398;27403;29813;30959;52530;55944;55987;56208;56280;56424;56484;57320;59054;64658;66656;66892;67008;67204;67212;67707;67710;67840;68092;68312;68565;68836;69082;69163;69821;69860;73830;76366;77011;78428;78523;834…	Cirbp;Dmd;Mrpl44;Eif4e2;Cpxm2;Eif5a;Ago3;Stub1;Eif2b4;Tia1;Mrps30;Sod1;Mtg1;Rgs2;Rps4x;Mrpl9;Nhp2;Eef1d;Mrpl2;Ggt7;Eif4a3;Gstt3;Ppp1ca;Mrps6;Eif5a2;Guf1;Mtif3;Gsta4;Aasdh;Eif3d;Mrps18a;Mrpl16;Mars2;Mapk3;Cpeb3;Mrps25;Mrps12;Eif2b2;Pcsk1;Eif6;Park7;Ddx25;Eif2s3y;Ngrn;Snca;Eef1a2;Mrpl27;Eif1ad;Mrpl52;Eif2d;Polr2g;Aplp1;Hagh;Eif1;Mrpl55;Mterf4;Gpx3;Tcof1;Qk;Eif2s2;Mrpl37;Txnrd3;Becn1;Abca7;Mrpl57;Zc…
GO:0070647	protein modification by small protein conjugation or removal	http://amigo.geneontology.org/amigo/term/GO:0070647	858	108	73.75202780996524	1.46437	3.3303e-05	0.0035332572657966535	11796;12005;12211;12568;13163;14048;18002;18013;18754;19165;19720;20439;21849;22192;22196;22223;22225;22393;23988;26754;26893;26895;26903;27401;50762;50789;50873;53376;54607;54624;56424;57320;59003;66077;66124;66156;66172;66245;66349;66771;66914;66949;67030;67150;67525;67588;67615;67664;67898;68251;68431;68729;68842;68846;68854;68975;69372;69837;70093;70097;70315;70620;70797;71007;71779;72296;723…	Ticam1;Ppp1r11;Klhl40;Vps28;Ubxn2a;Trim27;Uchl1;Fbxo6;Zc3hc1;Ube2r2;Mib1;Wsb1;Asb11;Mysm1;Pin1;Cops6;Trim37;Stub1;Neurod2;March9;Hectd2;Fbxl3;Eya1;Fbxl15;Nedd8;Usp40;March11;March8;Med11;Kctd13;Trim28;Ube2v2;Tulp4;Ube2z;Pias3;Ube2q1;Arrdc3;Babam1;Rnft1;Birc3;Usp54;Phf23;Rnf187;Park7;Wfs1;Ube2m;Fancl;Cops8;Senp6;Rnf19b;Os9;Rnf41;Cops5;Usp2;Anapc11;Med27;Cdk5;Ube2ql1;Sh3rf2;Mocs3;Ivns1abp;Trim39;An…
GO:0016567	protein ubiquitination	http://amigo.geneontology.org/amigo/term/GO:0016567	696	91	59.82681976192985	1.52106	3.41382e-05	0.003579746718246111	11796;12005;12211;12568;13163;18002;18013;18754;19165;19720;20439;21849;22192;22196;22393;23988;26903;27401;50762;50789;50873;54607;54624;56424;57320;59003;66077;66156;66172;66245;66349;66771;66914;66949;67030;67150;67525;67588;67615;67664;67898;68431;68729;68842;68846;68854;68975;69837;70093;70097;70315;70620;70797;71007;71779;72296;72330;75234;76497;76892;76980;78246;78541;78889;79263;80280;987…	Ticam1;Ppp1r11;Klhl40;Vps28;Ubxn2a;Trim27;Fbxo6;Zc3hc1;Ube2r2;Mib1;Wsb1;Asb11;Pin1;Trim37;Stub1;Neurod2;March9;Hectd2;Fbxl3;Fbxl15;Nedd8;March11;March8;Med11;Kctd13;Trim28;Ube2v2;Tulp4;Ube2z;Ube2q1;Arrdc3;Rnft1;Birc3;Phf23;Rnf187;Park7;Wfs1;Ube2m;Fancl;Rnf19b;Os9;Rnf41;Anapc11;Med27;Cdk5;Ube2ql1;Sh3rf2;Ivns1abp;Trim39;Ankib1;Dysf;Trim62;Glmn;Birc6;Trim59;Klhl8;D7Ertd443e;Pcgf1;Axin1;Prkn;Sash1;Rn…
GO:0044257	cellular protein catabolic process	http://amigo.geneontology.org/amigo/term/GO:0044257	697	91	59.912777836300435	1.51887	3.60433e-05	0.003736078400937727	12005;12211;12753;14089;17025;18002;19165;19166;19172;19173;19182;19184;19185;19186;19229;19684;20439;22196;22223;22225;22393;23997;26441;26442;26445;26446;27401;50762;50789;50873;52033;53376;53895;54607;56424;57296;57320;59003;64295;66156;66245;66349;66371;66413;66435;66530;66771;66914;67588;67604;67615;67664;67903;68431;68728;68818;70620;70797;72330;74230;74374;74617;75234;75744;76497;77125;792…	Pcsk9;Ppp1r11;Klhl40;Vps28;Zfand2b;Ubxn2a;Psme1;Tmem259;Uchl1;Fbxo6;Uggt2;Ube2r2;1700016K19Rik;Svip;Psmd8;Nell1;Scpep1;Psmb2;Clec16a;Man1b1;Stub1;Pbk;Kcne2;Fbxl3;Tmub1;Fbxl15;Alad;Nedd8;Psmc3;Usp40;Get4;Psmb4;Psmd13;Kctd13;Ube2v2;Ube2z;Tmem199;Clock;Psma4;Gipc1;Rnf187;Park7;Psmb3;Wfs1;Jkamp;Fap;Rnf19b;Os9;Rnf41;Usp2;Anapc11;Sh3rf2;Trim39;Psmb5;Ankib1;Glmn;Birc6;Bag6;Klhl8;Psmd6;Axin1;Prkn;Socs6;P…
GO:0010638	positive regulation of organelle organization	http://amigo.geneontology.org/amigo/term/GO:0010638	557	76	47.878647424418	1.58735	3.65183e-05	0.0037422916435877096	12034;12122;12465;12468;12487;12539;12631;12721;13163;13447;14026;14260;14745;15461;16573;18226;18519;18591;18643;18754;18783;19130;19229;19645;19720;20174;20257;20587;20932;21336;21454;21849;22003;22339;22378;22417;23980;26417;26992;27632;50873;52463;53860;54624;54633;56208;56378;56443;59125;60510;66156;67849;68845;69917;70235;71116;71648;74108;74192;74374;76709;80748;101314;101565;108686;108907…	Hras;Bid;Rac3;Tacr1;Trim27;Cep135;Wnt4;BC004004;Cfl1;Clec16a;Prox1;Cdk5rap2;Sept9;Nek7;Ruvbl2;Tpm1;Stx18;Cct5;Pih1d1;Arpc2;Parn;Stmn2;Arhgef10;Phb2;Fmn1;Arpc3;Cd28;Poc1a;Syt9;Trim28;Optn;Kat2b;Mapk3;Ddx11;Vegfa;Pebp1;Lpar1;Wipf1;Coro1a;Anapc11;Tada2a;Ccp110;Nabp2;Pdgfb;Tet1;Evl;Kif5b;Ccdc88a;Cct7;Prkn;Wbp2;Becn1;Pla2g4a;Actr3b;Cdca5;Cdc37;Pqbp1;Pfn1;Nelfe;Nusap1;Prkce;Daxx;Doc2b;Smarcb1;Nsfl1c;Nu…
GO:0030163	protein catabolic process	http://amigo.geneontology.org/amigo/term/GO:0030163	842	106	72.37669862003582	1.46456	3.91438e-05	0.003929267861744637	12005;12211;12753;14089;14734;16541;17025;17381;18002;18777;19165;19166;19172;19173;19182;19184;19185;19186;19229;19684;20439;20617;22196;22223;22225;22393;23988;23997;26441;26442;26445;26446;26903;27029;27401;50762;50789;50873;52033;53376;53895;54607;56424;57296;57320;59003;64295;66156;66245;66349;66371;66413;66435;66530;66771;66914;67588;67604;67615;67664;67903;68431;68728;68818;68854;70620;707…	Pcsk9;Ppp1r11;Klhl40;Vps28;Zfand2b;Ubxn2a;Psme1;Tmem259;Uchl1;Fbxo6;Uggt2;Ube2r2;Asb11;1700016K19Rik;Svip;Psmd8;Nell1;Scpep1;Psmb2;Clec16a;Pin1;Man1b1;Stub1;Gpc3;Pbk;Kcne2;Fbxl3;Tmub1;Fbxl15;Alad;Nedd8;Psmc3;Usp40;Get4;Psmb4;Psmd13;Kctd13;Ube2v2;Ube2z;Tmem199;Clock;Psma4;Gipc1;Chmp6;Rnf187;Park7;Psmb3;Wfs1;Jkamp;Fap;Snca;Rnf19b;Os9;Rnf41;Usp2;Anapc11;Sgsh;Sh3rf2;Trim39;Psmb5;Ankib1;Dysf;Ppp2r3a;G…
GO:0009152	purine ribonucleotide biosynthetic process	http://amigo.geneontology.org/amigo/term/GO:0009152	208	36	17.879279469082483	2.0135	3.95533e-05	0.003929267861744637	11514;11515;11636;11639;11674;11821;11946;12048;12499;13806;14751;16418;17319;18102;18655;19139;20617;21991;27425;50873;56690;66043;66114;66129;68087;70025;71743;74559;108099;110119;209692;228033;236900;271639;319801;432530	Aprt;Nme1;Mif;Atp5d;Dnajc30;Coasy;Gpi1;Atp5g3;Tigar;Bcl2l1;Prkag2;Mpi;Elovl7;Atp5l;Tpi1;Aaed1;Eno1;Eif6;Snca;Dcakd;Mlycd;Entpd5;Acot7;Prkn;Pgk1;Aldoa;Adcy1;Adcy8;Ak1;Ak4;Pdk3;Dhtkd1;Atp5a1;Adcy9;Adcy10;Prps1
GO:0009199	ribonucleoside triphosphate metabolic process	http://amigo.geneontology.org/amigo/term/GO:0009199	249	41	21.403560518276628	1.91557	3.97525e-05	0.003929267861744637	11636;11639;11674;11946;11966;11977;12048;12122;12499;12850;13806;14751;16418;16434;16574;16828;17319;17995;18102;18655;19384;20617;21991;22273;27425;50873;57320;66043;66114;66129;67273;80752;80914;108099;110119;140781;209692;226646;228033;229949;319801	Bid;Nme1;Myh7;Coq7;Mif;Atp5d;Dnajc30;Gpi1;Atp5g3;Itpa;Tigar;Bcl2l1;Prkag2;Mpi;Atp5l;Tpi1;Aaed1;Eno1;Eif6;Park7;Atp7a;Snca;Ak5;Uqcrc1;Entpd5;Prkn;Ndufv1;Ndufs2;Ndufa10;Pgk1;Ldha;Aldoa;Ak1;Ak4;Atp6v1b2;Uck2;Dhtkd1;Ran;Atp5a1;Kif5c;Fam20c
GO:0010557	positive regulation of macromolecule biosynthetic process	http://amigo.geneontology.org/amigo/term/GO:0010557	1765	198	151.71600126408933	1.30507	4.00857e-05	0.003929267861744637	11785;11792;12005;12069;12156;12166;12428;12465;12468;12487;12494;12545;12577;12606;12608;12696;12753;12850;13017;13163;13170;13180;13559;13592;13865;13872;14048;14183;14366;15208;15223;15273;15354;15461;15469;15500;15900;16150;16418;16477;16871;16994;17075;17129;17164;17171;17381;17537;17700;17932;18013;18027;18121;18226;18519;18591;18643;18667;18771;18993;19130;19182;19184;19206;19229;19645;196…	Ticam1;Htatip2;Hras;Cirbp;Mstn;Ss18;Ebf2;St18;Mysm1;Svip;Wnt4;Bmp2;Ptges2;Soat1;Eif5a;Cebpb;Psmd9;Creb5;Coq7;Prox1;Cdk5rap2;Zfp131;Pin1;Nek7;Atad5;Ruvbl2;Neurod2;Tnfsf11;Pknox1;Camk1;Tsc22d1;Cct5;Bex2;Eya1;Plag1;Rps4x;Pih1d1;Pcbd1;Parn;Psmc3;Zscan21;Tlr3;Ltb;Eif4a3;Scx;Cd28;Yes1;Prox2;Hes5;Pou3f3;Zfpm2;Fgfr2;Kctd13;Trim28;Eif5a2;Sox7;Guf1;H1fx;Kat2b;Rreb1;Taf6;Dbp;Eif3d;Ccna2;Nog;Nfia;Zbtb7c;Mapk…
GO:0050767	regulation of neurogenesis	http://amigo.geneontology.org/amigo/term/GO:0050767	872	109	74.95544085115348	1.4542	4.10476e-05	0.0039802958012125226	11302;11484;11504;11785;12017;12156;12166;12494;12568;12631;12891;12933;13405;13638;13660;13865;14048;14061;14226;14366;14745;14912;15208;16150;16554;16852;16918;17158;17319;17756;18013;18039;18102;18121;18519;18546;18755;19130;19229;19266;19268;19283;19317;19415;19716;19735;19877;20257;20351;20678;20732;21416;21838;22041;22339;22368;23969;23999;26396;27528;50873;50913;51791;52163;52513;53972;546…	Nlgn2;Cpne5;Thy1;Rac3;Nme1;Ostn;Dmd;Mib1;Itpka;Olfm1;Bmp2;Mif;Cfl1;Prox1;Cdk5rap2;Aatk;Neurod2;Kif13b;Sema6d;Camk1;Eya1;Rgs2;Plag1;Bex1;Fkbp1b;Rtn4r;Lgals1;Stmn2;Ddx56;Nrep;Hes6;Ehd1;Mycl;Efna3;Sema4a;Twf2;Hes5;Spag9;Trak2;Kat2b;Cpne6;Ube2v2;Clasp2;Nog;Plxnb3;Nefl;Rtn4rl2;Cpeb3;Rgs14;Eif2b2;Foxo6;Xlr3b;Csmd3;Vegfa;Lpar1;Pcp4;Adamts1;Ptprd;Trpv2;Cdk5;F2;Ptprz1;Cd38;Bmpr1a;Map2k2;Creb3l2;Cers2;Ikbk…
GO:0008610	lipid biosynthetic process	http://amigo.geneontology.org/amigo/term/GO:0008610	541	74	46.503318234488574	1.59128	4.24105e-05	0.004068704965310858	12156;12642;13026;13070;14077;14137;14593;14732;15559;16418;17319;17918;18194;18590;18591;18704;18720;18783;18823;19012;19130;19224;19317;19892;20447;20450;20452;20597;20655;20775;21416;22239;22417;26874;26877;50722;53897;55979;55981;56690;57357;60527;66082;66190;67181;67452;68603;68917;70025;72017;74559;74754;76893;77582;78928;79464;93898;96979;102247;108099;109232;109754;110196;170459;192156;21…	Mvd;Pnpla8;Ctdnep1;Fdft1;Pik3c2a;Dhcr24;Ptgs1;Pigt;Agpat1;Wnt4;Bmp2;Ptges2;Ugt8a;Mboat7;Mif;St8sia4;Prox1;Abhd6;Sod1;Serinc5;Mcat;Cers1;Nsdhl;Fabp3;Htr2b;Acer3;Ch25h;Prkag2;Hint2;Elovl7;St8sia2;Plpp1;Dhrs7b;St6galnac3;Ggps1;Eif6;Plp1;Pcyt1a;Pip5k1a;Myo5a;Scd4;Mlycd;Cers2;Cyp11a1;Pdgfa;Abcd2;Pdgfb;Qk;Fdps;Acot7;Cyb5r1;Tcf7l2;Smpd1;Pigv;Sccpdh;Pla2g4a;Etnk2;Pmvk;Srd5a3;Rpe65;Pigz;Fads3;Gpat4;B3galt…
GO:0072522	purine-containing compound biosynthetic process	http://amigo.geneontology.org/amigo/term/GO:0072522	234	39	20.114189402717795	1.93893	4.61134e-05	0.004377378697755326	11514;11515;11636;11639;11674;11821;11946;12048;12499;13806;14751;15444;16418;17319;18102;18655;19139;20617;21991;27425;50873;56690;66043;66114;66129;68087;70025;71743;74559;108099;110119;209692;212627;228033;236900;271639;319801;432530;665563	Aprt;Nme1;Mif;Atp5d;Dnajc30;Coasy;Hpca;Gpi1;Atp5g3;Tigar;Bcl2l1;Prkag2;Mpi;Elovl7;Atp5l;Tpi1;Aaed1;Eno1;Eif6;Snca;Dcakd;Mlycd;Entpd5;Acot7;Prkn;Prpsap2;Pgk1;Aldoa;Adcy1;Adcy8;Ak1;Ak4;Pdk3;Dhtkd1;Atp5a1;Adcy9;Mthfd2l;Adcy10;Prps1
GO:0032446	protein modification by small protein conjugation	http://amigo.geneontology.org/amigo/term/GO:0032446	741	95	63.69493310860634	1.49148	4.94158e-05	0.0045956920510321336	11796;12005;12211;12568;13163;14048;18002;18013;18754;19165;19720;20439;21849;22192;22196;22393;23988;26903;27401;50762;50789;50873;54607;54624;56424;57320;59003;66077;66156;66172;66245;66349;66771;66914;66949;67030;67150;67525;67588;67615;67664;67898;68431;68729;68842;68846;68854;68975;69372;69837;70093;70097;70315;70620;70797;71007;71779;72296;72330;75234;76497;76892;76980;78246;78541;78889;792…	Ticam1;Ppp1r11;Klhl40;Vps28;Ubxn2a;Trim27;Fbxo6;Zc3hc1;Ube2r2;Mib1;Wsb1;Asb11;Pin1;Trim37;Stub1;Neurod2;March9;Hectd2;Fbxl3;Eya1;Fbxl15;Nedd8;March11;March8;Med11;Kctd13;Trim28;Ube2v2;Tulp4;Ube2z;Pias3;Ube2q1;Arrdc3;Rnft1;Birc3;Phf23;Rnf187;Park7;Wfs1;Ube2m;Fancl;Senp6;Rnf19b;Os9;Rnf41;Anapc11;Med27;Cdk5;Ube2ql1;Sh3rf2;Mocs3;Ivns1abp;Trim39;Ankib1;Dysf;Trim62;Glmn;Birc6;Trim59;Klhl8;D7Ertd443e;Pc…
GO:0009205	purine ribonucleoside triphosphate metabolic process	http://amigo.geneontology.org/amigo/term/GO:0009205	243	40	20.887812072053094	1.91499	4.94325e-05	0.0045956920510321336	11636;11639;11674;11946;11966;11977;12048;12122;12499;12850;13806;14751;16418;16434;16574;16828;17319;17995;18102;18655;19384;20617;21991;22273;27425;50873;57320;66043;66114;66129;67273;80752;108099;110119;140781;209692;226646;228033;229949;319801	Bid;Nme1;Myh7;Coq7;Mif;Atp5d;Dnajc30;Gpi1;Atp5g3;Itpa;Tigar;Bcl2l1;Prkag2;Mpi;Atp5l;Tpi1;Aaed1;Eno1;Eif6;Park7;Atp7a;Snca;Ak5;Uqcrc1;Entpd5;Prkn;Ndufv1;Ndufs2;Ndufa10;Pgk1;Ldha;Aldoa;Ak1;Ak4;Atp6v1b2;Dhtkd1;Ran;Atp5a1;Kif5c;Fam20c
GO:0044265	cellular macromolecule catabolic process	http://amigo.geneontology.org/amigo/term/GO:0044265	945	116	81.23038028020648	1.42804	5.1355e-05	0.004692453946913997	11792;12005;12211;12696;12753;13419;13804;14089;17025;17164;17381;17876;18002;19165;19166;19172;19173;19182;19184;19185;19186;19229;19317;19684;20439;22196;22223;22225;22339;22393;23997;26441;26442;26445;26446;27029;27401;50762;50789;50873;52033;53376;53895;54607;56424;57296;57320;59003;64295;66156;66245;66349;66371;66413;66435;66441;66446;66530;66771;66914;67588;67604;67615;67664;67710;67903;680…	Pcsk9;Ppp1r11;Klhl40;Cirbp;Vps28;Zfand2b;Ubxn2a;Psme1;Myef2;Tmem259;Uchl1;Fbxo6;Uggt2;Ube2r2;1700016K19Rik;Svip;Psmd8;Nell1;Scpep1;Psmb2;Ago3;Clec16a;Man1b1;Stub1;Pbk;Eri3;Smg1;Kcne2;Fbxl3;Tmub1;Fbxl15;Alad;Nedd8;Parn;Psmc3;Usp40;Get4;Psmb4;Psmd13;Trir;Eif4a3;Kctd13;Ube2v2;Ube2z;Tmem199;Clock;Cpeb3;Psma4;Gipc1;Rnf187;Park7;Psmb3;Wfs1;Vegfa;Jkamp;Fap;Rnf19b;Os9;Rnf41;Polr2g;Usp2;Magohb;Anapc11;Sgs…
GO:0043043	peptide biosynthetic process	http://amigo.geneontology.org/amigo/term/GO:0043043	572	77	49.16801853997683	1.56606	5.1514e-05	0.004692453946913997	11803;12696;13405;13628;13667;13681;14651;16418;16865;18120;18548;18813;19045;19229;19317;19652;19735;20102;20918;21453;21841;24030;26417;26908;26987;27398;29813;30959;52530;55944;56280;56484;59054;64658;66656;66892;67008;67204;67212;67707;67710;67840;68092;68565;68836;69082;69163;69821;69860;73830;76366;77011;78428;78523;83485;85305;94063;94064;94254;98221;107734;121022;192170;207182;208691;2089…	Cirbp;Dmd;Mrpl44;Eif4e2;Eif5a;Ago3;Eif2b4;Tia1;Mrps30;Mtg1;Rgs2;Rps4x;Mrpl9;Nhp2;Eef1d;Mrpl2;Ggt7;Eif4a3;Ppp1ca;Mrps6;Eif5a2;Guf1;Mtif3;Aasdh;Eif3d;Mrps18a;Mrpl16;Mars2;Mapk3;Cpeb3;Mrps25;Mrps12;Eif2b2;Pcsk1;Eif6;Ddx25;Eif2s3y;Ngrn;Eef1a2;Mrpl27;Eif1ad;Mrpl52;Eif2d;Polr2g;Aplp1;Hagh;Eif1;Mrpl55;Mterf4;Tcof1;Qk;Eif2s2;Mrpl37;Mrpl57;Zc3h15;Yae1d1;Foxo3;Mrpl24;Mrpl30;Abcf1;Rbm3;Ncbp2;Zfp385a;Rcc1l;E…
GO:0080135	regulation of cellular response to stress	http://amigo.geneontology.org/amigo/term/GO:0080135	619	82	53.208048035394505	1.54112	5.24357e-05	0.0047286475210348506	11514;11785;12005;12048;12122;12156;12166;12581;12919;13804;14048;14226;14366;14388;15461;15469;17319;19229;19268;19361;20655;21838;21849;21943;22041;22166;22339;22393;26396;26412;26417;26754;29813;50873;50932;52033;54612;56484;57320;59041;64242;65079;65106;66168;66409;66911;67397;67878;68251;69683;70097;70620;70834;75744;76893;77782;77976;78688;85305;98432;104271;107976;117599;142980;216157;2164…	Hras;Bid;Thy1;Fgd4;Tmem259;Svip;Tmem33;Bmp2;Mif;Emc10;Atad5;Pbk;Smg1;Sod1;Polq;Tnfsf11;Smyd2;Eya1;Nudt16l1;Fkbp1b;Rtn4r;Tlr3;Tigar;Bcl2l1;Mapkap1;Nuak1;Spag9;Trim28;Ube2v2;Ngb;Mink1;Cdkn2d;Grina;Sfrp5;Erp29;Mapk3;Babam1;Rad51;Gab1;Babam2;Ddx11;Park7;Wfs1;Crhbp;Vegfa;Arl6ip5;Os9;Rmi2;Cops5;Sh3rf2;Tex15;Bmpr1a;Map2k2;Cers2;Dyrk3;Prmt1;Ptprf;Fzd4;Bag6;Axin1;Prkn;Sash1;Thoc1;Rsl1d1;Map4k2;Trf;Adcy8;K…
GO:0072521	purine-containing compound metabolic process	http://amigo.geneontology.org/amigo/term/GO:0072521	481	67	41.34583377225324	1.62048	5.51553e-05	0.004924660361483673	11514;11515;11636;11639;11674;11821;11946;11966;11977;12048;12122;12499;12850;13806;14732;14751;15444;16418;16434;16574;16828;17319;17995;18102;18655;19139;19384;19883;20617;21991;22273;27425;29863;50873;54200;56360;56690;57320;66043;66114;66129;67273;67528;68087;68603;70025;71743;74559;76974;80752;102247;108099;110119;140781;192156;209692;212627;213484;217698;226646;228033;229949;236900;271639;3…	Bid;Aprt;Mvd;Nme1;Myh7;Coq7;Mif;Atp5d;Dnajc30;Urah;Coasy;Hpca;Sult2b1;Gpi1;Atp5g3;Nudt18;Itpa;Tigar;Bcl2l1;Prkag2;Mpi;Elovl7;Atp5l;Tpi1;Aaed1;Eno1;Eif6;Park7;Atp7a;Nudt7;Snca;Ak5;Uqcrc1;Dcakd;Mlycd;Entpd5;Acot5;Acot7;Pde7b;Prkn;Ndufv1;Prpsap2;Ndufs2;Ndufa10;Pgk1;Ldha;Aldoa;Adcy1;Adcy8;Pmvk;Ak1;Acot9;Ak4;Gpat4;Atp6v1b2;Pdk3;Dhtkd1;Ran;Atp5a1;Rora;Adcy9;Mthfd2l;Adcy10;Kif5c;Gpam;Fam20c;Prps1
GO:0051129	negative regulation of cellular component organization	http://amigo.geneontology.org/amigo/term/GO:0051129	696	90	59.82681976192985	1.50434	5.67355e-05	0.005016089384309876	11302;12048;12494;12568;12631;12721;12933;12988;13169;13482;13829;13865;14026;14089;14183;14745;16150;16852;16976;17450;17756;17758;18013;18519;18643;19152;19268;19283;19684;19877;20257;20351;20587;20617;21838;22003;22248;23969;23999;26903;26949;27360;50873;51812;52463;53972;56208;64294;65079;66494;66591;67588;68729;68845;68953;69535;69538;70315;70827;74342;74374;74392;75744;76499;76571;76709;768…	Pcsk9;Thy1;Ostn;Prelid1;Svip;Map4;Cfl1;Clec16a;Cdk5rap2;Unc119;Aatk;Trim37;Necab2;Neurod2;Tpm1;Sema6d;Pih1d1;Arpc2;Rtn4r;Lgals1;Psmg2;Stmn2;Mad2l1bp;Tigar;Plekhh2;Sema4a;Bcl2l1;Twf2;Fgfr2;Trak2;H1fx;Kat2b;Clasp2;Add3;Plxnb3;Dpp4;Rtn4rl2;Phf23;Dbnl;Fap;Lpar1;Lrpap1;Snca;Coro1a;Rnf41;Antxr1;Specc1l;Cdk5;Ccp110;Ptprz1;Cd38;Morc1;Cers2;Ikbkb;Kank1;Chmp2a;Prtn3;Dysf;Ptprf;Csk;Tet1;Nr2f1;Evl;Prkn;Ten1;…
GO:0046034	ATP metabolic process	http://amigo.geneontology.org/amigo/term/GO:0046034	220	37	18.91077636152955	1.95656	5.86292e-05	0.005133185220218925	11636;11639;11674;11946;11966;11977;12048;12122;12499;12850;13806;14751;16418;16574;16828;17319;17995;18655;20617;21991;22273;27425;50873;57320;66043;66114;66129;67273;80752;108099;110119;140781;209692;226646;228033;229949;319801	Bid;Myh7;Coq7;Mif;Atp5d;Dnajc30;Gpi1;Atp5g3;Tigar;Bcl2l1;Prkag2;Mpi;Atp5l;Tpi1;Aaed1;Eno1;Eif6;Park7;Atp7a;Snca;Ak5;Uqcrc1;Entpd5;Prkn;Ndufv1;Ndufs2;Ndufa10;Pgk1;Ldha;Aldoa;Ak1;Ak4;Atp6v1b2;Dhtkd1;Atp5a1;Kif5c;Fam20c
GO:1902115	regulation of organelle assembly	http://amigo.geneontology.org/amigo/term/GO:1902115	196	34	16.847782576635417	2.01807	6.10709e-05	0.00529068528247739	14432;16180;17168;17758;18226;18519;19130;19266;19684;20842;21821;22335;53860;54633;56208;66371;68729;68953;71116;74342;76308;76571;76709;77609;78246;101565;107065;108686;214444;215351;232944;234852;272381;381644	Cep135;Lrrc4b;Map4;Prox1;Cdk5rap2;Rab1b;Sept9;Trim37;Stx18;Arpc2;Gap43;Kat2b;Phf23;Senp6;Ptprd;Ccp110;Stag1;Chmp2a;Vdac3;Ccdc88a;Becn1;Chmp1a;Pqbp1;Ccdc151;Lrrtm1;Ift88;Rdx;Nprl3;Nup62;Styxl1;Lrrtm2;Il1rap;Chmp4c;Mark4
GO:0031102	neuron projection regeneration	http://amigo.geneontology.org/amigo/term/GO:0031102	63	16	5.4153586853470985	2.95456	6.16015e-05	0.00529068528247739	14226;14275;14432;17319;18039;19268;19716;21838;26396;27528;65079;76893;83964;237847;259277;269295	Thy1;Mif;Bex1;Gap43;Fkbp1b;Rtn4r;Nrep;Folr1;Nefl;Rtn4rl2;Jam3;Map2k2;Cers2;Ptprf;Klk8;Rtn4rl1
GO:0008283	cell proliferation	http://amigo.geneontology.org/amigo/term/GO:0008283	1924	212	165.38333508901297	1.28187	6.31217e-05	0.005370110110045987	11504;11677;11818;11936;11946;11977;12034;12048;12122;12156;12166;12211;12229;12390;12424;12428;12442;12444;12447;12450;12487;12494;12499;12518;12545;12575;12577;12581;12606;12608;12721;12839;12846;12988;13396;13405;13482;13491;13848;13858;13867;14048;14061;14089;14183;14226;14538;14683;14732;14734;15208;15223;15245;15368;15461;15469;15559;16150;16410;16477;16840;17075;17082;17171;17221;17319;173…	Ticam1;Ccng1;Bmper;Nlgn2;Hras;Bid;Eps15;Mvd;Mstn;Marcksl1;Nme1;Tacr1;Ppp1r8;Gnas;Hhip;Hrh3;Uchl1;Shc4;Dmd;Comt;St18;Dhcr24;Ptgs1;Megf10;Ccnb2;Cck;Col9a1;Wnt4;Crip2;Nell1;Bmp2;Eif5a;Cebpb;Erbb3;Frs2;BC004004;N4bp2l2;Mif;Ago3;Prox1;Emc10;Txnl4b;Pin1;Atad5;Gpc3;Tpm1;Gkn1;Tnfsf11;Cd46;Smyd2;Hmox1;Eya1;Plag1;Rps4x;Bex1;Rpgrip1;Fkbp1b;Sult2b1;Cfdp1;Drd4;Apoh;Itgav;Phb2;Thbs4;Psmg1;Htr2b;Scx;Cd28;Map7;C…
GO:0043085	positive regulation of catalytic activity	http://amigo.geneontology.org/amigo/term/GO:0043085	1228	144	105.55651532708312	1.3642	6.38826e-05	0.0053840485347196035	11514;11544;11554;11818;11977;12005;12122;12156;12390;12424;12444;12531;12568;12575;12988;13163;13491;13628;13638;13867;14061;14183;14366;14388;14570;14683;14745;15223;15444;15461;15559;17168;17171;17196;17319;17937;18590;18591;18643;18720;18754;19130;19152;19165;19186;19229;19415;19735;19737;20295;20300;20617;20655;20680;21454;21838;21933;21943;22003;22041;22196;22248;22324;22339;22417;23886;239…	Hras;Bid;Thy1;Psme1;Agfg2;Fgd4;Gnas;Mtch1;Prelid1;St18;Arhgap40;Ccl17;Cck;Sipa1l2;Wnt4;Bmp2;Erbb3;Frs2;BC004004;Mif;Prox1;Unc119;Pin1;Nek7;Stub1;Tpm1;Sod1;Tnfsf11;Serinc5;Camk1;Rgs2;Prex2;Pih1d1;Hpca;Parn;Rtn4r;Drd4;Apoh;Arhgef10;Dock4;Smap2;Tbc1d10a;Stard13;Htr2b;Arhgdig;Tigar;Efna3;Prkag2;Ccnq;Shc2;Fgfr2;Spag9;Rgs5;Sox7;Garnl3;Tbc1d8b;Ngb;Mink1;Erp29;Mtmr9;Mapk3;Arrdc3;Acap2;Gipc1;Gab1;Rgs14;Ar…
GO:1901617	organic hydroxy compound biosynthetic process	http://amigo.geneontology.org/amigo/term/GO:1901617	213	36	18.30906984093543	1.96624	6.60136e-05	0.005512135097891502	11677;11977;12156;12642;13180;13195;14137;16828;16832;17171;17918;18194;19130;19229;20617;20655;20775;22178;22417;50722;57320;57357;59012;66190;68603;72017;74754;103711;109754;110196;170459;192156;217166;228550;233571;319801	Mvd;Fdft1;Dhcr24;Itpka;Wnt4;Bmp2;Prox1;Sod1;Pcbd1;Nsdhl;Ddc;Tigar;Acer3;Ch25h;Park7;Atp7a;P2ry6;Snca;Myo5a;Tyrp1;Fdps;Cyb5r1;Moxd1;Ldha;Pmvk;Srd5a3;Pnpo;Sqle;Cyb5r3;Nr1d1;Mas1;Ptk2b;Dkkl1;Ldhb;Stard4;Akr1b3
GO:0051493	regulation of cytoskeleton organization	http://amigo.geneontology.org/amigo/term/GO:0051493	503	69	43.23691140840619	1.59586	6.95945e-05	0.005721793421613265	12121;12631;12721;13169;13829;14026;14260;14745;15461;16551;17756;18226;18519;18643;18754;19130;19229;19684;19720;19877;20257;20262;20617;20842;21336;22003;22417;23912;23999;26417;27360;50873;56378;56443;66371;66679;66700;68121;68729;68953;70235;70292;74192;74392;76499;76709;76895;80297;83964;101314;107351;108686;170758;192662;213556;213649;214444;215280;215351;223881;225288;232944;234094;234852;…	Hras;Rac3;Tacr1;Trim27;Arhgap40;Afap1;Wnt4;Cfl1;Prox1;Cdk5rap2;Trim37;Rhof;Tpm1;Arpc2;Stmn2;Arhgef10;Fmn1;Arpc3;Plekhh2;Poc1a;Twf2;Rnd1;Kat2b;Clasp2;Add3;Mapk3;Arhgdia;Bicd1;Dbnl;Lpar1;Arhgef19;Senp6;Snca;Wipf1;Coro1a;Specc1l;Jam3;Stmn3;Kif11;Stag1;Kank1;Chmp2a;Rae1;Evl;Ccdc88a;Prkn;Bicd2;Chmp1a;Sptbn4;Actr3b;Dmtn;Pfn1;Rock1;Chmp3;Prkce;Fchsd1;Rdx;Fhod3;Nsfl1c;Nup62;Cep70;Arpc5l;Ptk2b;Brk1;Gas2l2…
GO:0009719	response to endogenous stimulus	http://amigo.geneontology.org/amigo/term/GO:0009719	1504	171	129.28094385336564	1.3227	6.97934e-05	0.005721793421613265	11303;11459;11514;11610;11677;11792;11803;11821;11977;12005;12034;12048;12091;12095;12122;12156;12166;12390;12428;12494;12568;12577;12583;12608;12631;12721;12753;12919;12988;13001;13070;13163;13195;13511;13660;13667;13804;13829;13865;14077;14183;14200;14232;14275;14538;14683;14732;14734;14751;15168;15208;15245;15559;15563;16418;16477;17025;17129;17171;17700;17918;17960;18039;18102;18121;18429;184…	Pcsk9;Ticam1;Lats2;Bmper;Adamtsl2;Bid;Aprt;Mstn;Rab35;Nme1;Tacr1;Gnas;Cstf2;Hhip;Hrh3;Ostn;Dhcr24;Wnt4;Bmp2;Eif5a;Fhl2;Cebpb;Nucb2;Frs2;Cfl1;Pin1;Stub1;Ruvbl2;Eif2b4;Gpc3;Sod1;Fbxl15;Alad;Arpc2;Fabp3;Gpi1;Stmn2;Sh2b2;Csnk2b;Nrep;Phb2;Cdo1;Ehd1;Arpc3;Htr2b;Scx;Ddc;Tigar;Yes1;Bcl2l1;Ly6h;Hes5;Fgfr2;Folr1;Kat2b;Spint2;Ccna2;Nog;Pias3;Sfrp5;Nefl;Mapk3;Clock;Cpeb3;Srsf5;Cib2;Acap2;Rad51;Gipc1;Fkbp8;Ei…
GO:0043242	negative regulation of protein complex disassembly	http://amigo.geneontology.org/amigo/term/GO:0043242	77	18	6.618771726535342	2.71954	7.16571e-05	0.005821658276598142	12631;13169;13829;14026;17756;19684;20257;22003;23999;27360;74374;74392;76499;76709;78246;80297;213556;237891	Cfl1;Clec16a;Tpm1;Arpc2;Stmn2;Plekhh2;Twf2;Clasp2;Add3;Phf23;Dbnl;Specc1l;Evl;Sptbn4;Dmtn;Rdx;Gas2l2;Map2
GO:0031399	regulation of protein modification process	http://amigo.geneontology.org/amigo/term/GO:0031399	1742	194	149.7389655535658	1.29559	7.34882e-05	0.005885292363467494	11514;11796;12005;12017;12034;12156;12166;12390;12424;12428;12442;12444;12447;12450;12531;12539;12568;12575;12577;12581;12988;13001;13163;13405;13491;13829;13848;13867;14061;14183;14226;14232;14251;14366;14388;14538;14586;14683;14745;15208;15461;15469;15559;16150;17171;17319;17700;17937;18105;18121;18226;18519;18546;18590;18591;18754;19051;19085;19130;19165;19229;19283;19361;19645;19720;19735;198…	Ticam1;Ccng1;Lats2;Bmper;Hras;Ppp1r11;Klhl40;Thy1;Vps28;Mstn;Ubxn2a;Fgd4;Ccnl2;Ppp1r8;Gnas;Zgpat;Trim27;Uchl1;Dmd;Ccl17;Svip;Ccnb2;Cck;Bmp2;Erbb3;Frs2;BC004004;Ppp1r1a;Mif;Prox1;Emc10;Unc119;Pin1;Stub1;Ruvbl2;Necab2;Pbk;Sod1;Tnfsf11;Camk1;Rgs2;Pih1d1;Fkbp1b;Stk38;Drd4;Tlr3;Csnk2b;Phb2;Thbs4;Htr2b;Yes1;Flot1;Hes5;Prkag2;Ccnq;Shc2;Fgfr2;Mapkap1;Nuak1;Prkrip1;Hint2;Spag9;Kat2b;Mink1;Cdkn2d;Ccna2;Nog…
GO:0061640	cytoskeleton-dependent cytokinesis	http://amigo.geneontology.org/amigo/term/GO:0061640	91	20	7.822184767723586	2.55683	7.41132e-05	0.005885292363467494	11735;12615;12631;13163;18226;18951;22248;26934;53860;57784;66371;66700;68743;68953;77407;78267;103080;108907;208092;234852	Rab35;Cfl1;Unc119;Sept9;Klhdc8b;Chmp6;Bin3;Cenpa;Chmp2a;Anln;Sept10;Sept5;Racgap1;Chmp1a;Ank3;Nusap1;Chmp3;Daxx;Nup62;Chmp4c
GO:0044092	negative regulation of molecular function	http://amigo.geneontology.org/amigo/term/GO:0044092	1062	127	91.28747498156537	1.39121	7.43982e-05	0.005885292363467494	11632;11735;11796;11936;11977;12034;12048;12121;12211;12575;12577;12581;12919;12933;12988;13491;13667;14226;14734;14751;14873;15223;15368;15444;15461;16150;16976;17221;17700;17756;18121;18226;18519;18546;18591;19051;19085;19130;19165;19206;19268;19645;19684;19703;19720;19735;19877;20174;20439;20597;20617;20719;20732;20733;21416;21838;22116;22223;22339;22393;23934;23938;23980;23988;26417;26903;274…	Pcsk9;Lats2;Hras;Ppp1r11;Thy1;Mstn;Ppp1r8;Hrh3;Zgpat;Trim27;Uchl1;Erbin;Dhcr24;Cbarp;Ppp1r1a;Prox1;Pin1;Spock3;Trim37;Stub1;Ruvbl2;Eif2b4;Gpc3;Kcne2;Camk1;Cd46;Hmox1;Rgs2;Pot1b;Pih1d1;Hpca;Cers1;Fkbp1b;Gpi1;Stk38;Drd4;Phb2;Eif4a3;Tigar;Bcl2l1;Ly6h;Prkag2;Serpinb6a;Prkrip1;Rnh1;Kat2b;Spint2;Ube2z;Cdkn2d;Nog;Sfrp5;Plxnb3;Mapk3;Birc3;Rgs14;Chmp6;Ddx11;Park7;Wfs1;Gsto1;Atp7a;Tesc;Bicd1;Crhbp;Vegfa;Pe…
GO:0043933	protein-containing complex subunit organization	http://amigo.geneontology.org/amigo/term/GO:0043933	1857	205	159.6241441061835	1.28427	7.5785e-05	0.005942863881587937	11303;11514;11674;11773;11796;11977;12005;12121;12122;12390;12424;12518;12606;12615;12631;12696;12721;13163;13169;13180;13405;13660;13829;13858;13872;14026;14105;14251;14260;14618;14778;14976;15208;15368;15461;15469;16418;16511;16515;16573;16865;17025;17319;17450;17523;17756;18039;18197;18226;18391;18632;18643;18754;18822;18951;19182;19184;19185;19229;19361;19645;19684;19720;20174;20257;20262;202…	Hras;Trpm3;Bid;Prmt8;Cirbp;Eps15;Cby1;Rac3;Fcho2;Trim27;Dmd;Tcap;Ndufaf3;Tspan4;Arhgap40;Kcnj12;Svip;Map1lc3a;Cck;Nell1;Soat1;Eif5a;Hist1h2be;Psmd9;Mif;Ago3;Cfl1;Clec16a;Trappc2l;Cdk5rap2;Shq1;Sept9;Stub1;Ruvbl2;Tpm1;Polq;Tnfsf11;Hmox1;Alad;Pih1d1;Polr1e;Pcbd1;Arpc2;Caly;Sigmar1;Psmc3;Psmg2;Stmn2;Srsf1;Fmn1;Thbs4;Cubn;Ehd1;Psmg1;Psmd13;Arpc3;Scx;Ap2m1;Plekhh2;Lrrc6;Nsg2;Flot1;Twf2;Hes5;Tubg2;Kctd…
GO:0006413	translational initiation	http://amigo.geneontology.org/amigo/term/GO:0006413	113	23	9.713262403876541	2.3679	7.90039e-05	0.0061418717528468345	13667;13681;16418;16865;20918;26908;26987;55944;66892;67008;67204;67710;68092;69860;73830;76366;77011;98221;217715;218693;223691;224045;224742	Eif4e2;Eif2b4;Mtif3;Eif3d;Eif2b2;Eif6;Eif2s3y;Eif1ad;Eif2d;Polr2g;Eif1;Eif2s2;Yae1d1;Abcf1;Ncbp2;Eif4e3;Eif4a1;Eif3m;Eif3l;Eif3k;Eif2b5;Paip1;Ticrr
GO:0072718	response to cisplatin	http://amigo.geneontology.org/amigo/term/GO:0072718	7	5	0.601706520594122	8.3097	8.45119e-05	0.006513920769635128	15168;15368;18220;19361;320209	Hmox1;Rad51;Ddx11;Hcn3;Nucb1
GO:0010975	regulation of neuron projection development	http://amigo.geneontology.org/amigo/term/GO:0010975	553	74	47.53481512693564	1.55675	8.68337e-05	0.00663311086823065	11302;11504;11785;12494;12568;12631;12891;12933;13405;13660;13865;14226;14366;14745;16150;16554;16852;17319;17756;18039;18102;18519;18546;19229;19266;19268;19283;19317;19415;19735;20257;20351;21838;22339;22368;23969;23999;26396;50873;52163;52513;53972;54633;56177;59041;64294;65079;70620;70827;76499;76571;76893;107351;108686;140571;208647;208922;211134;211232;214968;216856;217715;218203;225849;228…	Nlgn2;Cpne5;Thy1;Nme1;Ostn;Dmd;Itpka;Olfm1;Mif;Cfl1;Aatk;Kif13b;Sema6d;Camk1;Rgs2;Fkbp1b;Rtn4r;Lgals1;Stmn2;Ddx56;Ehd1;Sema4a;Twf2;Trak2;Kat2b;Cpne6;Ube2v2;Clasp2;Plxnb3;Nefl;Rtn4rl2;Cpeb3;Eif2b2;Foxo6;Xlr3b;Csmd3;Vegfa;Lpar1;Pcp4;Adamts1;Ptprd;Trpv2;Cdk5;Ptprz1;Cd38;Map2k2;Creb3l2;Cers2;Ikbkb;Kank1;Qk;Ptprf;Rasal1;Fzd4;Nr2f1;Ccdc88a;Prkn;Pacsin1;Cpne9;Itm2c;Ngef;Pqbp1;Klk8;Mylip;Lzts1;Megf8;Crmp…
GO:0010563	negative regulation of phosphorus metabolic process	http://amigo.geneontology.org/amigo/term/GO:0010563	544	73	46.76119245760034	1.56112	8.84488e-05	0.00663311086823065	11796;12017;12575;12577;12581;12988;13405;13829;14226;14232;14586;15444;16150;17171;17700;18121;18226;18519;18546;18590;18591;19051;19085;19165;19645;19720;19735;19877;20597;20617;21838;22116;22223;23980;23988;50523;50873;51791;52033;54401;54612;56205;57320;57816;58200;66801;66959;67071;67973;68458;69556;72269;72446;74521;76497;76571;78388;80280;98432;100336;106504;108099;207393;208092;208213;226…	Lats2;Ppp1r11;Thy1;Mstn;Ppp1r8;Zgpat;Trim27;Uchl1;Dmd;Ppp1r1a;Pin1;Pbk;Rgs2;Hpca;Fkbp1b;Stk38;Tigar;Prkag2;Prkrip1;Kat2b;Cdkn2d;Nog;Sfrp5;Birc3;Rgs14;Fkbp8;Chmp6;Park7;Tesc;Pebp1;Dusp26;Ppp4r4;Pcp4;Cda;Snca;Cdkn1c;Ppp1r14a;Sh3rf2;Ikbkb;Pdgfa;Ppp2r5a;Pdgfb;Prr5l;Csk;Ensa;Smpd1;Bod1;Ppp1r17;Prkn;Tsks;Cd109;Ccdc8;Psen2;Dmtn;Nlrp12;Tmem132c;Rock1;Gfra2;Mvp;Ywhab;Prkar1b;Rps6ka6;Tardbp;Cdk5rap3;Nup62;…
GO:0045936	negative regulation of phosphate metabolic process	http://amigo.geneontology.org/amigo/term/GO:0045936	544	73	46.76119245760034	1.56112	8.84488e-05	0.00663311086823065	11796;12017;12575;12577;12581;12988;13405;13829;14226;14232;14586;15444;16150;17171;17700;18121;18226;18519;18546;18590;18591;19051;19085;19165;19645;19720;19735;19877;20597;20617;21838;22116;22223;23980;23988;50523;50873;51791;52033;54401;54612;56205;57320;57816;58200;66801;66959;67071;67973;68458;69556;72269;72446;74521;76497;76571;78388;80280;98432;100336;106504;108099;207393;208092;208213;226…	Lats2;Ppp1r11;Thy1;Mstn;Ppp1r8;Zgpat;Trim27;Uchl1;Dmd;Ppp1r1a;Pin1;Pbk;Rgs2;Hpca;Fkbp1b;Stk38;Tigar;Prkag2;Prkrip1;Kat2b;Cdkn2d;Nog;Sfrp5;Birc3;Rgs14;Fkbp8;Chmp6;Park7;Tesc;Pebp1;Dusp26;Ppp4r4;Pcp4;Cda;Snca;Cdkn1c;Ppp1r14a;Sh3rf2;Ikbkb;Pdgfa;Ppp2r5a;Pdgfb;Prr5l;Csk;Ensa;Smpd1;Bod1;Ppp1r17;Prkn;Tsks;Cd109;Ccdc8;Psen2;Dmtn;Nlrp12;Tmem132c;Rock1;Gfra2;Mvp;Ywhab;Prkar1b;Rps6ka6;Tardbp;Cdk5rap3;Nup62;…
GO:0000902	cell morphogenesis	http://amigo.geneontology.org/amigo/term/GO:0000902	987	119	84.8406194037712	1.40263	8.90005e-05	0.00663311086823065	11302;11674;11735;11785;11977;11994;12424;12568;12631;12721;12891;12933;13169;13405;13518;13638;13829;14026;14061;14183;14251;14366;14432;14723;14745;14790;16410;16554;16574;16840;16871;17756;17761;18039;18121;19130;19143;19206;19229;19266;19268;19283;19415;19645;19684;19877;20351;20655;20733;21821;21828;21838;22003;22174;22223;22239;22339;22368;23837;23912;23969;23999;26396;29813;50523;50873;509…	Lats2;Cpne5;Thy1;Ss18;Rac3;Fgd4;Ostn;Uchl1;Dmd;Itpka;Cck;Grcc10;Olfm1;St14;Arhgef26;Ugt8a;Cfl1;Prox1;Nectin1;Aatk;Dact2;Rilpl1;Strip1;Rhof;Kif13b;Tpm1;Sod1;Sema6d;Vstm2l;Prex2;Arpc2;Gap43;Rtn4r;Ermn;Cfdp1;Itgav;Thbs4;Map7;Efna3;Sema4a;Prox2;Flot1;Twf2;Fgfr2;Trak2;Rnd1;Cpne6;Spint2;Rreb1;Clasp2;Mink1;Nog;Plxnb3;Nefl;Eif2b2;Arhgdia;Atp7a;Xlr3b;Vegfa;Dbnl;Lpar1;Cdhr1;Bin3;Coro1a;Antxr1;Ptprd;Lhfpl5;…
GO:0009968	negative regulation of signal transduction	http://amigo.geneontology.org/amigo/term/GO:0009968	1137	134	97.73433055935953	1.37106	9.19861e-05	0.006774686006299672	11803;12005;12034;12048;12121;12122;12156;12211;12390;12581;12753;12919;12988;13405;13848;13867;14048;14183;14200;14226;14734;14745;14873;15245;15368;15559;16178;16410;16840;16976;17168;17221;17319;17381;17537;17700;18121;18226;19165;19206;19266;19268;19415;19645;19735;19737;19883;20174;20254;20262;20439;20597;20617;21416;21838;21885;21887;22174;22223;22393;22417;23886;23938;23980;23988;29813;505…	Lats2;Bmper;Adamtsl2;Bid;Thy1;Cby1;Mstn;Hhip;Zgpat;Uchl1;Dmd;Zc3hc1;Erbin;Prelid1;Wnt4;Bmp2;Fhl2;Nphp3;Erbb3;Nucb2;Mif;Sac3d1;Pin1;Dact2;Atad5;Stub1;Ruvbl2;Necab2;Gpc3;Pbk;Tle3;Cd46;Hmox1;Eya1;Rgs2;Pih1d1;Fkbp1b;Stk38;Ndufs3;Itgav;Phb2;Eif4a3;Htr2b;Bcl2l1;Ift80;Fgfr2;Mapkap1;Kctd13;Rgs5;Optn;Cdkn2d;Grina;Nog;Sfrp5;Clock;Arrdc3;Rgs14;Chmp6;Park7;Wfs1;Gsto1;Bicd1;Crhbp;Pebp1;Dusp26;Lpar1;Lrpap1;Snc…
GO:0045664	regulation of neuron differentiation	http://amigo.geneontology.org/amigo/term/GO:0045664	715	91	61.460023174971035	1.48064	9.24026e-05	0.006774686006299672	11302;11504;11785;12156;12494;12568;12631;12891;12933;13405;13638;13660;13865;14048;14226;14366;14745;15208;16150;16554;16852;16918;17319;17756;18013;18039;18102;18519;18546;19130;19229;19266;19268;19283;19317;19415;19716;19735;19877;20257;20351;20678;21838;22339;22368;23969;23999;26396;27528;50873;50913;52163;52513;53972;54633;56177;56484;59041;64294;65079;70620;70827;70834;76499;76571;76893;107…	Nlgn2;Cpne5;Thy1;Rac3;Nme1;Ostn;Dmd;Mib1;Itpka;Olfm1;Bmp2;Mif;Cfl1;Prox1;Cdk5rap2;Aatk;Neurod2;Kif13b;Sema6d;Camk1;Eya1;Rgs2;Bex1;Fkbp1b;Rtn4r;Lgals1;Stmn2;Ddx56;Nrep;Ehd1;Mycl;Efna3;Sema4a;Twf2;Hes5;Spag9;Trak2;Kat2b;Cpne6;Ube2v2;Clasp2;Plxnb3;Nefl;Rtn4rl2;Cpeb3;Eif2b2;Foxo6;Xlr3b;Csmd3;Vegfa;Lpar1;Pcp4;Adamts1;Ptprd;Trpv2;Cdk5;Ptprz1;Cd38;Map2k2;Creb3l2;Cers2;Ikbkb;Kank1;Qk;Ptprf;Rasal1;Fzd4;Nr…
GO:0043547	positive regulation of GTPase activity	http://amigo.geneontology.org/amigo/term/GO:0043547	345	51	29.655535657853157	1.71975	9.37117e-05	0.006815256428516586	11544;11554;12390;14570;14683;15223;15461;15559;17168;18720;19152;19229;19415;19735;19737;20295;20300;21838;22324;22417;23988;26934;51791;65079;67903;69632;69780;78618;78816;99326;101489;103724;105835;109294;192662;192786;209478;210293;213649;218581;228359;231801;234094;238130;243362;244548;244668;245638;330662;381085;545481	Hras;Thy1;Agfg2;Gnas;Arhgap40;Ccl17;Sipa1l2;Wnt4;Pin1;Rgs2;Prex2;Rtn4r;Arhgef10;Dock4;Smap2;Tbc1d10a;Stard13;Htr2b;Arhgdig;Rgs5;Garnl3;Tbc1d8b;Acap2;Gipc1;Rgs14;Arhgdia;Tbc1d12;Pip5k1a;Arhgef19;Cav2;Foxj1;Prtn3;Rasal1;Dock1;Adprh;Dock10;Racgap1;Arhgef12;Arhgap1;Sgsm3;Ric8a;Elmod2;Adrb1;Tbc1d22b;Nprl3;Rapgef6;Vav1;Ptk2b;Gmip;Depdc1b;Ccl25
GO:0042254	ribosome biogenesis	http://amigo.geneontology.org/amigo/term/GO:0042254	259	41	22.263141261982515	1.84161	9.86037e-05	0.00705521328761061	14300;16418;18813;19384;28126;52513;52530;56321;66254;66409;66446;67008;67459;67755;67936;67973;68017;68731;68845;69499;69821;71952;71986;72171;72554;75416;75751;100019;102462;107071;108707;140546;192170;195434;216156;217038;217109;224742;227290;237730;319807	Utp14b;Wdr55;Fbll1;Shq1;Rbfa;Eri3;Mrm1;Pih1d1;Nhp2;Ddx56;Eif4a3;Riox1;Wdr18;Ddx28;Ipo4;Eif6;Dimt1;Nop16;Mrm2;Tsr2;Frg1;Mterf4;Wdr74;Nvl;Nwd2;Rsl1d1;Nop14;Utp18;Yae1d1;Imp3;Abcf1;Ran;Fam207a;Pa2g4;Mdn1;Utp14a;Mphosph10;Ddx47;Aatf;Aamp;Exosc7
GO:0015833	peptide transport	http://amigo.geneontology.org/amigo/term/GO:0015833	1689	188	145.18318761192458	1.29492	9.86484e-05	0.00705521328761061	11303;11514;11544;11554;11632;11735;11769;11772;11773;11778;11785;11841;11844;12034;12122;12494;12568;12575;12631;12753;12919;12988;13447;13491;13660;13663;13829;13848;14226;14275;14732;14751;15444;15461;15559;16178;16180;16410;16418;16573;16574;16668;17082;17196;17319;17381;17918;17932;18220;18226;18754;18777;18813;19165;19336;19337;19384;19662;19720;20383;20907;20911;20913;21416;21454;21849;219…	Nlgn2;Hras;Bid;Ppp1r11;Timm22;Pmm1;Vps28;Ap4e1;Zfand2b;Rab35;Tm7sf3;Vps37d;Trim27;Rab30;Ift22;Erbin;Svip;Eif5a;Ap2s1;Psmd9;Nucb2;Mif;Cfl1;Rab1b;Unc119;Rilpl1;Cacng3;Bet1l;Dmap1;Stx18;Tnfsf11;Camk1;Hpca;Nup160;Arpc2;Zfyve16;Fkbp1b;Gpi1;Gabarap;Drd4;Rab24;Itgav;Phb2;Rab11fip1;Cubn;Tbc1d10a;Ehd1;Stx8;Htr2b;Ap2m1;Sil1;Calcrl;Syt9;Trak2;Timm13;Trim28;Eif5a2;Il1rl1;Optn;Folr1;Tbc1d8b;Ndc1;Krt18;Arf5;Ub…
GO:0009100	glycoprotein metabolic process	http://amigo.geneontology.org/amigo/term/GO:0009100	337	50	28.967871062888445	1.72605	9.95857e-05	0.00705521328761061	11977;12156;12499;13135;14348;14426;14538;16795;17158;17159;17381;20447;20450;20452;20652;21416;26877;27029;27403;29858;50762;52463;56321;56336;56395;57320;57357;59031;64294;66435;70827;72661;72902;76308;76898;78752;93961;109181;110119;117148;140481;207839;208211;214133;215494;225742;227619;230145;232984;235534	B3gnt8;Pmm1;Fbxo6;Uggt2;Alg1;Dad1;Bmp2;Soat1;St8sia4;Rab1b;Man1b1;Spock3;Necab2;Fut9;B3gat1;Chst12;Mpi;Trak2;Man2b1;St8sia2;St6galnac3;B4galt5;Galnt4;Park7;Atp7a;Galnt6;Sgsh;B3galt5;Pomgnt2;Entpd5;Tet1;Tcf7l2;Man2a1;Trip11;Galnt12;Abca7;Mmp12;Itm2c;Tet2;Srd5a3;Large1;St8sia5;Gcnt2;Tmem115;B3galt1;Serp2;Man2a2;Pxylp1;Aatf;Csgalnact2
GO:0016072	rRNA metabolic process	http://amigo.geneontology.org/amigo/term/GO:0016072	209	35	17.96523754345307	1.94821	0.000100141	0.00705521328761061	14300;18813;20587;21453;52513;52530;66254;66409;66446;67459;67755;67936;67973;68017;68544;68731;68845;69499;69821;70333;72171;72554;75416;100019;102462;107071;108707;140546;192170;195434;216156;217038;217109;237730;320209	Utp14b;Wdr55;Fbll1;Shq1;Rbfa;Eri3;Mrm1;Pih1d1;Nhp2;Ddx56;Trir;Eif4a3;Wdr18;Dimt1;Ddx11;Cd3eap;Mrm2;Tsr2;Frg1;Mterf4;Wdr74;Nvl;Tcof1;Rsl1d1;Nop14;Utp18;Imp3;Fam207a;Pa2g4;Smarcb1;Mdn1;Utp14a;Mphosph10;Ddx47;Exosc7
GO:0009144	purine nucleoside triphosphate metabolic process	http://amigo.geneontology.org/amigo/term/GO:0009144	251	40	21.575476667017803	1.85396	0.000102785	0.007185365725205694	11636;11639;11674;11946;11966;11977;12048;12122;12499;12850;13806;14751;16418;16434;16574;16828;17319;17995;18102;18655;19384;20617;21991;22273;27425;50873;57320;66043;66114;66129;67273;80752;108099;110119;140781;209692;226646;228033;229949;319801	Bid;Nme1;Myh7;Coq7;Mif;Atp5d;Dnajc30;Gpi1;Atp5g3;Itpa;Tigar;Bcl2l1;Prkag2;Mpi;Atp5l;Tpi1;Aaed1;Eno1;Eif6;Park7;Atp7a;Snca;Ak5;Uqcrc1;Entpd5;Prkn;Ndufv1;Ndufs2;Ndufa10;Pgk1;Ldha;Aldoa;Ak1;Ak4;Atp6v1b2;Dhtkd1;Ran;Atp5a1;Kif5c;Fam20c
GO:0009161	ribonucleoside monophosphate metabolic process	http://amigo.geneontology.org/amigo/term/GO:0009161	260	41	22.349099336353103	1.83453	0.000107546	0.007460391419423169	11636;11639;11674;11821;11946;11966;11977;12048;12122;12499;12850;13806;14751;16418;16574;16828;17319;17995;18655;19139;20617;21991;22273;27425;50873;56749;57320;66043;66114;66129;67273;80752;80914;108099;110119;140781;209692;226646;228033;229949;319801	Bid;Aprt;Myh7;Coq7;Mif;Atp5d;Dnajc30;Dhodh;Gpi1;Atp5g3;Tigar;Bcl2l1;Prkag2;Mpi;Atp5l;Tpi1;Aaed1;Eno1;Eif6;Park7;Atp7a;Snca;Ak5;Uqcrc1;Entpd5;Prkn;Ndufv1;Ndufs2;Ndufa10;Pgk1;Ldha;Aldoa;Ak1;Ak4;Atp6v1b2;Uck2;Dhtkd1;Atp5a1;Kif5c;Fam20c;Prps1
GO:0099132	ATP hydrolysis coupled cation transmembrane transport	http://amigo.geneontology.org/amigo/term/GO:0099132	53	14	4.555777941641209	3.07302	0.000110835	0.007572023333921949	11946;11966;11972;11973;11977;11984;27425;66043;66144;76252;224079;228033;242341;435376	Atp13a4;Atp5d;Atp6v1e1;Atp6v0d1;Atp6v0d2;Atp5g3;Atp6ap1l;Atp6v0c;Atp5l;Atp7a;Atp6v1f;Atp6v0e2;Atp6v1b2;Atp5a1
GO:0032515	negative regulation of phosphoprotein phosphatase activity	http://amigo.geneontology.org/amigo/term/GO:0032515	53	14	4.555777941641209	3.07302	0.000110835	0.007572023333921949	14226;16150;19051;19877;56205;58200;68458;69556;74521;76497;76571;100336;207393;269016	Ppp1r11;Ppp1r8;Ppp1r1a;Fkbp1b;Ppp4r4;Ppp1r14a;Sh3rf2;Ikbkb;Ensa;Bod1;Ppp1r17;Rock1;Styxl1;Elfn2
GO:0030835	negative regulation of actin filament depolymerization	http://amigo.geneontology.org/amigo/term/GO:0030835	41	12	3.524281049194143	3.40495	0.000116612	0.007906819721763313	12631;13169;13829;14026;19684;22003;23999;27360;74392;76709;80297;213556	Cfl1;Tpm1;Arpc2;Plekhh2;Twf2;Add3;Dbnl;Specc1l;Evl;Sptbn4;Dmtn;Rdx
GO:0042592	homeostatic process	http://amigo.geneontology.org/amigo/term/GO:0042592	1809	199	155.49815653639524	1.27976	0.000118996	0.008008227470660406	11303;11306;11433;11514;11554;11674;11677;11735;11792;11972;11977;11984;11994;12308;12424;12442;12447;12465;12468;12478;12494;12568;12606;12608;12721;12839;12846;12988;13405;13592;13660;13804;13829;14061;14064;14077;14226;14387;14538;14683;14695;14704;14705;14732;14745;14751;14873;14886;15203;15368;15369;15469;15559;16150;16410;16511;16527;16541;16573;16795;16852;17129;17319;17357;17700;17761;179…	Pcsk9;Thy1;Mstn;Marcksl1;Rac3;Nme1;Tacr1;Gnas;Sh3bgrl3;Hrh3;Dmd;Ebf2;Comt;Atp13a4;Heph;Gng3;Nhlrc2;Mchr1;Ccnb2;Cck;Col9a1;Ptges2;Soat1;Eif5a;Nphp3;Cebpb;Nucb2;Mif;Abhd6;Nek7;Mks1;Abcb7;Commd9;Smg1;Sod1;Tnfsf11;Pknox1;Tle3;Cct5;Lca5;Hmox1;Pot1b;Pih1d1;Slc34a3;Gtf2i;Parn;Slc17a7;Atp6v0d1;Fabp3;Mcub;Slc4a4;Fkbp1b;Gpi1;Nhp2;Atp6v0d2;Lgals1;Sh2b2;Itgav;Ackr4;Atp6v0c;Ehd1;Htr2b;Hmox2;Scx;Map7;Pou3f3;No…
GO:0006732	coenzyme metabolic process	http://amigo.geneontology.org/amigo/term/GO:0006732	322	48	27.678499947329612	1.7342	0.000121073	0.008062131419098312	11674;12499;12850;13180;13806;14275;14732;14751;14873;15929;16418;16828;16832;17319;17448;18655;20617;21881;21991;52064;53320;56360;56690;58810;66108;66129;66646;67528;68087;68603;69372;70025;71743;74080;74559;79464;102247;103711;108099;110119;170718;192156;209692;217698;226518;236900;319801;665563	Mvd;Folh1;Coq7;Mif;Akr1a1;Nmnat3;Coasy;Pcbd1;Gpi1;Rpe;Idh3g;Tkt;Tigar;Prkag2;Mpi;Elovl7;Folr1;Tpi1;Aaed1;Eno1;Coq5;Eif6;Gsto1;Nudt7;Snca;Dcakd;Mlycd;Mocs3;Nmnat2;Entpd5;Ndufa9;Mdh2;Acot5;Acot7;Pgk1;Ldha;Aldoa;Pmvk;Acot9;Gpat4;Pdk3;Dhtkd1;Pnpo;Mthfd2l;Idh3b;Gpam;Ldhb;Lias
GO:0014909	smooth muscle cell migration	http://amigo.geneontology.org/amigo/term/GO:0014909	87	19	7.478352470241231	2.54067	0.000121585	0.008062131419098312	11504;11792;11977;12166;13491;14745;17319;17918;18590;18591;18667;21336;22003;57342;76709;214968;233571;238130;414758	Tacr1;Mif;Tpm1;Sema6d;Arpc2;Drd4;Dock4;Atp7a;Lpar1;P2ry6;Myo5a;Adamts1;Bmpr1a;Zfp950;Pdgfa;Pdgfb;Apex1;Parva;Pgr
GO:0015031	protein transport	http://amigo.geneontology.org/amigo/term/GO:0015031	1644	183	141.31507426524809	1.29498	0.000122583	0.008068978169813584	11303;11514;11544;11554;11632;11735;11769;11772;11773;11778;11785;11841;11844;12034;12122;12494;12568;12575;12631;12753;12988;13447;13491;13660;13663;13829;13848;14226;14275;14732;14751;15444;15461;15559;16178;16180;16410;16418;16573;16574;16668;17082;17196;17319;17381;17918;17932;18220;18226;18754;18777;18813;19165;19336;19337;19384;19662;19720;20383;20907;20911;20913;21416;21454;21849;22166;222…	Nlgn2;Hras;Bid;Ppp1r11;Timm22;Pmm1;Vps28;Ap4e1;Zfand2b;Rab35;Tm7sf3;Vps37d;Trim27;Rab30;Ift22;Erbin;Svip;Eif5a;Ap2s1;Psmd9;Mif;Cfl1;Rab1b;Unc119;Rilpl1;Cacng3;Bet1l;Dmap1;Stx18;Camk1;Hpca;Nup160;Arpc2;Zfyve16;Fkbp1b;Gpi1;Gabarap;Drd4;Rab24;Itgav;Phb2;Rab11fip1;Cubn;Tbc1d10a;Ehd1;Stx8;Htr2b;Ap2m1;Sil1;Calcrl;Syt9;Trak2;Timm13;Trim28;Eif5a2;Il1rl1;Optn;Folr1;Tbc1d8b;Ndc1;Krt18;Arf5;Ube2q1;Gbp5;Erp2…
GO:0035308	negative regulation of protein dephosphorylation	http://amigo.geneontology.org/amigo/term/GO:0035308	60	15	5.157484462235332	2.90839	0.000125814	0.00821739169930632	14226;16150;19051;19877;54401;56205;58200;68458;69556;74521;76497;76571;100336;207393;269016	Ppp1r11;Ppp1r8;Ppp1r1a;Fkbp1b;Ppp4r4;Ppp1r14a;Sh3rf2;Ikbkb;Ensa;Bod1;Ppp1r17;Rock1;Ywhab;Styxl1;Elfn2
GO:0031400	negative regulation of protein modification process	http://amigo.geneontology.org/amigo/term/GO:0031400	569	75	48.910144316865065	1.53342	0.00012666	0.00821739169930632	12017;12568;12575;12577;12581;12988;13405;13829;14226;14232;14586;16150;17171;18121;18226;18519;18546;18754;19051;19085;19165;19645;19720;19735;19877;20587;20597;20617;21838;22223;23980;23988;26903;50523;50873;51791;52033;54401;54612;56205;57320;57816;58200;66801;66914;66959;67071;68458;68845;68917;69556;70315;72330;72446;74521;76497;76571;78388;80280;98432;100336;106504;107831;108099;117198;1708…	Lats2;Ppp1r11;Klhl40;Thy1;Vps28;Ppp1r8;Zgpat;Trim27;Uchl1;Dmd;Ppp1r1a;Pin1;Pbk;Rgs2;Pih1d1;Fkbp1b;Stk38;Prkag2;Prkrip1;Hint2;Kat2b;Cdkn2d;Nog;Pias3;Sfrp5;Rgs14;Fkbp8;Chmp6;Park7;Tesc;Pebp1;Dusp26;Ppp4r4;Pcp4;Snca;Cdkn1c;Cdk5;Ppp1r14a;Sh3rf2;Ikbkb;Ivns1abp;Dysf;Glmn;Prr5l;Csk;Ensa;Smpd1;Bod1;Ppp1r17;Prkn;Bex4;Cd109;Psen2;Dmtn;Nlrp12;Rock1;Gfra2;Mvp;Prkce;Ywhab;Prkar1b;Rps6ka6;Tardbp;Smarcb1;Adgrb1…
GO:0009888	tissue development	http://amigo.geneontology.org/amigo/term/GO:0009888	1844	202	158.50668913936585	1.27439	0.000133566	0.00860356719980293	11459;11554;11977;11994;12005;12034;12095;12156;12166;12211;12390;12568;12575;12577;12608;12631;12753;12823;12839;12850;13001;13396;13405;13511;13592;13867;13872;14048;14183;14200;14232;14251;14260;14275;14387;14388;14432;14538;14683;14705;14734;14751;15208;15223;15245;15559;16150;16410;16477;16780;16795;16840;16918;17075;17129;17168;17381;17700;17761;17918;17937;18081;18121;18188;18194;18590;185…	Lats2;Bmper;Adamtsl2;Klhl40;Cby1;Ctdnep1;Mstn;Bmp2k;Itgb8;Myh7;Gnas;Hhip;Ostn;Dmd;Tcap;Ebf2;Mib1;Dhcr24;Ptgs1;Megf10;Mysm1;Col9a1;Wnt4;Olfm1;Nell1;Bmp2;St14;Arhgef26;Fhl2;Nphp3;Tnnc1;Cebpb;Erbb3;Creb5;Frs2;Coq7;Cfl1;Prox1;Nectin1;Pin1;Mks1;Dact2;Rilpl1;Col19a1;Gpc3;Tpm1;Sod1;Ninj1;Tnfsf11;Sema6d;Yipf6;Eya1;Rgs2;Fbxl15;Pih1d1;Nsdhl;Gap43;Sult2b1;Gpi1;Csnk2b;Itgav;Phb2;Fmn1;Hes6;Kazn;Stard13;Mycl;H…
GO:0060284	regulation of cell development	http://amigo.geneontology.org/amigo/term/GO:0060284	1000	119	85.95807437058886	1.3844	0.000153414	0.009752929421525561	11302;11484;11504;11554;11785;12017;12156;12166;12494;12568;12631;12753;12891;12933;13405;13638;13660;13829;13865;14048;14061;14226;14366;14745;14912;15208;16150;16554;16852;16918;17158;17319;17756;18013;18039;18102;18121;18519;18546;18755;19130;19229;19266;19268;19283;19317;19415;19716;19735;19877;20257;20351;20678;20732;21416;21838;21873;21943;22041;22339;22368;23969;23988;23999;26396;27528;508…	Nlgn2;Cpne5;Thy1;Rac3;Nme1;Ostn;Dmd;Mib1;Itpka;Olfm1;Bmp2;Mif;Cfl1;Prox1;Cdk5rap2;Pin1;Aatk;Neurod2;Kif13b;Tnfsf11;Sema6d;Camk1;Eya1;Rgs2;Plag1;Bex1;Arpc2;Fkbp1b;Rtn4r;Lgals1;Stmn2;Ddx56;Nrep;Hes6;Ehd1;Mycl;Efna3;Sema4a;Twf2;Hes5;Spag9;Trak2;Kat2b;Cpne6;Ube2v2;Rreb1;Clasp2;Nog;Plxnb3;Nefl;Rtn4rl2;Clock;Cpeb3;Rgs14;Eif2b2;Foxo6;Xlr3b;Csmd3;Vegfa;Lpar1;Pcp4;Adamts1;Ptprd;Trpv2;Cdk5;F2;Ptprz1;Cd38;B…
GO:0022411	cellular component disassembly	http://amigo.geneontology.org/amigo/term/GO:0022411	334	49	28.70999683977668	1.70672	0.000153572	0.009752929421525561	12539;12568;12631;13169;13482;13804;13829;14026;14089;14251;16573;16865;17756;19684;20257;20262;20587;22003;23999;27360;50873;53972;56208;56486;57436;66734;67006;67379;67588;68094;71648;71893;73804;74374;74392;76366;76499;76709;78246;78428;80280;80297;208691;213556;213948;226419;237891;276770;319801	Map1lc3a;Eif5a;Cfl1;Clec16a;Atg9b;Tpm1;Cisd2;Arpc2;Gabarap;Stmn2;Tigar;Plekhh2;Flot1;Twf2;Eif5a2;Mtif3;Optn;Clasp2;Add3;Dpp4;Phf23;Gabarapl1;Dbnl;Fap;Rnf41;Eif2d;Specc1l;Cdk5;Stmn3;Dyrk3;Evl;Kif5b;Prkn;Smarcc2;Becn1;Ngef;Sptbn4;Kif2c;Cdc37;Dmtn;Dedd2;Rdx;Smarcb1;Noxo1;Cdk5rap3;Gas2l2;Pym1;Endog;Map2
GO:0009108	coenzyme biosynthetic process	http://amigo.geneontology.org/amigo/term/GO:0009108	181	31	15.558411461076584	1.99249	0.00016059	0.01012727216110917	11674;12499;12850;13180;13806;14751;14873;16418;17319;18655;20617;21991;52064;56690;58810;66108;66129;68087;69372;70025;71743;74080;74559;79464;103711;108099;110119;209692;226518;236900;319801	Coq7;Mif;Akr1a1;Nmnat3;Coasy;Pcbd1;Gpi1;Tigar;Prkag2;Mpi;Elovl7;Tpi1;Aaed1;Eno1;Coq5;Eif6;Gsto1;Snca;Dcakd;Mlycd;Mocs3;Nmnat2;Entpd5;Ndufa9;Acot7;Pgk1;Aldoa;Pdk3;Dhtkd1;Pnpo;Lias
GO:0051338	regulation of transferase activity	http://amigo.geneontology.org/amigo/term/GO:0051338	853	104	73.3222374381123	1.4184	0.000161724	0.01012797924666746	11514;12005;12156;12428;12442;12444;12447;12450;12531;12539;12568;12575;12577;12581;12988;13001;13163;13491;13628;13867;14061;14366;14388;14745;15461;15559;17171;17319;17700;17937;18226;18519;18546;18590;18591;19085;19130;19165;19229;19645;19720;19735;20597;20617;20655;21454;21838;21943;22041;22196;22223;22248;22339;23886;23938;23988;26396;26412;26417;50523;50873;50932;51791;51812;52163;54607;546…	Ccng1;Lats2;Hras;Thy1;Mstn;Fgd4;Ccnl2;Zgpat;Trim27;Uchl1;Ccnb2;Bmp2;Erbb3;Frs2;Mif;Prox1;Unc119;Pin1;Nek7;Stub1;Sod1;Tnfsf11;Serinc5;Camk1;Rgs2;Pot1b;Pih1d1;Cers1;Parn;Stk38;Drd4;Csnk2b;Htr2b;Tigar;Prkag2;Ccnq;Shc2;Prkrip1;Spag9;Kat2b;Mink1;Cdkn2d;Ccna2;Sfrp5;Erp29;Mapk3;Arrdc3;Gab1;Rgs14;Chmp6;Park7;Tesc;Vegfa;Dusp26;Lpar1;Cops8;Pcp4;Snca;Eef1a2;Cdkn1c;Cdk5;F2;Map2k2;Nab2;Map2k5;Pdgfa;Nvl;Ppp2r5…
GO:0044782	cilium organization	http://amigo.geneontology.org/amigo/term/GO:0044782	326	48	28.02233224481197	1.71292	0.000163474	0.010156075504229986	11972;11994;13660;14894;15223;16559;17758;18951;21821;22092;22335;53860;54562;54633;57342;67286;67884;68121;68259;70235;71820;72507;73692;73739;74025;75472;75564;75695;75782;76779;77609;80291;101565;103080;108686;110012;212517;232944;232987;239789;244608;269209;320234;380718;381644;381738;385668;432611	Cby1;Cfap44;Cep135;Ift22;Map4;Nphp3;Kif17;Sept9;Mks1;Rilpl1;Lca5;Ccdc113;Rsph9;Atp6v0d1;Tpgs1;Ehd1;B9d2;Lrrc6;Poc1a;Ift80;Gmnc;Ccp110;Foxj1;Cfap126;Pcdh15;Rilpl2;Sept10;Drc1;Vdac3;Ccdc66;Ccdc88a;Rsph1;1810043G02Rik;Sept5;Wdr34;Cfap20;Lca5l;Pqbp1;Cplane1;Parva;Ccdc151;Dzip1l;Cluap1;Ift88;Cep70;Stk36;Mark4;Dnaic2
GO:0006412	translation	http://amigo.geneontology.org/amigo/term/GO:0006412	555	73	47.706731275676816	1.53018	0.00016547	0.010156075504229986	11803;12696;13628;13667;13681;16418;16865;18120;18813;19045;19229;19317;19652;19735;20102;20918;21453;21841;24030;26417;26908;26987;27398;29813;30959;52530;55944;56280;56484;59054;64658;66656;66892;67008;67204;67212;67707;67710;67840;68092;68565;68836;69082;69163;69821;69860;73830;76366;77011;78428;78523;83485;85305;94063;94064;94254;98221;107734;121022;192170;207182;208691;208922;212508;212679;2…	Cirbp;Mrpl44;Eif4e2;Eif5a;Ago3;Eif2b4;Tia1;Mrps30;Mtg1;Rgs2;Rps4x;Mrpl9;Nhp2;Eef1d;Mrpl2;Ggt7;Eif4a3;Ppp1ca;Mrps6;Eif5a2;Guf1;Mtif3;Eif3d;Mrps18a;Mrpl16;Mars2;Mapk3;Cpeb3;Mrps25;Mrps12;Eif2b2;Eif6;Ddx25;Eif2s3y;Ngrn;Eef1a2;Mrpl27;Eif1ad;Mrpl52;Eif2d;Polr2g;Aplp1;Eif1;Mrpl55;Mterf4;Tcof1;Qk;Eif2s2;Mrpl37;Mrpl57;Zc3h15;Yae1d1;Foxo3;Mrpl24;Mrpl30;Abcf1;Rbm3;Ncbp2;Zfp385a;Rcc1l;Eif4e3;Eif4a1;Eif3m;Pa…
GO:0009167	purine ribonucleoside monophosphate metabolic process	http://amigo.geneontology.org/amigo/term/GO:0009167	248	39	21.317602443906036	1.82947	0.00016593	0.010156075504229986	11636;11639;11674;11821;11946;11966;11977;12048;12122;12499;12850;13806;14751;16418;16574;16828;17319;17995;18655;19139;20617;21991;22273;27425;50873;57320;66043;66114;66129;67273;80752;108099;110119;140781;209692;226646;228033;229949;319801	Bid;Aprt;Myh7;Coq7;Mif;Atp5d;Dnajc30;Gpi1;Atp5g3;Tigar;Bcl2l1;Prkag2;Mpi;Atp5l;Tpi1;Aaed1;Eno1;Eif6;Park7;Atp7a;Snca;Ak5;Uqcrc1;Entpd5;Prkn;Ndufv1;Ndufs2;Ndufa10;Pgk1;Ldha;Aldoa;Ak1;Ak4;Atp6v1b2;Dhtkd1;Atp5a1;Kif5c;Fam20c;Prps1
GO:0071241	cellular response to inorganic substance	http://amigo.geneontology.org/amigo/term/GO:0071241	206	34	17.707363320341305	1.92011	0.000166678	0.010156075504229986	11514;11735;11977;12428;12606;12891;12919;13163;13804;13829;14860;15368;15444;16477;16527;17025;18013;19361;19415;20617;20655;22041;26417;53420;56208;60510;66734;70568;211232;240058;271639;319801;320209;432530	Cpne5;Map1lc3a;Neurod2;Sod1;Cpne3;Hmox1;Alad;Hpca;Tigar;Syt9;Gsta4;Cpne6;Kcnk3;Ccna2;Mapk3;Rad51;Ddx11;Atp7a;Crhbp;Snca;Syt5;Rasal1;Junb;Becn1;Cpne9;Adcy1;Trf;Adcy8;Ank3;Cebpa;Dmtn;Daxx;Adcy10;Endog
GO:0000226	microtubule cytoskeleton organization	http://amigo.geneontology.org/amigo/term/GO:0000226	546	72	46.93310860634152	1.5341	0.000169216	0.010200011877388667	12005;12121;12615;12933;13518;16551;17756;17758;17761;18039;18226;18519;20257;20262;20617;20842;21821;22092;22142;22151;22154;26934;51791;54562;56486;66371;66406;66617;66679;66700;68026;68121;68142;68729;68953;69654;70235;71206;71968;73804;74392;75564;76499;76779;76895;77609;78317;101565;103768;108686;108907;110012;212517;214444;215351;226751;227613;231123;232944;234094;234663;234852;237891;26899…	Ss18;Cfap44;Cep135;Cdc42bpa;Map4;Cdk5rap2;Sac3d1;Tuba1a;Trim37;Ccdc155;Rsph9;Tpgs1;Wdr73;Gabarap;Stmn2;Arhgef10;Ntmt1;Map7;Ccdc88b;Lrrc6;Poc1a;Tubg2;Haus3;Kat2b;Clasp2;Nefl;Rgs14;Dctn2;Bicd1;Senp6;Snca;Cenpa;Specc1l;Tubb5;Ccp110;Tubb2a;Stmn3;Kif11;Stag1;Chmp2a;Dync1li2;Drc1;Rae1;Ccdc66;Ccdc88a;Dst;Axin1;Rsph1;Bicd2;Katnal2;Racgap1;Chmp1a;Ccdc8;Kif2c;Tacc1;Nusap1;Tubb4b;Ccdc151;Cluap1;Chmp3;Ino80;…
GO:0048678	response to axon injury	http://amigo.geneontology.org/amigo/term/GO:0048678	82	18	7.048562098388286	2.55371	0.000169661	0.010200011877388667	14226;14275;14432;16852;17319;18039;19268;19716;20655;26396;27528;56551;65079;76893;83964;237847;259277;269295	Mif;Sod1;Bex1;Gap43;Fkbp1b;Rtn4r;Lgals1;Nrep;Folr1;Nefl;Rtn4rl2;Jam3;Map2k2;Cers2;Ptprf;Klk8;Rtn4rl1;Txn2
GO:0034622	cellular protein-containing complex assembly	http://amigo.geneontology.org/amigo/term/GO:0034622	953	114	81.91804487517119	1.39163	0.000171272	0.010227667740871933	12005;12121;12615;12631;12696;12721;13163;13169;13405;13829;13858;14026;14105;14260;14976;16418;16865;17756;18039;18197;18643;18754;18951;19182;19184;19185;19229;19361;19684;19720;20174;20257;20587;20617;20907;21343;21393;22003;22317;23997;23999;26908;27360;50873;53860;54562;55944;56088;56378;56424;56443;64424;66108;66349;66653;66700;66706;66817;67044;67151;67273;67282;67826;68566;68776;68845;689…	Cirbp;Eps15;Rac3;Fcho2;Trim27;Dmd;Tcap;Ndufaf3;Arhgap40;Hist1h2be;Psmd9;Ago3;Cfl1;Cdk5rap2;Shq1;Sept9;Stub1;Ruvbl2;Tpm1;Pih1d1;Polr1e;Arpc2;Caly;Psmc3;Psmg2;Stmn2;Srsf1;Fmn1;Psmg1;Psmd13;Arpc3;Lrrc6;Nsg2;Twf2;Tubg2;H1fx;Ndc1;Taf6;Clasp2;Add3;Eif3d;Gbp5;Nefl;Tmem199;Wdr18;Celf3;Rad51;Ddx28;Ipo4;Eif6;Bicd1;Dbnl;Higd2a;Cops8;Senp6;Eif2s3y;Pfdn6;Snca;Wipf1;Coro1a;Taf11;Eif2d;Cenpa;Brf2;Mterf4;Kank1;C…
GO:0040011	locomotion	http://amigo.geneontology.org/amigo/term/GO:0040011	1665	184	143.12019382703045	1.28563	0.000172389	0.010227667740871933	11504;11674;11735;11785;11792;11818;11946;11977;12156;12166;12390;12424;12568;12631;12642;12721;12933;13001;13482;13491;13638;13644;13829;13861;13865;14026;14089;14251;14275;14366;14388;14432;14538;14734;14745;14751;14894;15223;15368;15461;15559;16170;16410;16574;16871;17075;17319;17381;17700;17918;18039;18121;18188;18226;18590;18591;18643;18667;18704;18720;18754;18993;19130;19143;19152;19165;192…	Bmper;Nlgn2;Hras;Thy1;Mstn;Rac3;Itgb8;Tacr1;Cfap44;Trim27;Efs;Pik3c2a;Cdc42bpa;Ccl17;Megf10;Mysm1;Cck;Wnt4;Bmp2;St14;Mboat7;Mif;Cfl1;Prox1;Emc10;Abhd6;Nectin1;Pin1;Rhof;Gpc3;Tpm1;Cpne3;Tnfsf11;Sema6d;Vstm2l;Cfap69;Hmox1;Epx;Rsph9;Arpc2;Gap43;Tpgs1;Gpi1;Drd4;Apoh;Csnk2b;Itgav;Ackr4;Dock4;Thbs4;Stard13;Htr2b;Efna3;Lrrc6;Sema4a;Flot1;Pou3f3;Ch25h;Kctd13;Spag9;Rnd1;Trim28;Folr1;Spint2;Lgals8;Rreb1;Cl…
GO:0009126	purine nucleoside monophosphate metabolic process	http://amigo.geneontology.org/amigo/term/GO:0009126	249	39	21.403560518276628	1.82213	0.000180776	0.010655153467652405	11636;11639;11674;11821;11946;11966;11977;12048;12122;12499;12850;13806;14751;16418;16574;16828;17319;17995;18655;19139;20617;21991;22273;27425;50873;57320;66043;66114;66129;67273;80752;108099;110119;140781;209692;226646;228033;229949;319801	Bid;Aprt;Myh7;Coq7;Mif;Atp5d;Dnajc30;Gpi1;Atp5g3;Tigar;Bcl2l1;Prkag2;Mpi;Atp5l;Tpi1;Aaed1;Eno1;Eif6;Park7;Atp7a;Snca;Ak5;Uqcrc1;Entpd5;Prkn;Ndufv1;Ndufs2;Ndufa10;Pgk1;Ldha;Aldoa;Ak1;Ak4;Atp6v1b2;Dhtkd1;Atp5a1;Kif5c;Fam20c;Prps1
GO:0006508	proteolysis	http://amigo.geneontology.org/amigo/term/GO:0006508	1667	184	143.29210997577164	1.28409	0.000183595	0.010751033704315497	11504;11796;11818;12005;12048;12122;12211;12336;12424;12568;12581;12631;12753;12946;13437;13482;13638;14061;14089;14734;14751;16178;16541;17025;17196;17221;17381;18002;18491;18548;18551;18655;19143;19152;19165;19166;19172;19173;19182;19184;19185;19186;19206;19229;19703;20439;20617;20680;20719;20732;20733;21821;21933;22196;22223;22225;22273;22339;22393;23938;23980;23997;26417;26441;26442;26445;264…	Pcsk9;Adamtsl2;Bid;Ppp1r11;Klhl40;Prss22;Vps28;Zfand2b;Ubxn2a;Psme1;Dpp8;Tmem259;Mtch1;Uchl1;Fbxo6;Uggt2;Prelid1;Ube2r2;St18;Dhcr24;1700016K19Rik;Hmces;Mysm1;Svip;Psmd8;Cck;Cpxm2;Folh1;St14;Scpep1;Psmb2;Cfl1;Clec16a;Cops6;Man1b1;Spock3;Stub1;Gpc3;Pbk;Kcne2;Fbxl3;Cd46;Tmub1;Fbxl15;Capns1;Alad;Pih1d1;Nedd8;Sppl2a;Psmc3;Usp40;Gpi1;Get4;Apoh;Tbc1d10a;Ggt7;Psmb4;Psmd13;Rhbdd2;Dnpep;Prss56;Efna3;Bcl2l1…
GO:0043161	proteasome-mediated ubiquitin-dependent protein catabolic process	http://amigo.geneontology.org/amigo/term/GO:0043161	364	52	31.288739070894344	1.66194	0.000193181	0.01123940355172847	12005;12753;19165;19166;19172;19173;19184;19185;20439;22196;22225;22393;26441;26442;26445;26446;27401;50762;50789;50873;52033;56424;57296;57320;59003;64295;66245;66349;66413;66771;67615;67903;68431;68818;70620;70797;72330;74374;75234;75744;77125;104771;108660;170737;170823;216440;217379;224727;227619;233877;269016;386649	Klhl40;Zfand2b;Ubxn2a;Fbxo6;Ube2r2;Svip;Psmd8;Psmb2;Clec16a;Man1b1;Stub1;Pbk;Fbxl3;Tmub1;Fbxl15;Psmb4;Kctd13;Ube2v2;Clock;Psma4;Gipc1;Rnf187;Park7;Psmb3;Wfs1;Jkamp;Rnf19b;Os9;Sh3rf2;Psmb5;Ankib1;Glmn;Bag6;Psmd6;Axin1;Prkn;Psmc5;Dmac2;Psen2;Usp5;Skp2;Il33;Hspbp1;Psmd4;Znrf1;Ube2i;Nsfl1c;Psma5;Siah2;Maea;Gid4;Psma2
GO:0030833	regulation of actin filament polymerization	http://amigo.geneontology.org/amigo/term/GO:0030833	151	27	12.979669229958917	2.08018	0.000201392	0.011641981209382176	12631;12721;13169;13829;14026;14260;18643;18754;19229;19684;19720;22003;23999;27360;56378;56443;74192;76709;80297;101314;107351;170758;215280;225288;242894;319262;545481	Rac3;Trim27;Arhgap40;Cfl1;Tpm1;Arpc2;Fmn1;Arpc3;Twf2;Add3;Dbnl;Wipf1;Coro1a;Kank1;Evl;Sptbn4;Actr3b;Dmtn;Pfn1;Prkce;Fchsd1;Rdx;Fhod3;Arpc5l;Ptk2b;Brk1;Arpc1a
GO:0009438	methylglyoxal metabolic process	http://amigo.geneontology.org/amigo/term/GO:0009438	8	5	0.6876645949647109	7.27099	0.000209337	0.0120188126397539	11674;14651;14751;21991;57320	Gpi1;Tpi1;Park7;Hagh;Aldoa
GO:0051174	regulation of phosphorus metabolic process	http://amigo.geneontology.org/amigo/term/GO:0051174	1661	183	142.7763615295481	1.28172	0.000210576	0.0120188126397539	11514;11796;11977;12005;12017;12034;12048;12156;12166;12390;12424;12428;12442;12444;12447;12450;12499;12531;12539;12568;12575;12577;12581;12988;13001;13163;13405;13491;13628;13829;13848;13867;14061;14077;14183;14226;14232;14251;14366;14388;14538;14586;14683;14695;14745;15208;15444;15461;15469;15559;16150;16418;17171;17319;17700;17937;18105;18121;18226;18519;18546;18590;18591;18754;19051;19085;191…	Ccng1;Lats2;Bmper;Hras;Ppp1r11;Thy1;Mstn;Fgd4;Ccnl2;Ppp1r8;Gnas;Zgpat;Trim27;Uchl1;Dmd;Ccl17;Ccnb2;Cck;Bmp2;Erbb3;Frs2;Ppp1r1a;Mif;Prox1;Emc10;Dnajc30;Unc119;Pin1;Necab2;Pbk;Sod1;Tnfsf11;Camk1;Rgs2;Pih1d1;Hpca;Fabp3;Fkbp1b;Stk38;Drd4;Tlr3;Csnk2b;Phb2;Thbs4;Htr2b;Tigar;Yes1;Bcl2l1;Flot1;Hes5;Prkag2;Ccnq;Shc2;Fgfr2;Mapkap1;Nuak1;Prkrip1;Spag9;Gnb3;Kat2b;Mink1;Cdkn2d;Ccna2;Nog;Sfrp5;Aaed1;Erp29;Mtmr…
GO:1901615	organic hydroxy compound metabolic process	http://amigo.geneontology.org/amigo/term/GO:1901615	457	62	39.28283998735911	1.5783	0.000216414	0.012242558088116409	11303;11677;11977;12156;12606;12642;12846;13070;13116;13180;13195;13491;14137;14651;14695;16828;16832;17171;17918;18194;18574;19012;19130;19229;19662;19682;19892;20617;20652;20655;20775;21991;22139;22178;22417;26903;50722;50873;54200;56209;57320;57357;59012;65969;66190;68603;72017;72535;74754;100102;103711;109754;110196;110198;170459;192156;217166;228550;233571;319801;433323;621603	Pcsk9;Mvd;Fdft1;Comt;Dhcr24;Aldh3b2;Itpka;Wnt4;Bmp2;Soat1;Prox1;Ttr;Sod1;Akr7a5;Pcbd1;Nsdhl;Sult2b1;Rdh5;Drd4;Cubn;Gde1;Ddc;Tigar;Acer3;Ch25h;Gnb3;Cyp46a1;Plpp1;Tpi1;Park7;Atp7a;P2ry6;Snca;Myo5a;Hagh;Pde1b;Tyrp1;Cyp11a1;Dysf;Fdps;Cyb5r1;Moxd1;Aldh1b1;Prkn;Rbp4;Ldha;Pmvk;Cebpa;Srd5a3;Rpe65;Abca1;Sgpp2;Pnpo;Sqle;Cyb5r3;Nr1d1;Mas1;Ptk2b;Dkkl1;Ldhb;Stard4;Akr1b3
GO:0042886	amide transport	http://amigo.geneontology.org/amigo/term/GO:0042886	1714	188	147.3321394711893	1.27603	0.000217211	0.012242558088116409	11303;11514;11544;11554;11632;11735;11769;11772;11773;11778;11785;11841;11844;12034;12122;12494;12568;12575;12631;12753;12919;12988;13447;13491;13660;13663;13829;13848;14226;14275;14732;14751;15444;15461;15559;16178;16180;16410;16418;16573;16574;16668;17082;17196;17319;17381;17918;17932;18220;18226;18754;18777;18813;19165;19336;19337;19384;19662;19720;20383;20907;20911;20913;21416;21454;21849;219…	Nlgn2;Hras;Bid;Ppp1r11;Timm22;Pmm1;Vps28;Ap4e1;Zfand2b;Rab35;Tm7sf3;Vps37d;Trim27;Rab30;Ift22;Erbin;Svip;Eif5a;Ap2s1;Psmd9;Nucb2;Mif;Cfl1;Rab1b;Unc119;Rilpl1;Cacng3;Bet1l;Dmap1;Stx18;Tnfsf11;Camk1;Hpca;Nup160;Arpc2;Zfyve16;Fkbp1b;Gpi1;Gabarap;Drd4;Rab24;Itgav;Phb2;Rab11fip1;Cubn;Tbc1d10a;Ehd1;Stx8;Htr2b;Ap2m1;Sil1;Calcrl;Syt9;Trak2;Timm13;Trim28;Eif5a2;Il1rl1;Optn;Folr1;Tbc1d8b;Ndc1;Krt18;Arf5;Ub…
GO:0006511	ubiquitin-dependent protein catabolic process	http://amigo.geneontology.org/amigo/term/GO:0006511	542	71	46.58927630885916	1.52396	0.00022831	0.012788171975321222	12005;12211;12753;19165;19166;19172;19173;19184;19185;19229;20439;22196;22223;22225;22393;23997;26441;26442;26445;26446;27401;50762;50789;50873;52033;53376;56424;57296;57320;59003;64295;66156;66245;66349;66413;66771;66914;67615;67664;67903;68431;68728;68818;70620;70797;72330;74230;74374;75234;75744;76497;77125;79263;80280;104771;108660;170737;170823;216440;217379;218203;224727;227334;227619;23387…	Ppp1r11;Klhl40;Vps28;Zfand2b;Ubxn2a;Uchl1;Fbxo6;Ube2r2;1700016K19Rik;Svip;Psmd8;Psmb2;Clec16a;Man1b1;Stub1;Pbk;Fbxl3;Tmub1;Fbxl15;Usp40;Psmb4;Psmd13;Kctd13;Ube2v2;Ube2z;Clock;Psma4;Gipc1;Rnf187;Park7;Psmb3;Wfs1;Jkamp;Rnf19b;Os9;Usp2;Anapc11;Sh3rf2;Trim39;Psmb5;Ankib1;Glmn;Birc6;Bag6;Klhl8;Psmd6;Axin1;Prkn;Psmc5;Dmac2;Psen2;Usp5;Skp2;Il33;Hspbp1;Trp53inp2;Psmd4;Mylip;Usp35;Znrf1;Ube2i;Nsfl1c;Cdk5r…
GO:1901880	negative regulation of protein depolymerization	http://amigo.geneontology.org/amigo/term/GO:1901880	70	16	6.01706520594122	2.6591	0.000234664	0.01306296143990393	12631;13169;13829;14026;17756;19684;20257;22003;23999;27360;74392;76499;76709;80297;213556;237891	Cfl1;Tpm1;Arpc2;Stmn2;Plekhh2;Twf2;Clasp2;Add3;Dbnl;Specc1l;Evl;Sptbn4;Dmtn;Rdx;Gas2l2;Map2
GO:0140014	mitotic nuclear division	http://amigo.geneontology.org/amigo/term/GO:0140014	261	40	22.435057410723694	1.78292	0.000240133	0.013285393687609162	12034;12390;12428;12442;12444;12447;12450;12487;12577;14183;16551;18226;18591;19384;19645;20842;23980;26934;52696;56208;66156;66371;66591;67849;68142;68953;69556;73804;76499;78246;78267;103768;107047;108907;208092;214444;234094;234852;386649;434130	Ccng1;Ccnb2;Cdk5rap2;Psmg2;Arhgef10;Phb2;Zwint;Mad2l1bp;Cd28;Fgfr2;Tubg2;Clasp2;Klhdc8b;Ccna2;Phf23;Chmp6;Pebp1;Cav2;Cdkn1c;Anapc11;Kif11;Stag1;Chmp2a;Pdgfb;Bod1;Becn1;Racgap1;Chmp1a;Ccdc8;Kif2c;Cdca5;Ccnd2;Nusap1;Ino80;Ran;Ccne1;Nsfl1c;Nup62;Rb1;Chmp4c
GO:0009141	nucleoside triphosphate metabolic process	http://amigo.geneontology.org/amigo/term/GO:0009141	270	41	23.208680080058993	1.76658	0.000246676	0.013449218035053742	11636;11639;11674;11946;11966;11977;12048;12122;12499;12850;13806;14751;16418;16434;16574;16828;17319;17995;18102;18655;19384;20617;21991;22273;27425;50873;57320;66043;66114;66129;67273;80752;80914;108099;110119;140781;209692;226646;228033;229949;319801	Bid;Nme1;Myh7;Coq7;Mif;Atp5d;Dnajc30;Gpi1;Atp5g3;Itpa;Tigar;Bcl2l1;Prkag2;Mpi;Atp5l;Tpi1;Aaed1;Eno1;Eif6;Park7;Atp7a;Snca;Ak5;Uqcrc1;Entpd5;Prkn;Ndufv1;Ndufs2;Ndufa10;Pgk1;Ldha;Aldoa;Ak1;Ak4;Atp6v1b2;Uck2;Dhtkd1;Ran;Atp5a1;Kif5c;Fam20c
GO:0019941	modification-dependent protein catabolic process	http://amigo.geneontology.org/amigo/term/GO:0019941	553	72	47.53481512693564	1.51468	0.000248476	0.013449218035053742	12005;12211;12753;18002;19165;19166;19172;19173;19184;19185;19229;20439;22196;22223;22225;22393;23997;26441;26442;26445;26446;27401;50762;50789;50873;52033;53376;56424;57296;57320;59003;64295;66156;66245;66349;66413;66771;66914;67615;67664;67903;68431;68728;68818;70620;70797;72330;74230;74374;75234;75744;76497;77125;79263;80280;104771;108660;170737;170823;216440;217379;218203;224727;227334;227619…	Ppp1r11;Klhl40;Vps28;Zfand2b;Ubxn2a;Uchl1;Fbxo6;Ube2r2;1700016K19Rik;Svip;Psmd8;Psmb2;Clec16a;Man1b1;Stub1;Pbk;Fbxl3;Tmub1;Fbxl15;Nedd8;Usp40;Psmb4;Psmd13;Kctd13;Ube2v2;Ube2z;Clock;Psma4;Gipc1;Rnf187;Park7;Psmb3;Wfs1;Jkamp;Rnf19b;Os9;Usp2;Anapc11;Sh3rf2;Trim39;Psmb5;Ankib1;Glmn;Birc6;Bag6;Klhl8;Psmd6;Axin1;Prkn;Psmc5;Dmac2;Psen2;Usp5;Skp2;Il33;Hspbp1;Trp53inp2;Psmd4;Mylip;Usp35;Znrf1;Ube2i;Nsfl1c…
GO:1904062	regulation of cation transmembrane transport	http://amigo.geneontology.org/amigo/term/GO:1904062	314	46	26.9908353523649	1.70428	0.000248756	0.013449218035053742	11554;11735;11936;11977;12478;12631;12721;12919;13405;13491;14061;14226;14873;15444;16150;16511;16573;17918;18704;18754;19229;19735;20617;21838;26903;50932;54376;57320;57780;57816;59095;66114;68312;69106;70357;72821;72978;78688;80906;100102;118454;216856;233571;241794;246133;100503659	Pcsk9;Nlgn2;Thy1;Dmd;Pik3c2a;Kcnip1;Cbarp;Cfl1;Dnajc30;Cacng3;Kcne2;Rgs2;Hpca;Fkbp1b;Drd4;Mink1;Park7;Gsto1;Atp7a;Tesc;Crhbp;Cnih3;P2ry6;Snca;Myo5a;Coro1a;F2;Fxyd2;Ikbkb;Kcnip2;Stoml1;Dysf;Kif5b;Kcnh2;Fxyd6;Cd19;Fxyd7;Gstm7;Ank3;Kcng1;Prkce;Adrb1;Scn2b;Gjc2;Ptk2b;Nol3
GO:0051494	negative regulation of cytoskeleton organization	http://amigo.geneontology.org/amigo/term/GO:0051494	145	26	12.463920783735384	2.08602	0.000250095	0.013449218035053742	12631;12721;13169;13829;14026;17756;18519;18643;19684;20257;20617;22003;23999;27360;50873;68729;68953;74392;76499;76709;80297;107351;213556;214444;225288;237891	Cfl1;Cdk5rap2;Trim37;Tpm1;Arpc2;Stmn2;Plekhh2;Twf2;Kat2b;Clasp2;Add3;Dbnl;Snca;Coro1a;Specc1l;Kank1;Chmp2a;Evl;Prkn;Sptbn4;Dmtn;Pfn1;Rdx;Fhod3;Gas2l2;Map2
GO:0009123	nucleoside monophosphate metabolic process	http://amigo.geneontology.org/amigo/term/GO:0009123	279	42	23.982302749394293	1.75129	0.000252397	0.013449218035053742	11636;11639;11674;11821;11946;11966;11977;12048;12122;12499;12850;13806;14751;16418;16574;16828;17319;17995;18655;19139;20617;21991;22273;27425;50873;56749;57320;66043;66114;66129;67273;80752;80914;103850;108099;110119;140781;209692;226646;228033;229949;319801	Bid;Aprt;Myh7;Coq7;Mif;Atp5d;Dnajc30;Dhodh;Gpi1;Atp5g3;Tigar;Bcl2l1;Prkag2;Mpi;Atp5l;Tpi1;Aaed1;Eno1;Eif6;Park7;Atp7a;Snca;Ak5;Uqcrc1;Entpd5;Prkn;Ndufv1;Ndufs2;Ndufa10;Pgk1;Ldha;Aldoa;Ak1;Ak4;Atp6v1b2;Uck2;Dhtkd1;Atp5a1;Nt5m;Kif5c;Fam20c;Prps1
GO:0007015	actin filament organization	http://amigo.geneontology.org/amigo/term/GO:0007015	377	53	32.406194037712	1.63549	0.000252583	0.013449218035053742	11459;11994;12631;12721;13169;13644;13829;14026;14260;14745;18643;18754;19130;19229;19684;19720;19877;21336;21393;22003;22041;22417;23912;23969;23999;27360;50873;56378;56443;67282;68178;73296;74192;74392;76499;76709;77767;80297;101314;107351;108897;170758;213556;215280;223881;225288;228543;233877;234094;242894;319262;384619;545481	Rac3;Tacr1;Trim27;Tcap;Efs;Arhgap40;Wnt4;Cfl1;Prox1;Rhof;Ccdc155;Tpm1;Arpc2;Ermn;Arhgef10;Fmn1;Arpc3;Plekhh2;Twf2;Kctd13;Rnd1;Clasp2;Add3;Dbnl;Lpar1;Wipf1;Coro1a;Specc1l;Kank1;Pcdh15;Evl;Prkn;Washc3;Pacsin1;Acta1;Sptbn4;Trf;Actr3b;Rhov;Dmtn;Pfn1;Aif1l;Rock1;Cgnl1;Prkce;Fchsd1;Rdx;Fhod3;Arpc5l;Ptk2b;Brk1;Rhobtb3;Arpc1a
GO:0008380	RNA splicing	http://amigo.geneontology.org/amigo/term/GO:0008380	341	49	29.311703360370803	1.67169	0.000253534	0.013449218035053742	12696;12747;12750;14105;14300;19317;19652;20382;20383;20384;20646;21841;53861;54633;55934;66078;66125;66441;66492;67225;67755;67797;67959;68035;68092;68479;68988;69207;69942;70225;73666;76183;78688;78784;100336;101985;110809;116748;117198;170771;192170;192196;209003;225160;230908;234723;237073;319586;338351	Rnf113a1;Cirbp;Rp9;Ppp1r8;Zmat2;Clk4;Txnl4b;Sf3b5;Tia1;Srsf1;Khdrbs2;Eif4a3;Rnpc3;Rbm41;Akap17b;Srsf11;Srsf5;Celf3;Snrpn;Srsf3;Thoc3;Magohb;Srsf2;Frg1;Rbmx2;Ivns1abp;Celf6;Qk;Snrnp48;Usb1;Thoc1;Tsen34;Celf5;Phf5a;Pqbp1;Lsm10;Rbm3;Zranb2;Luc7l2;Ncbp2;Rbm42;Clk1;Tardbp;Ppil3;Ddx47;Prpf31;Puf60;Srsf10;Nol3
GO:0051248	negative regulation of protein metabolic process	http://amigo.geneontology.org/amigo/term/GO:0051248	1074	125	92.31897187401243	1.354	0.000266201	0.014038608976886796	11785;11796;12005;12017;12048;12211;12568;12575;12577;12581;12696;12946;12988;13405;13829;14061;14226;14232;14252;14586;14734;14751;15223;16150;16178;16410;16418;16768;17025;17171;17221;17319;18121;18226;18519;18546;18754;19051;19085;19165;19645;19652;19703;19720;19735;19877;20439;20587;20597;20617;20719;20732;20733;21838;21841;22223;22339;23938;23980;23988;26903;26987;27403;50523;50873;51791;520…	Lats2;Ppp1r11;Klhl40;Cirbp;Thy1;Vps28;Ppp1r8;Zgpat;Trim27;Uchl1;Dmd;Dhcr24;Svip;Eif4e2;Nell1;Ppp1r1a;Mif;Ago3;Clec16a;Pin1;Spock3;Tia1;Gpc3;Pbk;Lag3;Cd46;Rgs2;Alad;Pih1d1;Fkbp1b;Gpi1;Stk38;Itgav;Eif4a3;Bcl2l1;Prkag2;Serpinb6a;Prkrip1;Hint2;Kat2b;Spint2;Ube2z;Cdkn2d;Nog;Pias3;Sfrp5;Flot2;Cpeb3;Birc3;Gipc1;Rgs14;Fkbp8;Chmp6;Eif6;Park7;Tesc;Vegfa;Susd4;Pebp1;Dusp26;Ppp4r4;Pcp4;Snca;Cdkn1c;Os9;Cdk5;F…
GO:0043632	modification-dependent macromolecule catabolic process	http://amigo.geneontology.org/amigo/term/GO:0043632	564	73	48.48035394501212	1.50576	0.0002696	0.014135207457153015	12005;12211;12753;18002;19165;19166;19172;19173;19184;19185;19229;20439;22196;22223;22225;22393;23997;26441;26442;26445;26446;27401;50762;50789;50873;52033;53376;56424;57296;57320;59003;64295;66156;66245;66349;66413;66446;66771;66914;67615;67664;67903;68431;68728;68818;70620;70797;72330;74230;74374;75234;75744;76497;77125;79263;80280;104771;108660;170737;170823;216440;217379;218203;224727;227334;…	Ppp1r11;Klhl40;Vps28;Zfand2b;Ubxn2a;Uchl1;Fbxo6;Ube2r2;1700016K19Rik;Svip;Psmd8;Psmb2;Clec16a;Man1b1;Stub1;Pbk;Fbxl3;Tmub1;Fbxl15;Nedd8;Usp40;Psmb4;Psmd13;Kctd13;Ube2v2;Ube2z;Clock;Psma4;Gipc1;Rnf187;Park7;Psmb3;Wfs1;Jkamp;Rnf19b;Os9;Usp2;Anapc11;Sh3rf2;Trim39;Psmb5;Ankib1;Glmn;Birc6;Bag6;Klhl8;Psmd6;Axin1;Prkn;Psmc5;Dmac2;Psen2;Usp5;Skp2;Il33;Hspbp1;Trp53inp2;Psmd4;Mylip;Usp35;Znrf1;Ube2i;Nsfl1c…
GO:0071900	regulation of protein serine/threonine kinase activity	http://amigo.geneontology.org/amigo/term/GO:0071900	424	58	36.446223533129675	1.59139	0.000274668	0.01427036788574239	12005;12156;12428;12442;12444;12447;12450;12575;12577;12581;12988;13491;14366;14388;14745;15461;15559;17319;18226;18519;18590;18591;19085;19130;19229;19735;20597;20617;20655;21838;21943;22041;22223;22339;23886;23938;26396;26412;26417;50523;51791;52163;54612;56036;67397;68845;69109;70097;70834;80280;85305;106504;108099;208659;216148;224014;232983;327826	Ccng1;Lats2;Hras;Thy1;Fgd4;Ccnl2;Uchl1;Ccnb2;Bmp2;Frs2;Mif;Prox1;Sod1;Tnfsf11;Camk1;Rgs2;Pih1d1;Stk38;Drd4;Htr2b;Prkag2;Ccnq;Shc2;Spag9;Kat2b;Cdkn2d;Ccna2;Sfrp5;Erp29;Mapk3;Gab1;Rgs14;Vegfa;Lpar1;Snca;Cdkn1c;Map2k2;Map2k5;Pdgfa;Pdgfb;Csk;Fzd4;Smpd1;Axin1;Sash1;Map4k2;Trf;Ccnd2;Gdf15;Prkar1b;Ccne1;Fam20a;Cdk5rap3;Nup62;Cxcl17;Ptk2b;Cdkn1a;Kars
GO:0008064	regulation of actin polymerization or depolymerization	http://amigo.geneontology.org/amigo/term/GO:0008064	170	29	14.612872643000106	1.98455	0.000275805	0.01427036788574239	12631;12721;13169;13829;14026;14260;18643;18754;19229;19684;19720;22003;23999;27360;56378;56443;74192;74392;76709;80297;101314;107351;170758;213556;215280;225288;242894;319262;545481	Rac3;Trim27;Arhgap40;Cfl1;Tpm1;Arpc2;Fmn1;Arpc3;Plekhh2;Twf2;Add3;Dbnl;Wipf1;Coro1a;Specc1l;Kank1;Evl;Sptbn4;Actr3b;Dmtn;Pfn1;Prkce;Fchsd1;Rdx;Fhod3;Arpc5l;Ptk2b;Brk1;Arpc1a
GO:0009142	nucleoside triphosphate biosynthetic process	http://amigo.geneontology.org/amigo/term/GO:0009142	138	25	11.862214263141263	2.10753	0.000276926	0.01427036788574239	11636;11639;11674;11946;12048;12499;13806;14751;16418;17319;18102;18655;21991;27425;50873;66043;66114;66129;80914;108099;110119;209692;228033;229949;319801	Nme1;Mif;Atp5d;Dnajc30;Gpi1;Atp5g3;Tigar;Bcl2l1;Prkag2;Mpi;Atp5l;Tpi1;Aaed1;Eno1;Eif6;Ak5;Entpd5;Prkn;Pgk1;Aldoa;Ak1;Ak4;Uck2;Dhtkd1;Atp5a1
GO:1904063	negative regulation of cation transmembrane transport	http://amigo.geneontology.org/amigo/term/GO:1904063	78	17	6.704729800905931	2.53552	0.000278899	0.014277950485498502	11735;11936;11977;13491;14226;14873;16511;18704;18754;19735;26903;57320;68312;69106;100102;246133;100503659	Pcsk9;Pik3c2a;Cbarp;Kcne2;Rgs2;Fkbp1b;Drd4;Park7;Gsto1;Atp7a;Fxyd2;Stoml1;Dysf;Kcnh2;Gstm7;Ank3;Prkce
GO:0019220	regulation of phosphate metabolic process	http://amigo.geneontology.org/amigo/term/GO:0019220	1660	182	142.69040345517752	1.27549	0.000281419	0.014277950485498502	11514;11796;11977;12005;12017;12034;12048;12156;12166;12390;12424;12428;12442;12444;12447;12450;12499;12531;12539;12568;12575;12577;12581;12988;13001;13163;13405;13491;13628;13829;13848;13867;14061;14077;14183;14226;14232;14251;14366;14388;14538;14586;14683;14695;14745;15208;15444;15461;15469;15559;16150;16418;17171;17319;17700;17937;18105;18121;18226;18519;18546;18590;18591;18754;19051;19085;191…	Ccng1;Lats2;Bmper;Hras;Ppp1r11;Thy1;Mstn;Fgd4;Ccnl2;Ppp1r8;Gnas;Zgpat;Trim27;Uchl1;Dmd;Ccl17;Ccnb2;Cck;Bmp2;Erbb3;Frs2;Ppp1r1a;Mif;Prox1;Emc10;Dnajc30;Unc119;Pin1;Necab2;Pbk;Sod1;Tnfsf11;Camk1;Rgs2;Pih1d1;Hpca;Fabp3;Fkbp1b;Stk38;Drd4;Tlr3;Csnk2b;Phb2;Thbs4;Htr2b;Tigar;Yes1;Bcl2l1;Flot1;Hes5;Prkag2;Ccnq;Shc2;Fgfr2;Mapkap1;Nuak1;Prkrip1;Spag9;Gnb3;Kat2b;Mink1;Cdkn2d;Ccna2;Nog;Sfrp5;Aaed1;Erp29;Mtmr…
GO:0006066	alcohol metabolic process	http://amigo.geneontology.org/amigo/term/GO:0006066	298	44	25.61550616243548	1.71771	0.000281822	0.014277950485498502	11303;11677;12156;12606;12642;13070;13116;13180;14137;14695;17171;18194;19012;19229;19662;19682;19892;20617;20652;20655;20775;21991;22139;22417;26903;54200;56209;57320;57357;59012;65969;66190;68603;72535;74754;100102;109754;110196;110198;192156;228550;233571;433323;621603	Pcsk9;Mvd;Fdft1;Dhcr24;Aldh3b2;Itpka;Wnt4;Bmp2;Soat1;Ttr;Sod1;Akr7a5;Pcbd1;Nsdhl;Sult2b1;Rdh5;Cubn;Gde1;Acer3;Ch25h;Gnb3;Cyp46a1;Plpp1;Tpi1;Park7;P2ry6;Snca;Cyp11a1;Dysf;Fdps;Moxd1;Aldh1b1;Rbp4;Pmvk;Cebpa;Srd5a3;Rpe65;Abca1;Sgpp2;Sqle;Cyb5r3;Mas1;Ptk2b;Akr1b3
GO:0045935	positive regulation of nucleobase-containing compound metabolic process	http://amigo.geneontology.org/amigo/term/GO:0045935	1787	194	153.6070789002423	1.26296	0.000296362	0.014930705719055295	11785;11792;12005;12048;12069;12156;12166;12428;12465;12468;12487;12494;12499;12545;12577;12606;12608;12696;12753;12850;13017;13163;13170;13180;13559;13592;13804;13865;13872;14048;14183;14366;15208;15223;15273;15354;15461;15500;15900;16150;16477;16871;17075;17129;17171;17319;17381;17537;17700;17932;18013;18027;18121;18226;18519;18591;18643;18667;18771;18993;19130;19182;19184;19206;19229;19361;196…	Htatip2;Hras;Cirbp;Mstn;Ss18;Ebf2;St18;Mysm1;Wnt4;Bmp2;Ptges2;Cebpb;Psmd9;Creb5;Coq7;Mif;Prox1;Cdk5rap2;Zfp131;Pin1;Nek7;Atad5;Ruvbl2;Neurod2;Tnfsf11;Pknox1;Camk1;Tsc22d1;Cct5;Bex2;Eya1;Plag1;Pih1d1;Pcbd1;Parn;Psmc3;Zscan21;Srsf1;Tlr3;Eif4a3;Scx;Cd28;Tigar;Yes1;Bcl2l1;Prox2;Hes5;Pou3f3;Zfpm2;Fgfr2;Kctd13;Trim28;Sox7;H1fx;Kat2b;Ube2v2;Rreb1;Taf6;Dbp;Ccna2;Nog;Aaed1;Nfia;Zbtb7c;Mapk3;Clock;Cpeb3;Sr…
GO:0030832	regulation of actin filament length	http://amigo.geneontology.org/amigo/term/GO:0030832	171	29	14.698830717370695	1.97295	0.000305393	0.015274754977152248	12631;12721;13169;13829;14026;14260;18643;18754;19229;19684;19720;22003;23999;27360;56378;56443;74192;74392;76709;80297;101314;107351;170758;213556;215280;225288;242894;319262;545481	Rac3;Trim27;Arhgap40;Cfl1;Tpm1;Arpc2;Fmn1;Arpc3;Plekhh2;Twf2;Add3;Dbnl;Wipf1;Coro1a;Specc1l;Kank1;Evl;Sptbn4;Actr3b;Dmtn;Pfn1;Prkce;Fchsd1;Rdx;Fhod3;Arpc5l;Ptk2b;Brk1;Arpc1a
GO:0042127	regulation of cell proliferation	http://amigo.geneontology.org/amigo/term/GO:0042127	1590	175	136.67333824923628	1.28043	0.000306579	0.015274754977152248	11504;11677;11818;11936;11946;11977;12034;12048;12122;12156;12166;12211;12229;12390;12424;12428;12442;12444;12447;12450;12487;12494;12545;12575;12577;12581;12606;12608;12721;12846;12988;13396;13405;13482;13491;13858;13867;14048;14061;14089;14183;14538;14683;14732;14734;15208;15223;15368;15461;15469;15559;16150;16410;16840;17075;17082;17171;17221;17319;17357;17381;17700;18102;18105;18121;18226;185…	Ticam1;Ccng1;Nlgn2;Hras;Bid;Eps15;Mvd;Mstn;Marcksl1;Nme1;Tacr1;Gnas;Hrh3;Shc4;Dmd;Comt;St18;Dhcr24;Ptgs1;Ccnb2;Cck;Crip2;Nell1;Bmp2;Eif5a;Cebpb;Erbb3;Frs2;N4bp2l2;Mif;Ago3;Prox1;Emc10;Txnl4b;Pin1;Mks1;Atad5;Gpc3;Tpm1;Gkn1;Cd46;Smyd2;Hmox1;Eya1;Plag1;Rps4x;Bex1;Sult2b1;Cfdp1;Drd4;Apoh;Itgav;Phb2;Thbs4;Htr2b;Scx;Cd28;Ccdc88b;Bcl2l1;Acer3;Calcrl;Hes5;Pou3f3;Zfpm2;Ift80;Fgfr2;Eif5a2;Rgs5;Sox7;Il1rl1;…
GO:0009156	ribonucleoside monophosphate biosynthetic process	http://amigo.geneontology.org/amigo/term/GO:0009156	147	26	12.635836932476563	2.05764	0.000312718	0.015495028976277287	11636;11639;11674;11821;11946;12048;12499;13806;14751;16418;17319;18655;19139;21991;27425;50873;56749;66043;66114;66129;80914;108099;110119;209692;228033;319801	Aprt;Mif;Atp5d;Dnajc30;Dhodh;Gpi1;Atp5g3;Tigar;Bcl2l1;Prkag2;Mpi;Atp5l;Tpi1;Aaed1;Eno1;Eif6;Entpd5;Prkn;Pgk1;Aldoa;Ak1;Ak4;Uck2;Dhtkd1;Atp5a1;Prps1
GO:0032270	positive regulation of cellular protein metabolic process	http://amigo.geneontology.org/amigo/term/GO:0032270	1508	167	129.624776150848	1.28833	0.000315703	0.01555744972714401	11514;11796;12005;12034;12122;12156;12166;12390;12424;12444;12531;12568;12575;12631;12696;12988;13001;13163;13491;13638;13848;13867;14061;14183;14251;14366;14388;14538;14683;14745;15208;15461;15469;15559;16418;17171;17196;17319;17700;17937;18105;18519;18590;18591;18754;19130;19165;19182;19184;19186;19229;19283;19652;19684;19877;20102;20174;20295;20300;20587;20597;20617;20655;20680;21828;21933;219…	Pcsk9;Ticam1;Bmper;Hras;Bid;Klhl40;Cirbp;Mstn;Psme1;Fgd4;Gnas;Tmem259;Mtch1;Prelid1;St18;Ccl17;Svip;Cck;Bmp2;Eif5a;Erbb3;Frs2;BC004004;Mif;Cfl1;Prox1;Emc10;Unc119;Pin1;Stub1;Ruvbl2;Necab2;Sod1;Kcne2;Tnfsf11;Camk1;Rps4x;Pih1d1;Psmc3;Drd4;Tlr3;Csnk2b;Phb2;Thbs4;Tbc1d10a;Eif4a3;Htr2b;Yes1;Efna3;Flot1;Hes5;Prkag2;Ccnq;Shc2;Fgfr2;Mapkap1;Spag9;Eif5a2;Sox7;Guf1;Kat2b;Ube2v2;Mink1;Eif3d;Pias3;Aaed1;Erp2…
GO:0065003	protein-containing complex assembly	http://amigo.geneontology.org/amigo/term/GO:0065003	1644	180	141.31507426524809	1.27375	0.000325963	0.015975749748468222	11303;11514;11674;11773;11796;12005;12121;12122;12390;12424;12518;12606;12615;12631;12696;12721;13163;13169;13180;13405;13660;13829;13858;14026;14105;14251;14260;14618;14778;14976;15208;15368;15461;15469;16418;16511;16515;16865;17025;17319;17450;17756;18039;18197;18226;18391;18632;18643;18754;18951;19182;19184;19185;19229;19361;19684;19720;20174;20257;20587;20617;20652;20907;21343;21393;21828;218…	Hras;Trpm3;Bid;Prmt8;Cirbp;Eps15;Cby1;Rac3;Fcho2;Trim27;Dmd;Tcap;Ndufaf3;Tspan4;Arhgap40;Kcnj12;Svip;Cck;Nell1;Soat1;Hist1h2be;Psmd9;Mif;Ago3;Cfl1;Trappc2l;Cdk5rap2;Shq1;Sept9;Stub1;Ruvbl2;Tpm1;Polq;Tnfsf11;Hmox1;Alad;Pih1d1;Polr1e;Pcbd1;Arpc2;Caly;Sigmar1;Psmc3;Psmg2;Stmn2;Srsf1;Fmn1;Thbs4;Cubn;Ehd1;Psmg1;Psmd13;Arpc3;Ap2m1;Lrrc6;Nsg2;Flot1;Twf2;Hes5;Tubg2;Kctd13;Spag9;Trim28;Acmsd;Optn;H1fx;Ndc…
GO:0032272	negative regulation of protein polymerization	http://amigo.geneontology.org/amigo/term/GO:0032272	72	16	6.188981354682398	2.58524	0.000330601	0.01611544885125876	12631;13169;13829;14026;17756;18643;19684;20257;20617;22003;23999;27360;76709;80297;107351;225288	Cfl1;Tpm1;Arpc2;Stmn2;Twf2;Add3;Dbnl;Snca;Kank1;Evl;Sptbn4;Dmtn;Pfn1;Rdx;Fhod3;Map2
GO:0007088	regulation of mitotic nuclear division	http://amigo.geneontology.org/amigo/term/GO:0007088	164	28	14.097124196776573	1.98622	0.000343521	0.01657179197692862	12034;12390;12428;12442;12444;12447;12450;12487;12577;14183;16551;18226;18591;19645;20842;23980;56208;66156;66371;66591;67849;68953;107047;108907;214444;234852;386649;434130	Ccng1;Ccnb2;Cdk5rap2;Psmg2;Phb2;Mad2l1bp;Cd28;Fgfr2;Ccna2;Pebp1;Cav2;Cdkn1c;Anapc11;Kif11;Stag1;Chmp2a;Pdgfb;Becn1;Chmp1a;Ccdc8;Cdca5;Ccnd2;Nusap1;Ccne1;Nsfl1c;Nup62;Rb1;Chmp4c
GO:0016052	carbohydrate catabolic process	http://amigo.geneontology.org/amigo/term/GO:0016052	132	24	11.34646581691773	2.1152	0.000343638	0.01657179197692862	11554;11674;12091;12499;13806;14387;14751;16418;16828;17319;18655;19045;21991;52331;58810;66129;66646;69976;71755;74245;108099;110119;209692;319801	Mif;Akr1a1;Gpi1;Rpe;Tigar;Prkag2;Ppp1ca;Mpi;Ctbs;Tpi1;Aaed1;Eno1;Dhdh;Eif6;Stbd1;Galk2;Entpd5;Glb1;Pgk1;Ldha;Aldoa;Gaa;Dhtkd1;Adrb1
GO:0006259	DNA metabolic process	http://amigo.geneontology.org/amigo/term/GO:0006259	861	103	74.00990203307701	1.39171	0.000348693	0.016726158096620068	11785;11792;12428;12447;12465;12468;12487;12545;12575;12581;13419;13804;13872;14048;14683;15270;15354;15461;16588;17171;17450;18027;18102;18207;18590;18591;18643;19075;19229;19361;20174;21376;21416;21454;21849;22339;26417;26909;27015;50762;51812;52463;52530;54380;56397;56424;57320;59125;66044;66233;66911;67030;67459;67513;67849;68026;68142;68251;69535;69714;69747;69917;69920;70020;70315;70620;721…	Hras;Nme1;Gnas;Faap20;Fbxo6;Smarcal1;Ercc6l2;Atrip;Faap24;Nek7;Atad5;Stub1;Ruvbl2;Dmap1;Ccdc155;Eri3;Smg1;Polq;Zswim7;Cct5;Eya1;Nudt16l1;Pot1b;Cers1;Parn;Nhp2;Dtd1;Mdc1;Cd28;Tigar;Kctd13;Trim28;Tbrg1;4930447C04Rik;H1fx;H2afx;Ube2v2;Tfpt;Top1mt;Cdkn2d;Ccna2;Nfia;Gmnc;Wdr18;Mapk3;Babam1;Rad51;Babam2;Ddx11;Park7;Vegfa;Fancl;Mlh3;Ercc3;Rmi2;Tex15;Nabp2;Ino80b;Hmgb3;Morc1;Pdgfa;Nvl;Pdgfb;Apex1;Tet1;Dn…
GO:0051028	mRNA transport	http://amigo.geneontology.org/amigo/term/GO:0051028	109	21	9.369430106394185	2.24133	0.000351734	0.016782723146502785	16574;18226;19317;20383;30959;59015;66441;66679;68092;70579;72787;73666;76895;110809;192170;208691;209003;225160;237082;276770;100042165	Eif5a;Nup160;Srsf1;Eif4a3;Eif5a2;Ndc1;Srsf3;Ddx25;Thoc3;Magohb;Rbmx2;BC005561;Zc3h11a;Qk;Rae1;Thoc1;Bicd2;Nxt2;Ncbp2;Nup62;Kif5c
GO:0071248	cellular response to metal ion	http://amigo.geneontology.org/amigo/term/GO:0071248	181	30	15.558411461076584	1.92822	0.00036416	0.0171937032574056	11514;11735;11977;12606;12891;12919;13163;13804;13829;14860;15368;15444;16477;16527;17025;18013;19415;20617;20655;22041;26417;53420;56208;60510;66734;70568;211232;240058;319801;432530	Cpne5;Map1lc3a;Neurod2;Sod1;Cpne3;Hmox1;Alad;Hpca;Tigar;Syt9;Gsta4;Cpne6;Kcnk3;Mapk3;Atp7a;Crhbp;Snca;Syt5;Rasal1;Junb;Becn1;Cpne9;Adcy1;Trf;Adcy8;Ank3;Cebpa;Dmtn;Daxx;Endog
GO:0006364	rRNA processing	http://amigo.geneontology.org/amigo/term/GO:0006364	181	30	15.558411461076584	1.92822	0.00036416	0.0171937032574056	14300;18813;52513;52530;66254;66409;66446;67459;67755;67936;67973;68017;68731;68845;69499;69821;72171;72554;75416;100019;102462;107071;108707;140546;192170;195434;216156;217038;217109;237730	Utp14b;Wdr55;Fbll1;Shq1;Rbfa;Eri3;Mrm1;Pih1d1;Nhp2;Ddx56;Eif4a3;Wdr18;Dimt1;Mrm2;Tsr2;Frg1;Mterf4;Wdr74;Nvl;Rsl1d1;Nop14;Utp18;Imp3;Fam207a;Pa2g4;Mdn1;Utp14a;Mphosph10;Ddx47;Exosc7
GO:0010035	response to inorganic substance	http://amigo.geneontology.org/amigo/term/GO:0010035	551	71	47.362898978194465	1.49906	0.000369979	0.01737746629469979	11459;11514;11677;11735;11792;11977;11994;12428;12497;12606;12631;12891;12919;13070;13106;13163;13405;13628;13804;13829;14226;14751;14860;15368;15444;16410;16477;16527;17025;17523;18013;18039;18391;18783;19045;19206;19229;19361;19415;20617;20655;21336;21924;22041;22166;22784;23980;26417;50873;53420;56208;56484;57320;59041;60510;64177;64242;66734;67898;68992;70568;78688;211232;224045;229709;240058…	Cpne5;Tacr1;Dmd;Cyp2e1;Map1lc3a;Tnnc1;Cfl1;Neurod2;Sod1;Cpne3;Hmox1;Alad;Hpca;Sigmar1;Fkbp1b;Gpi1;Itgav;Tigar;Ppp1ca;Entpd6;Syt9;Gsta4;Cpne6;Kcnk3;Ngb;Ccna2;Nefl;Mapk3;Rad51;Ddx11;Park7;Atp7a;Crhbp;Pebp1;Snca;Eef1a2;Syt5;Mpo;Ptch1;Trpv6;Cyp11a1;Ahcyl1;Pcdh15;Slc30a3;Apex1;Rasal1;Prkn;Junb;Acta1;Pef1;Becn1;Cpne9;Adcy1;Pla2g4a;Trf;Adcy8;Ank3;Cebpa;Dmtn;Foxo3;Zfp277;Daxx;Zfp580;Txn1;Adcy10;Ptk2b;Eif…
GO:0035304	regulation of protein dephosphorylation	http://amigo.geneontology.org/amigo/term/GO:0035304	125	23	10.744759296323608	2.14058	0.000378823	0.017700650033834798	14226;16150;19051;19877;20597;23988;54401;56205;58200;66959;68458;69556;72930;74521;76497;76571;77976;100336;207393;225849;226849;235542;269016	Ppp1r11;Ppp1r8;Ppp1r1a;Pin1;Fkbp1b;Nuak1;Dusp26;Ppp4r4;Ppp1r14a;Sh3rf2;Ikbkb;Ppp2r5a;Ppp2r3a;Ensa;Smpd1;Ppp2r2b;Bod1;Ppp1r17;Rock1;Ywhab;Ppp2r5b;Styxl1;Elfn2
GO:0045595	regulation of cell differentiation	http://amigo.geneontology.org/amigo/term/GO:0045595	1787	193	153.6070789002423	1.25645	0.000401825	0.0186786695648817	11302;11484;11504;11554;11772;11785;12005;12017;12156;12166;12447;12487;12494;12568;12577;12606;12608;12631;12753;12891;12933;13163;13405;13638;13660;13829;13865;14048;14061;14183;14226;14251;14252;14366;14538;14683;14695;14745;14912;15208;15223;15354;15469;16150;16410;16418;16477;16554;16852;16918;17129;17158;17221;17319;17700;17756;18013;18039;18102;18121;18519;18546;18591;18755;18813;19126;191…	Nlgn2;Cpne5;Thy1;Mstn;Rac3;Nme1;Gnas;Ostn;Dmd;Prelid1;Mib1;Ccl17;Megf10;Itpka;Wnt4;Olfm1;Nell1;Bmp2;Eif5a;Nphp3;Cebpb;Nucb2;Frs2;N4bp2l2;Mif;Cfl1;Prox1;Cdk5rap2;Pin1;Aatk;Neurod2;Kif13b;Tnfsf11;Sema6d;Camk1;Cd46;Atp11c;Eya1;Rgs2;Plag1;Bex1;Arpc2;Fkbp1b;Sult2b1;Rtn4r;Lgals1;Stmn2;Itgav;Ddx56;Nrep;Hes6;Ehd1;Mycl;Cd28;Efna3;Sema4a;Flot1;Twf2;Hes5;Zfpm2;Fgfr2;Riox1;Spag9;Trak2;Gnb3;Kat2b;Cpne6;Ube2v2…
GO:0090068	positive regulation of cell cycle process	http://amigo.geneontology.org/amigo/term/GO:0090068	233	36	20.028231328347204	1.79746	0.000409674	0.01894586557112837	11504;11792;12034;12444;12447;12487;12531;12532;12545;12575;14089;18226;18591;18754;19645;19684;20913;22417;23980;26934;54624;56208;66156;66700;67849;67903;68142;70235;108907;116748;211660;225849;226419;237877;320209;386649	Wnt4;Atad5;Cspp1;Phb2;Cd28;Poc1a;Gipc1;Ddx11;Cdc25c;Fap;Pebp1;Adamts1;Anapc11;Dyrk3;Pdgfb;Apex1;Cdc7;Becn1;Racgap1;Cdca5;Ccnd2;Lsm10;Nusap1;Chmp3;Ino80;Prkce;Ppp2r5b;Rdx;Cdc25b;Ccne1;Nsfl1c;Nup62;Paf1;Rb1;Stxbp4;Cdkn1a
GO:0007264	small GTPase mediated signal transduction	http://amigo.geneontology.org/amigo/term/GO:0007264	468	62	40.22837880543559	1.5412	0.00041191	0.018952075327710212	11302;11303;11554;12428;13169;14064;14251;14570;14745;15368;15461;18226;19336;19337;19415;19645;19769;19877;20262;21849;22324;23912;23921;27494;53972;54366;56044;65079;67286;68178;69632;73296;74563;74754;75985;76308;77407;99326;101314;105835;107351;109294;170758;192662;192786;210293;213649;223881;224014;226751;227743;228359;228543;233877;234094;234353;238130;244668;263406;330662;545481;622434	Hras;Rab35;Rac3;Fgd4;Rasgef1c;Rit1;Rab30;Ift22;Cdc42bpa;Dhcr24;Arhgap40;Sipa1l2;Arhgef26;Rab1b;Aatk;Rhof;Hmox1;Prex2;Rtn4r;Sh2b2;Rab24;Arhgef10;Dock4;Arhgdig;Flot1;Mapkap1;Kctd13;Rnd1;Trim28;Garnl3;Ccna2;Arhgdia;Dbnl;Lpar1;Arhgef19;Stmn3;Plekhg3;Kank1;Rasal1;Dock1;Dock10;Ngef;Amot;Arhgef12;Rhov;Abca1;Arhgap1;Rock1;Cgnl1;Rala;Rab33a;Sgsm3;F2rl2;Ctnnal1;Adrb1;Psd3;Nup62;Rapgef6;Vav1;Brk1;Rb1;Rhobtb3
GO:0006013	mannose metabolic process	http://amigo.geneontology.org/amigo/term/GO:0006013	9	5	0.7736226693352998	6.4631	0.000437584	0.01997831224953796	17158;17159;29858;110119;140481	Pmm1;Mpi;Man2b1;Man2a1;Man2a2
GO:0023057	negative regulation of signaling	http://amigo.geneontology.org/amigo/term/GO:0023057	1271	143	109.25271252501844	1.30889	0.000440779	0.01997831224953796	11514;11803;12005;12034;12048;12121;12122;12156;12211;12390;12494;12581;12753;12919;12988;13405;13848;13867;14048;14183;14200;14226;14734;14745;14873;15245;15368;15559;16178;16410;16840;16976;17168;17221;17319;17381;17537;17700;18121;18226;19165;19206;19224;19229;19266;19268;19415;19645;19735;19737;19883;20174;20254;20262;20439;20597;20617;21416;21838;21885;21887;22174;22223;22393;22417;23886;239…	Pcsk9;Lats2;Bmper;Adamtsl2;Bid;Thy1;Cby1;Mstn;Hhip;Zgpat;Uchl1;Dmd;Zc3hc1;Erbin;Prelid1;Ptgs1;Wnt4;Bmp2;Fhl2;Nphp3;Psmd9;Erbb3;Nucb2;Mif;Sac3d1;Abhd6;Pin1;Dact2;Atad5;Stub1;Ruvbl2;Necab2;Gpc3;Pbk;Tle3;Cd46;Hmox1;Eya1;Rgs2;Pih1d1;Fkbp1b;Stk38;Ndufs3;Itgav;Phb2;Rab11fip1;Eif4a3;Htr2b;Bcl2l1;Ift80;Fgfr2;Mapkap1;Kctd13;Rgs5;Optn;Cdkn2d;Grina;Nog;Sfrp5;Clock;Arrdc3;Rgs14;Chmp6;Park7;Wfs1;Gsto1;Bicd1;C…
GO:0009611	response to wounding	http://amigo.geneontology.org/amigo/term/GO:0009611	488	64	41.947540292847364	1.52572	0.000440861	0.01997831224953796	11554;11818;11977;12568;12575;13405;13518;13829;14026;14061;14064;14067;14226;14275;14432;14683;14723;15368;15461;16795;16852;17319;17381;17700;18039;18081;18121;18590;18591;18754;19268;19716;20384;20655;22003;22174;22417;23980;26396;26903;27528;29862;56551;57784;65079;66139;68750;72461;73379;74080;76499;76893;78688;80748;83964;107351;208647;213649;230959;235505;237847;243362;259277;269295	Hras;Mstn;Gnas;Dmd;Wnt4;BC004004;Mif;Tpm1;Sod1;Ninj1;Hmox1;Nmnat3;Bex1;Gap43;Fkbp1b;Rtn4r;Lgals1;Apoh;Nrep;Stard13;Folr1;Rreb1;Clasp2;Nog;Mymk;Nefl;Dcbld2;Rtn4rl2;Srsf5;Atp7a;Ajap1;Pebp1;Arhgef19;Bin3;Prcp;Jam3;Cdk5;F2;Map2k2;Creb3l2;Cers2;Kank1;Pdgfa;Dysf;Pdgfb;Ptprf;Evl;Dst;Tyro3;Ninj2;Mmp12;Cd109;Dmtn;Klk8;Large1;Gp1ba;F2rl2;Prkce;F5;Adrb1;Rtn4rl1;Txn2;Cdkn1a;Nol3
GO:1902410	mitotic cytokinetic process	http://amigo.geneontology.org/amigo/term/GO:1902410	23	8	1.9770357105235439	4.04646	0.000443083	0.019978625660876534	18226;57784;66371;66700;68953;78267;208092;234852	Klhdc8b;Chmp6;Bin3;Chmp2a;Chmp1a;Chmp3;Nup62;Chmp4c
GO:0014910	regulation of smooth muscle cell migration	http://amigo.geneontology.org/amigo/term/GO:0014910	81	17	6.962604024017698	2.44162	0.000446382	0.02002721253556659	11504;11792;11977;12166;13491;14745;17319;17918;18590;18591;18667;21336;22003;76709;214968;233571;238130	Tacr1;Mif;Tpm1;Sema6d;Arpc2;Drd4;Dock4;Atp7a;Lpar1;P2ry6;Myo5a;Adamts1;Bmpr1a;Pdgfa;Pdgfb;Apex1;Pgr
GO:1901987	regulation of cell cycle phase transition	http://amigo.geneontology.org/amigo/term/GO:1901987	269	40	23.122722005688402	1.7299	0.000450676	0.020119778380501708	11504;11792;12034;12122;12444;12447;12450;12531;12532;12545;12575;12577;12581;12696;13872;19186;19645;19684;20913;26992;54624;66156;66371;66591;67849;68142;68251;71007;77011;80280;93695;107047;107976;108000;116748;118454;214444;226419;237877;238271	Ccng1;Bid;Cirbp;Psme1;Cdk5rap2;Atad5;Psmg2;Phb2;Mad2l1bp;Cdkn2d;Kcnh5;Babam1;Babam2;Cdc25c;Ercc3;Adamts1;Cdkn1c;Anapc11;Dyrk3;Apex1;Cdc7;D7Ertd443e;Gpnmb;Cdca5;Ccnd2;Lsm10;Ino80;Cenpf;Rdx;Cdc25b;Ccne1;Cdk5rap3;Brd7;Gjc2;Paf1;Rb1;Chmp4c;Stxbp4;Cdkn1a;Ticrr
GO:0006403	RNA localization	http://amigo.geneontology.org/amigo/term/GO:0006403	175	29	15.042663014853051	1.92785	0.000453811	0.020159927860054338	14251;16418;16574;18226;18813;19317;19384;20383;21454;29813;30959;59015;66441;66679;68092;68845;70579;72787;73666;74108;76895;110809;192170;208691;209003;225160;237082;276770;100042165	Eif5a;Pih1d1;Nup160;Parn;Srsf1;Eif4a3;Flot1;Eif5a2;Ndc1;Eif6;Srsf3;Ddx25;Thoc3;Magohb;Rbmx2;BC005561;Zc3h11a;Qk;Rae1;Thoc1;Bicd2;Nxt2;Ncbp2;Zfp385a;Ran;Pa2g4;Nup62;Kif5c;Tcp1
GO:0009101	glycoprotein biosynthetic process	http://amigo.geneontology.org/amigo/term/GO:0009101	287	42	24.669967344359	1.70247	0.00046232	0.020437282658264035	11977;12499;13135;14348;14426;14538;16795;17158;20447;20450;20452;20652;21416;26877;27403;29858;52463;56321;56336;56395;57357;59031;64294;66435;70827;72661;76898;78752;93961;109181;110119;117148;140481;207839;208211;214133;215494;225742;227619;230145;232984;235534	B3gnt8;Pmm1;Uggt2;Alg1;Dad1;Soat1;St8sia4;Man1b1;Necab2;Fut9;B3gat1;Chst12;Mpi;Trak2;St8sia2;St6galnac3;B4galt5;Galnt4;Atp7a;Galnt6;B3galt5;Pomgnt2;Entpd5;Tet1;Tcf7l2;Man2a1;Trip11;Galnt12;Abca7;Itm2c;Tet2;Srd5a3;Large1;St8sia5;Gcnt2;Tmem115;B3galt1;Serp2;Man2a2;Pxylp1;Aatf;Csgalnact2
GO:0046184	aldehyde biosynthetic process	http://amigo.geneontology.org/amigo/term/GO:0046184	18	7	1.5472453386705995	4.52417	0.000465726	0.02048211578777972	11674;12156;14751;21881;21991;22417;103711	Wnt4;Bmp2;Gpi1;Tkt;Tpi1;Aldoa;Pnpo
GO:0035303	regulation of dephosphorylation	http://amigo.geneontology.org/amigo/term/GO:0035303	192	31	16.50395027915306	1.87834	0.000467877	0.02048211578777972	12156;14226;16150;19051;19877;20597;22116;23988;54401;56205;58200;66959;67973;68458;69556;72930;74521;76497;76571;77976;80280;100336;114249;207393;208213;210376;225849;226849;235542;269016;434130	Ppp1r11;Ppp1r8;Bmp2;Ppp1r1a;Pin1;Fkbp1b;Nuak1;Mtmr9;Dusp26;Ppp4r4;Ppp1r14a;Sh3rf2;Ikbkb;Ppp2r5a;Ppp2r3a;Ensa;Smpd1;Ppp2r2b;Bod1;Ppp1r17;Tsks;Ccdc8;Tmem132c;Rock1;Ywhab;Npnt;Ppp2r5b;Cdk5rap3;Styxl1;Mphosph10;Elfn2
GO:0051345	positive regulation of hydrolase activity	http://amigo.geneontology.org/amigo/term/GO:0051345	652	81	56.04466448962394	1.44528	0.000471935	0.020559944458262376	11544;11554;11818;12122;12156;12390;12424;13638;14183;14570;14683;14745;15223;15444;15461;15559;17168;17196;18643;18720;19152;19186;19229;19415;19735;19737;20295;20300;20617;20680;21838;21933;22003;22324;22339;22417;23988;26417;26934;51791;56462;65079;65106;66494;67903;69538;69632;69780;78618;78816;80748;81489;85305;99326;101489;103724;105835;109294;114249;192662;192786;195046;209478;210293;21037…	Hras;Bid;Thy1;Psme1;Agfg2;Gnas;Mtch1;Prelid1;St18;Arhgap40;Ccl17;Cck;Sipa1l2;Wnt4;Bmp2;BC004004;Pin1;Tpm1;Rgs2;Prex2;Hpca;Rtn4r;Apoh;Arhgef10;Dock4;Smap2;Tbc1d10a;Stard13;Htr2b;Arhgdig;Efna3;Fgfr2;Rgs5;Sox7;Garnl3;Tbc1d8b;Mtmr9;Mapk3;Acap2;Gipc1;Rgs14;Arhgdia;Ddx11;Vegfa;Arl6ip5;Lpar1;Tbc1d12;Pip5k1a;Arhgef19;Snca;Cav2;Tnfrsf10b;Antxr1;Foxj1;Prtn3;Rasal1;Dock1;Adprh;Dock10;Nlrp1a;Racgap1;Dnajb1;A…
GO:0009127	purine nucleoside monophosphate biosynthetic process	http://amigo.geneontology.org/amigo/term/GO:0009127	135	24	11.604340040029497	2.06819	0.000483802	0.020875239676040463	11636;11639;11674;11821;11946;12048;12499;13806;14751;16418;17319;18655;19139;21991;27425;50873;66043;66114;66129;108099;110119;209692;228033;319801	Aprt;Mif;Atp5d;Dnajc30;Gpi1;Atp5g3;Tigar;Bcl2l1;Prkag2;Mpi;Atp5l;Tpi1;Aaed1;Eno1;Eif6;Entpd5;Prkn;Pgk1;Aldoa;Ak1;Ak4;Dhtkd1;Atp5a1;Prps1
GO:0009168	purine ribonucleoside monophosphate biosynthetic process	http://amigo.geneontology.org/amigo/term/GO:0009168	135	24	11.604340040029497	2.06819	0.000483802	0.020875239676040463	11636;11639;11674;11821;11946;12048;12499;13806;14751;16418;17319;18655;19139;21991;27425;50873;66043;66114;66129;108099;110119;209692;228033;319801	Aprt;Mif;Atp5d;Dnajc30;Gpi1;Atp5g3;Tigar;Bcl2l1;Prkag2;Mpi;Atp5l;Tpi1;Aaed1;Eno1;Eif6;Entpd5;Prkn;Pgk1;Aldoa;Ak1;Ak4;Dhtkd1;Atp5a1;Prps1
GO:0045859	regulation of protein kinase activity	http://amigo.geneontology.org/amigo/term/GO:0045859	682	84	58.623406720741606	1.43287	0.000490362	0.02105027713622701	11514;12005;12156;12428;12442;12444;12447;12450;12531;12539;12568;12575;12577;12581;12988;13001;13163;13491;13867;14366;14388;14745;15461;15559;17171;17319;17937;18226;18519;18546;18590;18591;19085;19130;19165;19229;19645;19720;19735;20597;20617;20655;21838;21943;22041;22223;22248;22339;23886;23938;26396;26412;26417;50523;50932;51791;52163;54612;56036;57320;57816;59041;66801;66959;67397;68845;691…	Ccng1;Lats2;Hras;Thy1;Fgd4;Ccnl2;Zgpat;Trim27;Uchl1;Ccnb2;Bmp2;Erbb3;Frs2;Mif;Prox1;Unc119;Sod1;Tnfsf11;Camk1;Rgs2;Pih1d1;Stk38;Drd4;Csnk2b;Htr2b;Prkag2;Ccnq;Shc2;Prkrip1;Spag9;Kat2b;Mink1;Cdkn2d;Ccna2;Sfrp5;Erp29;Mapk3;Gab1;Rgs14;Chmp6;Park7;Tesc;Vegfa;Dusp26;Lpar1;Cops8;Pcp4;Snca;Cdkn1c;Cdk5;Map2k2;Nab2;Map2k5;Pdgfa;Pdgfb;Csk;Fzd4;Ccdc88a;Smpd1;Axin1;Sash1;Map4k2;Trf;Psen2;Adcy8;Cdc37;Ccnd2;Gdf…
GO:0031099	regeneration	http://amigo.geneontology.org/amigo/term/GO:0031099	201	32	17.277572948488363	1.85211	0.000492527	0.02105027713622701	11818;12428;12575;12608;13001;13405;14226;14275;14432;15368;16795;17319;17700;18039;18081;19206;19268;19716;21838;26396;26903;27528;29862;57784;65079;66139;76893;83964;110809;237847;259277;269295	Thy1;Mstn;Dmd;Cebpb;Mif;Ninj1;Hmox1;Bex1;Gap43;Fkbp1b;Rtn4r;Srsf1;Apoh;Csnk2b;Nrep;Folr1;Ccna2;Mymk;Nefl;Rtn4rl2;Bin3;Jam3;Map2k2;Cers2;Ptch1;Dysf;Ptprf;Ninj2;Klk8;Large1;Rtn4rl1;Cdkn1a
GO:0098655	cation transmembrane transport	http://amigo.geneontology.org/amigo/term/GO:0098655	771	93	66.27367533972401	1.40327	0.000506998	0.021545390495137175	11554;11735;11936;11946;11966;11972;11973;11977;11984;12478;12631;12721;12727;12919;13405;13491;14061;14226;14873;15168;15444;15559;16150;16410;16511;16515;16527;16573;17254;17918;18704;18754;19229;19735;20265;20496;20617;21838;22041;22368;22784;26903;27425;50932;54376;55991;57320;57780;57816;58800;59095;64177;66043;66114;66144;66237;66815;67712;68312;68514;69106;69806;70357;71699;72821;72961;729…	Pcsk9;Nlgn2;Trpm3;Thy1;Dmd;Atp13a4;Pik3c2a;Kcnip1;Cbarp;Kcnj12;Slc41a3;Slc3a2;Cfl1;Atp5d;Dnajc30;Cacng3;Atp6v1e1;Kcne2;Rgs2;Slc34a3;Hpca;Slc17a7;Atp6v0d1;Mcub;Fkbp1b;Atp6v0d2;Atp5g3;Mmgt1;Drd4;Itgav;Atp6ap1l;Atp6v0c;Slc39a11;Htr2b;Atp6v1g2;Pkd1l3;Kcnk3;Kcnn2;Atp5l;Mink1;Slc12a2;Kcnh5;Park7;Panx1;Gsto1;Atp7a;Tesc;Crhbp;Cnih3;P2ry6;Trpm7;Scn1a;Snca;Myo5a;Coro1a;Cngb1;Trpv2;F2;Fxyd2;Ikbkb;Trpv6;Micu…
GO:0001701	in utero embryonic development	http://amigo.geneontology.org/amigo/term/GO:0001701	453	60	38.93900768987675	1.54087	0.000509071	0.021545390495137175	12005;12048;12156;12166;12211;12442;12577;12606;12608;12850;12946;13135;13804;13806;14183;14388;14570;14751;15469;16410;16477;17158;18121;18194;18591;19143;19182;19206;19711;20182;20262;20587;20678;20732;20733;21849;21872;22003;22339;22762;26987;27494;50523;52463;65969;66423;67204;74521;101314;101489;107071;107586;110809;214253;225164;232223;233058;234366;237730;381695	Lats2;Fbll1;Mib1;Ccnb2;Dad1;Eif4e2;Bmp2;St14;Cebpb;Coq7;N4bp2l2;Resp18;Tpm1;Nsdhl;Psmc3;Gpi1;Srsf1;Itgav;Coprs;Cubn;Arhgdig;Bcl2l1;Zfpm2;Fgfr2;Trim28;Spint2;Nog;Eno1;Gab1;Tjp1;Vegfa;Ppp4r4;Cdkn1c;Ovol2;Stmn3;Bmpr1a;Rxrb;Ptch1;Wdr74;Pdgfb;Prmt1;Birc6;Eif2s2;Tet1;Man2a1;Axin1;Junb;Txnrd3;Cr1l;Amot;Etnk2;Cebpa;Ric8a;Smarcb1;Brk1;Gatad2a;Sox5;Zfp420;Endog;Spint1
GO:0030041	actin filament polymerization	http://amigo.geneontology.org/amigo/term/GO:0030041	168	28	14.440956494258929	1.93893	0.000513215	0.021545390495137175	12631;12721;13169;13829;14026;14260;18643;18754;19229;19684;19720;22003;23999;27360;56378;56443;67282;74192;76709;80297;101314;107351;170758;215280;225288;242894;319262;545481	Rac3;Trim27;Arhgap40;Cfl1;Tpm1;Arpc2;Fmn1;Arpc3;Twf2;Add3;Dbnl;Wipf1;Coro1a;Kank1;Evl;Washc3;Sptbn4;Actr3b;Dmtn;Pfn1;Prkce;Fchsd1;Rdx;Fhod3;Arpc5l;Ptk2b;Brk1;Arpc1a
GO:0046365	monosaccharide catabolic process	http://amigo.geneontology.org/amigo/term/GO:0046365	29	9	2.492784156747077	3.61042	0.000513668	0.021545390495137175	12091;14751;16828;58810;66646;69976;71755;110119;319801	Akr1a1;Gpi1;Rpe;Tigar;Mpi;Dhdh;Galk2;Glb1;Ldha
GO:0010921	regulation of phosphatase activity	http://amigo.geneontology.org/amigo/term/GO:0010921	160	27	13.753291899294219	1.96317	0.000524649	0.02190411461893424	12156;14226;16150;19051;19877;22116;56205;58200;67973;68458;69556;72930;74521;76497;76571;77976;80280;100336;114249;207393;208213;210376;225849;226849;235542;269016;434130	Ppp1r11;Ppp1r8;Bmp2;Ppp1r1a;Fkbp1b;Nuak1;Mtmr9;Ppp4r4;Ppp1r14a;Sh3rf2;Ikbkb;Ppp2r5a;Ppp2r3a;Ensa;Ppp2r2b;Bod1;Ppp1r17;Tsks;Ccdc8;Tmem132c;Rock1;Npnt;Ppp2r5b;Cdk5rap3;Styxl1;Mphosph10;Elfn2
GO:0010976	positive regulation of neuron projection development	http://amigo.geneontology.org/amigo/term/GO:0010976	325	46	27.93637417044138	1.6466	0.000539435	0.022417606915452193	11504;11785;12631;12891;13405;13660;14226;14366;14745;16150;17319;18039;18102;18519;18546;19229;19266;19268;19283;19317;19415;19735;20257;22339;22368;23969;23999;26396;50873;52163;52513;59041;70620;76571;140571;208647;208922;211232;216856;217715;225849;228550;240058;269878;329934;574437	Nlgn2;Cpne5;Nme1;Dmd;Itpka;Mif;Cfl1;Camk1;Rgs2;Fkbp1b;Stmn2;Ddx56;Ehd1;Twf2;Kat2b;Cpne6;Ube2v2;Plxnb3;Nefl;Cpeb3;Eif2b2;Foxo6;Xlr3b;Vegfa;Lpar1;Pcp4;Adamts1;Ptprd;Trpv2;Ptprz1;Map2k2;Creb3l2;Ikbkb;Qk;Ptprf;Rasal1;Fzd4;Prkn;Pacsin1;Cpne9;Megf8;Ppp2r5b;Styxl1;Ptk2b;Apbb1;Stk25
GO:0006468	protein phosphorylation	http://amigo.geneontology.org/amigo/term/GO:0006468	1766	190	151.80195933845994	1.25163	0.000541931	0.02241802626058466	11302;11514;12005;12017;12034;12156;12166;12229;12390;12424;12428;12442;12444;12447;12450;12531;12539;12545;12568;12575;12577;12581;12631;12747;12750;12988;13001;13163;13405;13491;13829;13848;13867;13872;14061;14183;14232;14251;14366;14388;14538;14586;14683;14745;15208;15461;15469;15559;16150;16410;17129;17164;17171;17196;17319;17700;17937;18105;18121;18226;18519;18546;18590;18591;18679;18754;187…	Ccng1;Lats2;Htatip2;Bmper;Hras;Thy1;Mstn;Bmp2k;Fgd4;Ccnl2;Gnas;Zgpat;Trim27;Uchl1;Dmd;Cdc42bpa;Ccl17;Itpka;Ccnb2;Cck;Bmp2;Erbb3;Frs2;Mif;Cfl1;Prox1;Emc10;Unc119;Clk4;Pin1;Nek7;Aatk;Necab2;Mapk4;Pbk;Smg1;Sod1;Cpne3;Tnfsf11;Camk1;Stk35;Rgs2;Pih1d1;Phka1;Stk38;Drd4;Tlr3;Csnk2b;Itgav;Phb2;Thbs4;Htr2b;Yes1;Flot1;Hes5;Prkag2;Ccnq;Shc2;Fgfr2;Mapkap1;Nuak1;Prkrip1;Spag9;Trim28;Kat2b;Mink1;Cdkn2d;Ccna2;No…
GO:0051962	positive regulation of nervous system development	http://amigo.geneontology.org/amigo/term/GO:0051962	597	75	51.31697039924155	1.4615	0.000545736	0.022472363028668556	11484;11504;11785;12017;12156;12631;12891;13405;13660;14226;14366;14745;14912;16150;16180;17158;17319;18013;18039;18102;18121;18429;18519;18546;18755;19130;19229;19266;19268;19283;19317;19415;19716;19735;20257;20732;22041;22339;22368;23969;23999;26396;50873;50913;51791;52163;52513;56711;59041;70620;70834;74342;76571;107065;107831;118454;140571;208647;208922;211232;216856;217715;225849;228550;2400…	Nlgn2;Cpne5;Nme1;Dmd;Lrrc4b;Itpka;Bmp2;Mif;Cfl1;Prox1;Neurod2;Camk1;Rgs2;Plag1;Bex1;Fkbp1b;Stmn2;Ddx56;Ehd1;Twf2;Spag9;Kat2b;Cpne6;Ube2v2;Nog;Plxnb3;Nefl;Cpeb3;Rgs14;Eif2b2;Foxo6;Xlr3b;Vegfa;Lpar1;Pcp4;Adamts1;Ptprd;Trpv2;Ptprz1;Map2k2;Creb3l2;Ikbkb;Qk;Ptprf;Nkx6-2;Rasal1;Fzd4;Lrrc24;Man2a1;Prkn;Pacsin1;Cpne9;Aspa;Trf;Megf8;Lrtm1;Ppp2r5b;Lrrtm1;Olig2;Adgrl1;Prkch;Syndig1;Adgrb1;Oxt;Styxl1;Bag1;Lr…
GO:0032271	regulation of protein polymerization	http://amigo.geneontology.org/amigo/term/GO:0032271	203	32	17.449489097229538	1.83386	0.000587239	0.024071457917027934	12631;12721;13169;13829;14026;14260;17756;18643;18754;19229;19684;19720;20257;20617;22003;23999;27360;56378;56443;74192;76499;76709;80297;101314;107351;170758;214444;215280;225288;242894;319262;545481	Rac3;Trim27;Arhgap40;Cfl1;Cdk5rap2;Tpm1;Arpc2;Stmn2;Fmn1;Arpc3;Twf2;Clasp2;Add3;Dbnl;Snca;Wipf1;Coro1a;Kank1;Evl;Sptbn4;Actr3b;Dmtn;Pfn1;Prkce;Fchsd1;Rdx;Fhod3;Arpc5l;Ptk2b;Brk1;Arpc1a;Map2
GO:0043086	negative regulation of catalytic activity	http://amigo.geneontology.org/amigo/term/GO:0043086	765	92	65.75792689350048	1.39907	0.000598027	0.02440273574530379	11632;11796;11936;11977;12048;12121;12211;12575;12577;12581;12988;14226;14734;14751;15444;15461;16150;17221;17700;17756;18226;18519;18546;19051;19085;19165;19645;19684;19703;19720;19735;19877;20439;20597;20617;20719;20732;20733;21838;22116;22223;22339;23938;23980;27494;50523;50873;51791;51812;54612;56205;57320;57816;58200;66801;66959;67839;67973;68458;68845;69535;69556;72836;72902;74521;74754;764…	Lats2;Hras;Ppp1r11;Thy1;Mstn;Ppp1r8;Hrh3;Zgpat;Trim27;Uchl1;Dhcr24;Ppp1r1a;Spock3;Gpc3;Cd46;Rgs2;Pot1b;Pih1d1;Hpca;Cers1;Fkbp1b;Gpi1;Stk38;Tigar;Bcl2l1;Prkag2;Serpinb6a;Prkrip1;Rnh1;Kat2b;Spint2;Ube2z;Cdkn2d;Sfrp5;Plxnb3;Birc3;Rgs14;Chmp6;Park7;Atp7a;Tesc;Bicd1;Vegfa;Pebp1;Dusp26;Ppp4r4;Pcp4;Snca;Cdkn1c;Ppp1r14a;Sh3rf2;Fxyd2;Ikbkb;Map2k5;Ppp2r5a;Birc6;Csk;Ensa;Smpd1;Bod1;Ppp1r17;Prkn;Ten1;Aip;Tsk…
GO:0005975	carbohydrate metabolic process	http://amigo.geneontology.org/amigo/term/GO:0005975	532	68	45.72969556515327	1.487	0.000608521	0.0247190901772047	11554;11674;11677;12091;12499;13806;14387;14651;14695;14751;14873;16418;16828;16832;17158;17159;17171;17254;17319;17448;18519;18591;18655;18679;18754;19045;19229;19662;19883;20450;20452;20617;21416;21991;26877;26903;29858;50873;52331;56174;56336;56690;58200;58810;59003;59031;66129;66646;67980;68038;69101;69976;71367;71755;74245;76969;77590;93961;108099;110119;140481;209692;217166;228550;232984;23…	B3gnt8;Pmm1;Nagk;Itpka;Ydjc;Slc3a2;Ppp1r1a;Mif;St8sia4;Akr1a1;Gpi1;Phka1;Rpe;Chst15;Tigar;Prkag2;Ppp1ca;Chst12;Mpi;Gnb3;Man2b1;Kat2b;St8sia2;Ctbs;Tpi1;Aaed1;Eno1;Dhdh;B4galt5;Eif6;Gsto1;P2ry6;Snca;B3galt5;Hagh;Stbd1;Mlycd;Galk2;Entpd5;Dysf;Pdgfb;Mdh2;Tcf7l2;Glb1;Man2a1;Prkn;Rbp4;Pgk1;Ldha;Chst1;Aldoa;Gaa;Chid1;Gnpda2;Chst9;Pdk3;Dhtkd1;Prkce;Adrb1;B3galt1;Rora;Nr1d1;Man2a2;Mas1;Ptk2b;Ldhb;Maea;Akr…
GO:0055114	oxidation-reduction process	http://amigo.geneontology.org/amigo/term/GO:0055114	1026	118	88.19298430422417	1.33797	0.000618972	0.02498630604704287	11554;11677;11792;11946;12122;12156;12408;12583;12642;12850;13017;13056;13070;13106;13116;13180;13861;14077;14387;14683;14751;14778;14873;15203;15368;15369;15929;16828;16832;17448;17523;17995;18105;18194;18452;18655;18679;18822;19045;19224;19682;19892;20592;20617;20655;20775;21416;22166;22178;22273;26874;26949;52331;52463;52585;52637;53322;53381;53415;56368;56551;56690;56749;57320;57357;58200;588…	Htatip2;Bid;Sdhb;Gnas;Sh3bgrl3;Prelid1;Heph;Dhcr24;Ptgs1;Cyp2e1;Aldh3b2;Cryl1;Bmp2;Ptges2;Nucb2;Coq7;Ppp1r1a;Akr1a1;Dhodh;Sod1;Akr7a5;Hmox1;Bdh1;Epx;Acat2;Pcbd1;Nsdhl;Fabp3;Gpi1;Phka1;Rdh5;Ndufs3;Marc2;Cdo1;Idh3g;Hmox2;Tigar;Ch25h;Prkag2;Ppp1ca;Nox3;Riox1;Cyp46a1;Enox2;Dhrs7b;Aaed1;Tmx3;Dhdh;Prdx4;Cisd1;Park7;Gsto1;Higd2a;Snca;Aldh6a1;Scd4;Uqcrc1;Sdr39u1;Stbd1;Mpo;Mlycd;Nqo2;Tyrp1;Cyb561;Plod1;Cy…
GO:0043549	regulation of kinase activity	http://amigo.geneontology.org/amigo/term/GO:0043549	756	91	64.98430422416517	1.40034	0.00062064	0.02498630604704287	11514;12005;12156;12428;12442;12444;12447;12450;12531;12539;12568;12575;12577;12581;12988;13001;13163;13491;13628;13867;14061;14366;14388;14745;15461;15559;17171;17319;17700;17937;18226;18519;18546;18590;18591;19085;19130;19165;19229;19645;19720;19735;20597;20617;20655;21838;21943;22041;22223;22248;22339;23886;23938;26396;26412;26417;50523;50873;50932;51791;52163;54607;54612;56036;57320;57816;590…	Ccng1;Lats2;Hras;Thy1;Mstn;Fgd4;Ccnl2;Zgpat;Trim27;Uchl1;Ccnb2;Bmp2;Erbb3;Frs2;Mif;Prox1;Unc119;Sod1;Tnfsf11;Camk1;Rgs2;Pih1d1;Stk38;Drd4;Csnk2b;Htr2b;Tigar;Prkag2;Ccnq;Shc2;Prkrip1;Spag9;Kat2b;Mink1;Cdkn2d;Ccna2;Sfrp5;Erp29;Mapk3;Gab1;Rgs14;Chmp6;Park7;Tesc;Vegfa;Dusp26;Lpar1;Cops8;Pcp4;Snca;Eef1a2;Cdkn1c;Cdk5;F2;Map2k2;Nab2;Map2k5;Pdgfa;Ppp2r5a;Pdgfb;Csk;Fzd4;Ccdc88a;Smpd1;Axin1;Prkn;Sash1;Map4…
GO:0015991	ATP hydrolysis coupled proton transport	http://amigo.geneontology.org/amigo/term/GO:0015991	30	9	2.578742231117666	3.49007	0.000678349	0.027000575216669185	11966;11972;11973;11984;66144;76252;228033;242341;435376	Atp6v1e1;Atp6v0d1;Atp6v0d2;Atp5g3;Atp6ap1l;Atp6v0c;Atp6v1f;Atp6v0e2;Atp6v1b2
GO:0051693	actin filament capping	http://amigo.geneontology.org/amigo/term/GO:0051693	36	10	3.094490677341199	3.23155	0.000679655	0.027000575216669185	12631;13169;13829;14026;19684;22003;23999;27360;76709;80297	Cfl1;Tpm1;Arpc2;Twf2;Add3;Dbnl;Evl;Sptbn4;Dmtn;Rdx
GO:0032506	cytokinetic process	http://amigo.geneontology.org/amigo/term/GO:0032506	36	10	3.094490677341199	3.23155	0.000679655	0.027000575216669185	18226;26934;57784;66371;66700;68743;68953;78267;208092;234852	Klhdc8b;Chmp6;Bin3;Chmp2a;Anln;Racgap1;Chmp1a;Chmp3;Nup62;Chmp4c
GO:0051016	barbed-end actin filament capping	http://amigo.geneontology.org/amigo/term/GO:0051016	19	7	1.6332034130411883	4.28606	0.000682964	0.027013026532339075	12631;13169;14026;19684;23999;27360;76709	Cfl1;Arpc2;Twf2;Add3;Dbnl;Evl;Rdx
GO:0032989	cellular component morphogenesis	http://amigo.geneontology.org/amigo/term/GO:0032989	1090	124	93.69430106394186	1.32345	0.000691397	0.027227148634051717	11302;11459;11674;11735;11785;11977;11994;12048;12424;12568;12631;12721;12850;12891;12933;13169;13405;13518;13638;13829;14026;14061;14183;14251;14366;14432;14723;14745;14790;16410;16554;16574;16840;16871;17756;17761;18039;18121;19130;19143;19206;19229;19266;19268;19283;19415;19645;19684;19877;20351;20655;20733;21393;21821;21828;21838;22003;22174;22223;22239;22339;22368;23837;23912;23969;23999;263…	Lats2;Cpne5;Thy1;Ss18;Rac3;Fgd4;Ostn;Uchl1;Dmd;Tcap;Itpka;Cck;Grcc10;Olfm1;St14;Arhgef26;Ugt8a;Coq7;Cfl1;Prox1;Nectin1;Aatk;Dact2;Rilpl1;Strip1;Rhof;Kif13b;Tpm1;Sod1;Sema6d;Vstm2l;Prex2;Arpc2;Gap43;Rtn4r;Ermn;Cfdp1;Itgav;Thbs4;Map7;Efna3;Sema4a;Bcl2l1;Prox2;Flot1;Twf2;Fgfr2;Trak2;Rnd1;Cpne6;Spint2;Rreb1;Clasp2;Mink1;Nog;Plxnb3;Nefl;Eif2b2;Arhgdia;Atp7a;Xlr3b;Vegfa;Dbnl;Lpar1;Cdhr1;Bin3;Coro1a;Ant…
GO:0070085	glycosylation	http://amigo.geneontology.org/amigo/term/GO:0070085	231	35	19.856315179606028	1.76266	0.000703954	0.027408764893058973	12499;13135;14348;14426;14538;16795;17158;20447;20450;20452;26877;29858;52463;55981;56336;56395;57357;66435;70827;72661;76898;93961;109181;110119;140481;207839;208211;214133;215494;225742;227619;230145;230801;232984;239827	B3gnt8;Pmm1;Uggt2;Alg1;Dad1;St8sia4;Man1b1;Fut9;B3gat1;Mpi;Trak2;St8sia2;St6galnac3;B4galt5;Galnt4;Galnt6;B3galt5;Pomgnt2;Entpd5;Tet1;Man2a1;Trip11;Galnt12;Pigv;Tet2;Srd5a3;Pigz;Large1;St8sia5;Gcnt2;Tmem115;B3galt1;Serp2;Man2a2;Pigb
GO:0006979	response to oxidative stress	http://amigo.geneontology.org/amigo/term/GO:0006979	440	58	37.8215527230591	1.53352	0.00070437	0.027408764893058973	11677;11792;11946;11977;12229;12428;12494;12631;12850;13070;13106;13804;13861;13872;14226;14388;14778;15368;15369;16410;17025;17523;17876;18391;19173;19224;19229;20617;20655;21336;22003;22166;23980;26417;50873;51791;53381;56208;56484;56551;57320;59041;64242;65106;66653;66734;68992;72170;72446;74754;76251;78688;79464;207182;226646;227743;240442;246196	Tacr1;Myef2;Ercc6l2;Dhcr24;Ptgs1;Cyp2e1;Map1lc3a;Coq7;Cfl1;Tpm1;Sod1;Hmox1;Alad;Epx;Sigmar1;Fkbp1b;Itgav;Ggt7;Hmox2;Mapkap1;Ngb;Ccna2;Mapk3;Prdx4;Gab1;Rgs14;Park7;Atp7a;Adnp2;Pebp1;Arl6ip5;Ercc3;Snca;Brf2;Mpo;Cd38;Cyp11a1;Psmb5;Gpx3;Apex1;Prr5l;Prkn;Ndufs2;Btk;Becn1;Foxo3;Zfp277;Atp5a1;Zfp580;Txn1;Ptk2b;Chchd4;Stk25;Txn2;Endog;Akr1b3;Lias;Nol3
GO:0034112	positive regulation of homotypic cell-cell adhesion	http://amigo.geneontology.org/amigo/term/GO:0034112	6	4	0.5157484462235331	7.75572	0.000708166	0.027408764893058973	11735;13829;16852;21943	Tnfsf11;Lgals1;Ank3;Dmtn
GO:0098937	anterograde dendritic transport	http://amigo.geneontology.org/amigo/term/GO:0098937	6	4	0.5157484462235331	7.75572	0.000708166	0.027408764893058973	14252;16559;16574;70827	Kif17;Trak2;Flot2;Kif5c
GO:0030834	regulation of actin filament depolymerization	http://amigo.geneontology.org/amigo/term/GO:0030834	49	12	4.211945644158854	2.84904	0.000715162	0.027561243262708864	12631;13169;13829;14026;19684;22003;23999;27360;74392;76709;80297;213556	Cfl1;Tpm1;Arpc2;Plekhh2;Twf2;Add3;Dbnl;Specc1l;Evl;Sptbn4;Dmtn;Rdx
GO:0061024	membrane organization	http://amigo.geneontology.org/amigo/term/GO:0061024	603	75	51.83271884546508	1.44696	0.000727975	0.027935643944214196	11303;11735;11773;11981;12048;12122;12390;12721;13447;14251;14252;16573;17153;17196;18783;19266;20617;20655;20907;22022;22317;23969;26874;26903;27403;30055;50873;54376;54399;55943;56149;56208;56322;56418;56495;60510;66139;66371;66494;66700;66817;67181;67331;67604;67826;67898;67900;68953;70417;71116;74122;74754;75695;76295;78617;78688;80291;80297;80906;94254;107831;108686;170758;170788;192198;2080…	Nlgn2;Bid;Timm22;Ctdnep1;Rac3;Ubxn2a;Fcho2;Prelid1;Dhcr24;Megf10;Rilpl1;Cacng3;Bet1l;Sod1;Stx18;Atp11c;Get4;Stx8;Ap2m1;Bcl2l1;Flot1;Syt9;Timm13;Mymk;Cstad;Flot2;Chmp6;Asna1;Snca;Coro1a;Cav2;Grasp;Ykt6;Ptprd;Lrrc4;Atp8b3;Atp9a;Chmp2a;Kcnip2;Abcd2;Dysf;Rilpl2;Mal;Tpst2;Bag6;Kif5b;Ccdc88a;Prkn;Pacsin1;Pef1;Becn1;Abca7;Chmp1a;Pla2g4a;Sptbn4;Ank3;Tmem170;Stx1a;Abca1;Chmp3;Mbp;Tmem43;Rcc1l;Doc2b;Vamp1;…
GO:0006081	cellular aldehyde metabolic process	http://amigo.geneontology.org/amigo/term/GO:0006081	70	15	6.01706520594122	2.49291	0.000754353	0.02876858603003291	11674;12156;14651;14751;19662;19892;21881;21991;22417;57320;58810;66646;103711;319801;621603	Aldh3b2;Wnt4;Bmp2;Akr1a1;Gpi1;Rpe;Tkt;Tigar;Tpi1;Park7;Hagh;Rbp4;Aldoa;Rpe65;Pnpo
GO:0010648	negative regulation of cell communication	http://amigo.geneontology.org/amigo/term/GO:0010648	1267	141	108.90888022753609	1.29466	0.000760754	0.02876858603003291	11514;11803;12005;12034;12048;12121;12122;12156;12211;12390;12494;12581;12753;12919;12988;13405;13848;13867;14048;14183;14200;14226;14734;14745;14873;15245;15368;15559;16178;16410;16840;16976;17168;17221;17319;17381;17537;17700;18121;18226;19165;19206;19224;19229;19266;19268;19415;19645;19735;19737;19883;20174;20254;20262;20439;20597;20617;21416;21838;21885;21887;22174;22223;22393;22417;23886;239…	Lats2;Bmper;Adamtsl2;Bid;Thy1;Cby1;Mstn;Hhip;Zgpat;Uchl1;Dmd;Zc3hc1;Erbin;Prelid1;Ptgs1;Wnt4;Bmp2;Fhl2;Nphp3;Psmd9;Erbb3;Nucb2;Mif;Sac3d1;Abhd6;Pin1;Dact2;Atad5;Stub1;Ruvbl2;Necab2;Gpc3;Pbk;Tle3;Cd46;Hmox1;Eya1;Rgs2;Pih1d1;Fkbp1b;Stk38;Ndufs3;Itgav;Phb2;Rab11fip1;Eif4a3;Htr2b;Bcl2l1;Ift80;Fgfr2;Mapkap1;Kctd13;Rgs5;Optn;Cdkn2d;Grina;Nog;Sfrp5;Clock;Arrdc3;Rgs14;Chmp6;Park7;Wfs1;Gsto1;Bicd1;Crhbp;P…
GO:0060271	cilium assembly	http://amigo.geneontology.org/amigo/term/GO:0060271	303	43	26.045296534288426	1.65097	0.000761217	0.02876858603003291	11972;11994;13660;14894;15223;17758;18951;21821;22092;22335;53860;54562;54633;57342;67884;68121;68259;70235;71820;72507;73692;73739;74025;75564;75695;76779;77609;80291;101565;103080;108686;110012;212517;232944;232987;239789;244608;269209;320234;380718;381644;381738;432611	Cby1;Cfap44;Cep135;Map4;Nphp3;Sept9;Mks1;Rilpl1;Ccdc113;Rsph9;Atp6v0d1;Tpgs1;Ehd1;B9d2;Lrrc6;Poc1a;Ift80;Gmnc;Ccp110;Foxj1;Pcdh15;Rilpl2;Sept10;Drc1;Vdac3;Ccdc66;Ccdc88a;Rsph1;1810043G02Rik;Sept5;Wdr34;Cfap20;Pqbp1;Cplane1;Parva;Ccdc151;Dzip1l;Cluap1;Ift88;Cep70;Stk36;Mark4;Dnaic2
GO:0006812	cation transport	http://amigo.geneontology.org/amigo/term/GO:0006812	1103	125	94.81175603075951	1.3184	0.000762441	0.02876858603003291	11554;11735;11936;11946;11966;11972;11973;11977;11984;12229;12478;12568;12631;12721;12727;12919;13405;13491;14061;14226;14683;14873;15168;15203;15444;15559;16150;16170;16410;16511;16515;16527;16573;17254;17319;17918;18546;18591;18704;18754;19165;19229;19720;19735;20265;20496;20519;20617;21838;22041;22348;22368;22393;22784;26903;27425;50873;50932;53420;54376;54403;54598;55991;57320;57780;57816;582…	Pcsk9;Nlgn2;Trpm3;Thy1;Slc32a1;Gnas;Hrh3;Trim27;Dmd;Slc17a6;Atp13a4;Pik3c2a;Heph;Kcnip1;Cbarp;Kcnj12;Mchr1;Ano10;Slc41a3;Slc3a2;Mif;Cfl1;Atp5d;Dnajc30;Nectin1;Cacng3;Atp6v1e1;Commd9;Slc22a3;Kcne2;Rgs2;Slc34a3;Hpca;Slc17a7;Atp6v0d1;Mcub;Slc4a4;Fkbp1b;Atp6v0d2;Atp5g3;Mmgt1;Drd4;Itgav;Atp6ap1l;Atp6v0c;Slc39a11;Htr2b;Atp6v1g2;Calcrl;Maged2;Syt9;Pkd1l3;Kcnk3;Kcnn2;Atp5l;Mink1;Slc12a2;Kcnh5;Park7;Panx1…
GO:0040012	regulation of locomotion	http://amigo.geneontology.org/amigo/term/GO:0040012	951	110	81.74612872643	1.34563	0.000767244	0.028829202964739932	11504;11674;11792;11818;11946;11977;12156;12166;12390;12568;12631;12721;13001;13491;13829;14026;14388;14538;14745;14751;14894;15368;15461;16170;16410;17075;17319;17381;17700;17918;18121;18590;18591;18643;18667;18704;18754;19130;19229;19283;19684;19720;20254;20300;20351;20604;20617;20733;21336;21828;21838;21849;21930;22003;22041;22339;22417;23912;23938;23988;26396;26417;26903;27494;50932;56484;660…	Bmper;Hras;Thy1;Mstn;Tacr1;Trim27;Pik3c2a;Mysm1;Wnt4;Bmp2;Mif;Cfl1;Prox1;Emc10;Abhd6;Pin1;Rhof;Tpm1;Cpne3;Sema6d;Cfap69;Hmox1;Arpc2;Gpi1;Drd4;Apoh;Csnk2b;Itgav;Dock4;Thbs4;Stard13;Sema4a;Spag9;Rnd1;Trim28;Spint2;Rreb1;Clasp2;Mink1;Nog;Plxnb3;Mapk3;Arrdc3;Gab1;Arhgdia;Atp7a;Vegfa;Lpar1;P2ry6;Snca;Myo5a;Adamts1;Coro1a;Cav2;Sst;Rnf41;Prcp;Jam3;Cdk5;Sh3rf2;Ptprz1;Bmpr1a;Map2k2;Cers2;Map2k5;Kank1;Chmp…
GO:0071495	cellular response to endogenous stimulus	http://amigo.geneontology.org/amigo/term/GO:0071495	1216	136	104.52501843463605	1.30112	0.000772034	0.02888880728700591	11459;11514;11610;11677;11792;11803;11821;11977;12005;12034;12048;12095;12156;12166;12390;12428;12568;12577;12608;12631;12721;12753;12919;12988;13001;13070;13163;13195;13660;13829;13865;14183;14232;14275;14538;14683;14732;14734;15168;15208;15245;15559;16477;17129;17171;17700;17918;18121;18519;18591;18667;18754;19268;19361;19384;19684;19877;19883;19892;20174;20182;20183;20257;20289;20383;20592;206…	Pcsk9;Lats2;Bmper;Adamtsl2;Aprt;Mstn;Rab35;Gnas;Cstf2;Hhip;Hrh3;Ostn;Wnt4;Bmp2;Eif5a;Cebpb;Nucb2;Frs2;Cfl1;Pin1;Stub1;Ruvbl2;Gpc3;Sod1;Fbxl15;Arpc2;Stmn2;Sh2b2;Csnk2b;Nrep;Phb2;Ehd1;Arpc3;Htr2b;Scx;Ddc;Tigar;Yes1;Bcl2l1;Ly6h;Hes5;Fgfr2;Folr1;Kat2b;Spint2;Ccna2;Nog;Sfrp5;Mapk3;Clock;Cpeb3;Cib2;Acap2;Rad51;Gipc1;Fkbp8;Foxo6;Ddx11;Park7;Atp7a;Srsf3;Crhbp;Glp2r;P2ry6;Snca;Myo5a;Coro1a;Cav2;Cdkn1c;Ror…
GO:0009896	positive regulation of catabolic process	http://amigo.geneontology.org/amigo/term/GO:0009896	395	53	33.9534393763826	1.56096	0.000777857	0.028986425846016385	11818;12005;12122;12499;12539;13804;14734;15368;17319;18754;19165;19182;19184;19229;19684;19877;20617;22225;26417;26874;50873;56208;56424;66129;66245;66914;67154;67588;67710;67839;68728;68854;70620;70797;71648;72330;72446;74374;75234;75744;77125;80280;99929;100102;105835;106759;208922;216157;218203;224727;235542;246133;269016	Pcsk9;Ticam1;Bid;Klhl40;Vps28;Tmem259;Asb11;Svip;Mif;Clec16a;Stub1;Gpc3;Kcne2;Hmox1;Psmc3;Apoh;Optn;Ube2v2;Aaed1;Mapk3;Cpeb3;Snca;Rnf19b;Rnf41;Polr2g;Sh3rf2;Mtdh;Abcd2;Entpd5;Ankib1;Ppp2r3a;Prr5l;Bag6;Axin1;Prkn;Becn1;Psmc5;Psen2;Gpsm1;Cdc37;Usp5;Il33;Hspbp1;Trp53inp2;Mylip;Tiparp;Rock1;Sgsm3;Prkce;Rdx;Cdk5rap3;Ptk2b;Endog
GO:0048709	oligodendrocyte differentiation	http://amigo.geneontology.org/amigo/term/GO:0048709	100	19	8.595807437058886	2.21038	0.000786999	0.029206411993375904	11484;12568;12988;13667;14745;14912;15208;18823;19283;19317;20678;21416;50913;70747;110809;217715;224045;232232;235402	Hdac11;Eif2b4;Srsf1;Hes5;Tspan2;Eif2b2;Plp1;Lpar1;Cdk5;Ptprz1;Qk;Nkx6-2;Csk;Tcf7l2;Aspa;Olig2;Lingo1;Eif2b5;Sox5
GO:0045010	actin nucleation	http://amigo.geneontology.org/amigo/term/GO:0045010	43	11	3.696197197935321	2.97603	0.000797302	0.029467490713689353	12721;14026;14260;19720;56378;56443;74192;76709;101314;215280;242894	Trim27;Arpc2;Fmn1;Arpc3;Wipf1;Coro1a;Evl;Actr3b;Arpc5l;Brk1;Arpc1a
GO:0043652	engulfment of apoptotic cell	http://amigo.geneontology.org/amigo/term/GO:0043652	10	5	0.8595807437058887	5.81679	0.000813206	0.02985806264861285	27403;56208;70417;107831;170758	Rac3;Megf10;Becn1;Abca7;Adgrb1
GO:0043244	regulation of protein complex disassembly	http://amigo.geneontology.org/amigo/term/GO:0043244	108	20	9.283472032023598	2.15437	0.000814491	0.02985806264861285	12631;13169;13829;14026;17756;19684;20257;22003;23999;27360;74374;74392;76499;76709;78246;80297;208691;213556;237891;276770	Eif5a;Cfl1;Clec16a;Tpm1;Arpc2;Stmn2;Plekhh2;Twf2;Eif5a2;Clasp2;Add3;Phf23;Dbnl;Specc1l;Evl;Sptbn4;Dmtn;Rdx;Gas2l2;Map2
GO:0048646	anatomical structure formation involved in morphogenesis	http://amigo.geneontology.org/amigo/term/GO:0048646	1095	124	94.1240914357948	1.31741	0.000822675	0.03003595062269741	11459;11504;11818;11977;12005;12166;12450;12568;12631;12850;13396;13638;13660;14048;14089;14183;14200;14251;14260;14275;14388;14683;14751;14886;15208;15223;15245;15368;16410;16477;16780;16840;17129;18121;18590;18643;18655;18704;18771;19126;19130;19143;19165;19206;19229;19662;19877;19883;20254;20289;20351;20680;20732;20733;21393;21453;21821;21828;21838;21872;22003;22239;22339;22417;22762;23886;239…	Ccng1;Lats2;Htatip2;Bmper;Thy1;Itgb8;Gnas;Hhip;Tcap;Mib1;Pik3c2a;Wnt4;Olfm1;St14;Fhl2;Ugt8a;Frs2;Coq7;Mboat7;Cfl1;Prox1;Emc10;Nectin1;Mks1;Tpm1;Pknox1;Camk1;Hmox1;Eya1;Gtf2i;Angptl6;Gpi1;Tlr3;Apoh;Itgav;Fmn1;Thbs4;Hes6;Ehd1;Stard13;Scx;Efna3;Sema4a;Prox2;Flot1;Calcrl;Hes5;Zfpm2;Fgfr2;Sox7;Rnh1;Folr1;Spint2;Clasp2;Nog;Sfrp5;Mymk;Mapk3;Gab1;Atp7a;Tjp1;Vegfa;Fap;Adamts1;Ovol2;Smad5;Prcp;Jam3;Cdk5;Mt…
GO:0034766	negative regulation of ion transmembrane transport	http://amigo.geneontology.org/amigo/term/GO:0034766	93	18	7.994100916464764	2.25166	0.000853513	0.030943434717657967	11735;11936;11977;13491;14226;14873;16511;18704;18754;19735;26903;57320;65106;68312;69106;100102;246133;100503659	Pcsk9;Pik3c2a;Cbarp;Kcne2;Rgs2;Fkbp1b;Drd4;Park7;Gsto1;Atp7a;Arl6ip5;Fxyd2;Stoml1;Dysf;Kcnh2;Gstm7;Ank3;Prkce
GO:0034404	nucleobase-containing small molecule biosynthetic process	http://amigo.geneontology.org/amigo/term/GO:0034404	165	27	14.183082271147162	1.90368	0.000854393	0.030943434717657967	11636;11674;11821;12499;13806;14751;16418;16434;16828;17319;18102;18655;21991;29863;50773;56690;56749;66129;67528;70025;80914;103850;108099;110119;209692;213484;319801	Aprt;Nme1;Mif;Dhodh;Gpi1;Nudt18;Itpa;Tigar;Prkag2;Mpi;Tpi1;Aaed1;Eno1;Eif6;Nudt7;Mlycd;Entpd5;Acot7;Pde7b;Nt5c;Pgk1;Ldha;Aldoa;Ak1;Uck2;Dhtkd1;Nt5m
GO:0060122	inner ear receptor cell stereocilium organization	http://amigo.geneontology.org/amigo/term/GO:0060122	37	10	3.1804487517117876	3.14421	0.000860455	0.03102022822806266	11994;15208;20655;21821;97031;109181;224796;328789;330409;380718	Mks1;Sod1;Hes5;Lhfpl5;Cecr2;Pcdh15;Trip11;Tprn;Ift88;Clic5
GO:0010243	response to organonitrogen compound	http://amigo.geneontology.org/amigo/term/GO:0010243	934	108	80.28484146212999	1.34521	0.000863393	0.03102022822806266	11303;11459;11514;11610;11677;11792;11803;11821;11977;12048;12095;12390;12428;12568;12583;12608;12631;12919;12988;13070;13106;13195;13491;13667;13829;14077;14275;14680;14683;14732;14751;15168;15444;15559;16418;16477;17025;17171;17700;17918;17960;18039;18102;18429;18519;18574;18667;18754;19229;19268;19361;19662;19735;19877;19892;20383;20384;20597;20604;20617;20655;20913;22273;22393;23886;23921;239…	Pcsk9;Ticam1;Aprt;Mstn;Nme1;Gnas;Tmem259;Fbxo6;Uggt2;Erbin;Cyp2e1;Svip;Map1lc3a;Cebpb;Nucb2;Psmb2;Cfl1;Dhodh;Man1b1;Stub1;Eif2b4;Sod1;Rgs2;Tmub1;Alad;Hpca;Arpc2;Fabp3;Gpi1;Get4;Drd4;Sh2b2;Cdo1;Htr2b;Ddc;Bcl2l1;Folr1;Kat2b;Ccna2;Nefl;Mapk3;Cpeb3;Srsf5;Cib2;Rad51;Eif2b2;Foxo6;Eif6;Ddx11;Gnal;Panx1;Wfs1;Atp7a;Srsf3;Crhbp;Glp2r;Jkamp;Pebp1;P2ry6;Snca;Myo5a;Cav2;Sst;Os9;Aacs;Uqcrc1;Aplp1;Cdk5;Pde1b;Ka…
GO:0009124	nucleoside monophosphate biosynthetic process	http://amigo.geneontology.org/amigo/term/GO:0009124	157	26	13.49541767618245	1.92658	0.000880181	0.03137439283268136	11636;11639;11674;11821;11946;12048;12499;13806;14751;16418;17319;18655;19139;21991;27425;50873;56749;66043;66114;66129;80914;108099;110119;209692;228033;319801	Aprt;Mif;Atp5d;Dnajc30;Dhodh;Gpi1;Atp5g3;Tigar;Bcl2l1;Prkag2;Mpi;Atp5l;Tpi1;Aaed1;Eno1;Eif6;Entpd5;Prkn;Pgk1;Aldoa;Ak1;Ak4;Uck2;Dhtkd1;Atp5a1;Prps1
GO:0090662	ATP hydrolysis coupled transmembrane transport	http://amigo.geneontology.org/amigo/term/GO:0090662	31	9	2.6647003054882545	3.37749	0.000883688	0.03137439283268136	11966;11972;11973;11984;66144;76252;228033;242341;435376	Atp6v1e1;Atp6v0d1;Atp6v0d2;Atp5g3;Atp6ap1l;Atp6v0c;Atp6v1f;Atp6v0e2;Atp6v1b2
GO:0099131	ATP hydrolysis coupled ion transmembrane transport	http://amigo.geneontology.org/amigo/term/GO:0099131	31	9	2.6647003054882545	3.37749	0.000883688	0.03137439283268136	11966;11972;11973;11984;66144;76252;228033;242341;435376	Atp6v1e1;Atp6v0d1;Atp6v0d2;Atp5g3;Atp6ap1l;Atp6v0c;Atp6v1f;Atp6v0e2;Atp6v1b2
GO:0071363	cellular response to growth factor stimulus	http://amigo.geneontology.org/amigo/term/GO:0071363	617	76	53.03613188665333	1.43299	0.000888896	0.031435537082393675	11977;12005;12156;12166;12390;12428;12577;12631;12721;13195;13405;13660;14183;14232;14275;14366;14388;14538;14734;15208;15245;16840;17129;17164;17700;18121;18591;18643;18754;19245;19268;19684;19716;20257;20289;20617;20678;20732;20733;21416;22339;22417;22612;23886;23938;23988;23999;26417;27528;54612;56208;56378;56424;56484;66042;67903;68431;68939;69585;70568;72693;73230;76709;77407;77794;78618;807…	Bmper;Adamtsl2;Mstn;Rab35;Cstf2;Hhip;Dmd;Wnt4;Bmp2;Frs2;Cfl1;Pin1;Stub1;Gpc3;Cpne3;Bex1;Fbxl15;Arpc2;Stmn2;Nrep;Ehd1;Arpc3;Scx;Ddc;Yes1;Twf2;Hes5;Fgfr2;Folr1;Spint2;Ccna2;Nog;Sfrp5;Mapk3;Acap2;Gipc1;Gab1;Fkbp8;Atp7a;Vegfa;Snca;Coro1a;Cav2;Cdkn1c;Ovol2;Smad5;Bmpr1a;Sostdc1;Map2k5;Dync1li2;Pdgfb;Ptprf;Fzd4;Hfe2;Tcf7l2;Axin1;Mapkapk2;Becn1;Cd109;Pfn1;Foxo3;Ptp4a3;Gdf15;Prkce;Megf8;Rasl11b;Gcnt2;Npnt…
GO:0009894	regulation of catabolic process	http://amigo.geneontology.org/amigo/term/GO:0009894	765	91	65.75792689350048	1.38386	0.000904369	0.03178546117917031	11792;11818;12005;12122;12499;12539;12696;13804;14089;14705;14734;15368;15559;16418;17025;17164;17168;17319;17876;18754;19045;19165;19182;19184;19186;19229;19317;19684;19877;20617;21821;22225;22339;23988;26417;26874;26903;50873;52033;54170;56208;56424;56690;57320;66129;66245;66914;67006;67154;67588;67710;67839;67903;68728;68854;70620;70797;71648;72330;72446;74108;74374;75234;75744;76308;77125;782…	Pcsk9;Ticam1;Bid;Klhl40;Cirbp;Vps28;Ubxn2a;Psme1;Myef2;Tmem259;Asb11;Svip;Nell1;Mif;Clec16a;Rab1b;Pin1;Stub1;Gpc3;Pbk;Kcne2;Cisd2;Hmox1;Alad;Parn;Psmc3;Apoh;Htr2b;Tigar;Prkag2;Ppp1ca;Bscl2;Optn;Ube2v2;Aaed1;Mtmr9;Mapk3;Cpeb3;Gipc1;Phf23;Chmp6;Eif6;Park7;Vegfa;Fap;Snca;Rnf19b;Os9;Rnf41;Polr2g;Mlycd;Sh3rf2;Mtdh;Trim39;Abcd2;Entpd5;Ankib1;Dysf;Qk;Apex1;Ppp2r3a;Glmn;Prr5l;Bag6;Axin1;Prkn;Mapkapk2;Bec…
GO:0110053	regulation of actin filament organization	http://amigo.geneontology.org/amigo/term/GO:0110053	243	36	20.887812072053094	1.72349	0.00090584	0.03178546117917031	12631;12721;13169;13829;14026;14260;14745;18643;18754;19229;19684;19720;19877;21336;22003;22417;23999;27360;50873;56378;56443;74192;74392;76499;76709;80297;101314;107351;170758;213556;215280;225288;234094;242894;319262;545481	Rac3;Tacr1;Trim27;Arhgap40;Wnt4;Cfl1;Tpm1;Arpc2;Arhgef10;Fmn1;Arpc3;Plekhh2;Twf2;Clasp2;Add3;Dbnl;Lpar1;Wipf1;Coro1a;Specc1l;Kank1;Evl;Prkn;Sptbn4;Actr3b;Dmtn;Pfn1;Rock1;Prkce;Fchsd1;Rdx;Fhod3;Arpc5l;Ptk2b;Brk1;Arpc1a
GO:1901989	positive regulation of cell cycle phase transition	http://amigo.geneontology.org/amigo/term/GO:1901989	86	17	7.392394395870642	2.29966	0.00091801	0.032087666855673616	11504;11792;12034;12444;12447;12531;12532;12545;19645;19684;20913;54624;66156;67849;116748;226419;237877	Atad5;Phb2;Cdc25c;Adamts1;Anapc11;Dyrk3;Apex1;Cdc7;Cdca5;Ccnd2;Lsm10;Rdx;Cdc25b;Ccne1;Paf1;Rb1;Stxbp4
GO:1901698	response to nitrogen compound	http://amigo.geneontology.org/amigo/term/GO:1901698	1027	117	88.27894237859476	1.32534	0.000923126	0.032141877685831086	11303;11459;11514;11610;11677;11792;11803;11821;11977;12048;12095;12390;12428;12568;12583;12608;12631;12919;12988;13070;13106;13163;13195;13491;13667;13829;14077;14251;14275;14680;14683;14732;14751;15168;15444;15559;16410;16418;16477;17025;17171;17254;17700;17918;17960;18039;18102;18429;18519;18574;18667;18754;19229;19268;19361;19662;19735;19877;19892;20383;20384;20597;20604;20617;20655;20913;222…	Pcsk9;Ticam1;Aprt;Mstn;Nme1;Gnas;Tmem259;Hrh3;Fbxo6;Uggt2;Erbin;Cyp2e1;Svip;Map1lc3a;Cebpb;Slc3a2;Nucb2;Psmb2;Cfl1;Dhodh;Man1b1;Stub1;Eif2b4;Sod1;Rgs2;Tmub1;Alad;Hpca;Arpc2;Fabp3;Gpi1;Get4;Drd4;Sh2b2;Tlr3;Itgav;Cdo1;Htr2b;Ddc;Bcl2l1;Flot1;Ly6h;Folr1;Kat2b;Ccna2;Nefl;Mapk3;Cpeb3;Srsf5;Cib2;Rad51;Eif2b2;Foxo6;Eif6;Ddx11;Gnal;Panx1;Wfs1;Atp7a;Srsf3;Crhbp;Glp2r;Jkamp;Pebp1;P2ry6;Snca;Myo5a;Cav2;Sst;O…
GO:0032269	negative regulation of cellular protein metabolic process	http://amigo.geneontology.org/amigo/term/GO:0032269	1017	116	87.41936163488887	1.32694	0.000928524	0.03220548395020491	11796;12017;12048;12211;12568;12575;12577;12581;12696;12946;12988;13405;13829;14061;14226;14232;14586;14734;14751;16150;16178;16418;17025;17171;17221;17319;18121;18226;18519;18546;18754;19051;19085;19165;19645;19652;19703;19720;19735;19877;20439;20587;20597;20617;20719;20732;20733;21838;21841;22223;22339;23938;23980;23988;26903;26987;50523;50873;51791;52033;54401;54612;56205;57320;57816;58200;668…	Lats2;Ppp1r11;Klhl40;Cirbp;Thy1;Vps28;Ppp1r8;Zgpat;Trim27;Uchl1;Dmd;Dhcr24;Svip;Eif4e2;Nell1;Ppp1r1a;Mif;Ago3;Clec16a;Pin1;Spock3;Tia1;Gpc3;Pbk;Cd46;Rgs2;Alad;Pih1d1;Fkbp1b;Gpi1;Stk38;Eif4a3;Bcl2l1;Prkag2;Serpinb6a;Prkrip1;Hint2;Kat2b;Spint2;Ube2z;Cdkn2d;Nog;Pias3;Sfrp5;Cpeb3;Birc3;Gipc1;Rgs14;Fkbp8;Chmp6;Eif6;Park7;Tesc;Vegfa;Susd4;Pebp1;Dusp26;Ppp4r4;Pcp4;Snca;Cdkn1c;Os9;Cdk5;F2;Ppp1r14a;Sh3rf2…
GO:0044770	cell cycle phase transition	http://amigo.geneontology.org/amigo/term/GO:0044770	361	49	31.030864847782578	1.57907	0.000935354	0.03231811042111188	11504;11792;12034;12122;12428;12444;12447;12450;12531;12532;12545;12575;12577;12581;12696;13559;13872;19186;19645;19684;20913;26992;27401;50523;54624;56205;66156;66371;66591;67849;68142;68251;68431;68953;71007;76499;77011;80280;93695;107047;107976;108000;116748;118454;211134;214444;226419;237877;238271	Ccng1;Lats2;Bid;Cirbp;Psme1;Cdk5rap2;Atad5;Fbxl15;Psmg2;Phb2;Mad2l1bp;Clasp2;Cdkn2d;Ccna2;Kcnh5;Babam1;Babam2;Cdc25c;Ercc3;Adamts1;Cdkn1c;E2f5;Anapc11;Chmp2a;Dyrk3;Apex1;Ensa;Cdc7;D7Ertd443e;Gpnmb;Cdca5;Skp2;Ccnd2;Lsm10;Lzts1;Ino80;Cenpf;Rdx;Cdc25b;Ccne1;Cdk5rap3;Brd7;Gjc2;Paf1;Rb1;Chmp4c;Stxbp4;Cdkn1a;Ticrr
GO:0051052	regulation of DNA metabolic process	http://amigo.geneontology.org/amigo/term/GO:0051052	408	54	35.07089434320026	1.53974	0.000961654	0.033099975363986615	11785;12428;12465;12468;12487;12545;12575;13804;13872;14048;15461;17171;17450;18590;18591;18643;19229;19361;21454;21849;22339;26417;51812;52463;54380;59125;66911;67459;68142;68251;69535;69917;70315;70620;72836;74108;75339;77011;77782;93898;104271;107976;108686;117599;216156;223970;225160;233789;233877;237877;243529;319801;320209;327762	Hras;Smarcal1;Nek7;Atad5;Smg1;Polq;Cct5;Eya1;Nudt16l1;Pot1b;Cers1;Parn;Cd28;Tigar;Kctd13;Trim28;H1fx;Ube2v2;Ccna2;Wdr18;Mapk3;Babam1;Rad51;Babam2;Ddx11;Vegfa;Ercc3;Rmi2;Tex15;Nabp2;Morc1;Pdgfa;Nvl;Pdgfb;Tet1;Dna2;Cdc7;Ccdc88a;Cct7;Thoc1;Ten1;Mphosph8;Pfn1;Mcrs1;Ino80;Helb;Mas1;Ptk2b;Tcp1;Apbb1;Endog;Cdkn1a;Hdac8;Ticrr
GO:0046716	muscle cell cellular homeostasis	http://amigo.geneontology.org/amigo/term/GO:0046716	20	7	1.7191614874117773	4.07175	0.000973264	0.033372235682400206	11674;13405;14387;16795;17700;18655;20655	Mstn;Dmd;Sod1;Pgk1;Aldoa;Gaa;Large1
GO:0007610	behavior	http://amigo.geneontology.org/amigo/term/GO:0007610	678	82	58.27957442325925	1.40701	0.000982757	0.03348600026902454	11514;11554;11821;11977;11994;12424;12444;12568;12608;12846;12919;13070;13482;13491;14366;14387;14751;14790;14894;15559;17159;17319;17450;17918;18013;18105;18121;18429;18574;18628;18667;18754;19085;19165;19224;19283;20265;20617;20655;21336;21821;21828;22223;22335;22393;23886;23980;27403;27801;29813;50873;51791;53324;53376;57320;58800;66860;67068;67703;70093;72961;74342;76183;80297;93688;99296;101…	Nlgn2;Aprt;Tacr1;Hrh3;Uchl1;Comt;Ptgs1;Mchr1;Dynlrb1;Zdhhc8;Cck;Grcc10;Cebpb;Mif;Neurod2;Sod1;Cfap69;Prex2;Slc17a7;Tpgs1;Gpi1;Nptx2;Drd4;Thbs4;Htr2b;Man2b1;Nog;Npy;Ube2q1;Dpp4;Cpeb3;Arrdc3;Rgs14;Foxo6;Park7;Wfs1;Atp7a;Crhbp;Pebp1;Trpm7;Scn1a;Snca;Myo5a;Usp2;Cdk5;Nqo2;Per3;Pde1b;Ptprz1;Morc1;Cyp11a1;Pcdh15;Celf6;Fzd4;Klhl1;Vdac3;Prkn;Abca7;Cfap20;Gaa;Adcy1;Sptbn4;Psen2;Adcy8;Klk8;Ccnd2;Grp;Gdf15;T…
GO:0006886	intracellular protein transport	http://amigo.geneontology.org/amigo/term/GO:0006886	857	100	73.66606973559465	1.35748	0.000984977	0.03348600026902454	11544;11632;11735;11769;11772;11773;11778;11841;11844;12034;12122;12568;12575;12631;13660;13663;13829;14275;15444;15461;16418;16573;16574;17381;17918;18220;18226;18813;19336;19337;19384;20383;20907;20913;21416;21849;22166;29858;30055;30959;52163;54376;54401;55943;56149;56322;56495;57320;57437;59015;59079;66220;66233;66679;66914;67286;67826;67903;68818;68938;69821;70579;70827;71116;72170;72446;725…	Hras;Bid;Timm22;Pmm1;Vps28;Ap4e1;Zfand2b;Rab35;Rab30;Ift22;Erbin;Svip;Eif5a;Ap2s1;Cfl1;Rab1b;Rilpl1;Cacng3;Dmap1;Stx18;Camk1;Hpca;Nup160;Arpc2;Zfyve16;Rab24;Phb2;Tbc1d10a;Ehd1;Stx8;Ap2m1;Trak2;Timm13;Trim28;Folr1;Tbc1d8b;Arf5;Gipc1;Ipo4;Eif6;Aspscr1;Park7;Asna1;Srsf3;Ddx25;Tbc1d12;Ap1s1;Myo5a;Wipf1;Ap3s2;Grasp;Os9;Thoc3;Cdk5;Golga7;Rbmx2;Mterf4;Ahcyl1;BC005561;Zc3h11a;Rilpl2;Prr5l;Rae1;Kif5b;Tcf7…
GO:0007018	microtubule-based movement	http://amigo.geneontology.org/amigo/term/GO:0007018	253	37	21.74739281575898	1.70135	0.000987722	0.03348600026902454	11778;12121;13518;14252;14894;16551;16554;16559;16573;16574;17756;17758;17918;18039;20655;22223;54562;67068;67286;68259;70827;71820;73804;75564;75782;76779;76895;77609;209737;234663;237806;269209;271639;320214;381738;385668;432611	Uchl1;Ift22;Dynlrb1;Map4;Kif17;Kif13b;Sod1;Lca5;Rsph9;Lrrc6;Ift80;Trak2;Nefl;Flot2;Bicd1;Myo5a;Ap3s2;Kif11;Dync1li2;Drc1;Kif5b;Dst;Kif15;Bicd2;Wdr34;Cfap20;Lca5l;Kif2c;Ccdc151;Cluap1;Stk36;Adcy10;Maats1;Kif5c;Dnaic2;Dnah9;Map2
GO:0043666	regulation of phosphoprotein phosphatase activity	http://amigo.geneontology.org/amigo/term/GO:0043666	102	19	8.767723585800065	2.16704	0.00101035	0.0341249308582195	14226;16150;19051;19877;56205;58200;68458;69556;72930;74521;76497;76571;77976;100336;207393;225849;226849;235542;269016	Ppp1r11;Ppp1r8;Ppp1r1a;Fkbp1b;Nuak1;Ppp4r4;Ppp1r14a;Sh3rf2;Ikbkb;Ppp2r5a;Ppp2r3a;Ensa;Ppp2r2b;Bod1;Ppp1r17;Rock1;Ppp2r5b;Styxl1;Elfn2
GO:0051049	regulation of transport	http://amigo.geneontology.org/amigo/term/GO:0051049	1821	193	156.52965342884232	1.23299	0.00102528	0.03441828352088709	11303;11514;11554;11636;11735;11773;11785;11936;11977;12048;12121;12424;12478;12494;12568;12575;12608;12631;12721;12753;12846;12919;12988;13405;13447;13491;13660;13663;13829;13867;14061;14226;14251;14683;14732;14734;14751;14873;15168;15368;15444;15461;15559;16150;16170;16178;16180;16410;16511;16515;16573;16976;17082;17196;17319;17381;17756;17918;17932;18220;18226;18429;18546;18591;18704;18754;187…	Pcsk9;Nlgn2;Hras;Ppp1r11;Thy1;Vps28;Bmp2k;Tacr1;Tm7sf3;Gnas;Hrh3;Trim27;Ostn;Dmd;Comt;Prelid1;Mib1;Pik3c2a;Ptgs1;Kcnip1;Cbarp;Kcnj12;Svip;Mchr1;Cck;Tnnc1;Cebpb;Psmd9;Erbb3;Nucb2;Mif;Cfl1;Dnajc30;Unc119;Clic6;Cacng3;Bet1l;Necab2;Dmap1;Gpc3;Kcne2;Stx18;Tnfsf11;Camk1;Hmox1;Rgs2;Pot1b;Acat2;Hpca;Arpc2;Caly;Slc17a7;Fkbp1b;Gpi1;Drd4;Sh2b2;Itgav;Rab11fip1;Ehd1;Htr2b;Ap2m1;Yes1;Bcl2l1;Flot1;Syt9;Trim28;I…
GO:0000079	regulation of cyclin-dependent protein serine/threonine kinase activity	http://amigo.geneontology.org/amigo/term/GO:0000079	72	15	6.188981354682398	2.42366	0.00102667	0.03441828352088709	12428;12442;12444;12447;12450;12575;12577;12581;18519;18591;19130;50523;56036;69109;80280	Ccng1;Lats2;Ccnl2;Ccnb2;Prox1;Ccnq;Kat2b;Cdkn2d;Ccna2;Cdkn1c;Pdgfb;Ccnd2;Ccne1;Cdk5rap3;Cdkn1a
GO:0006629	lipid metabolic process	http://amigo.geneontology.org/amigo/term/GO:0006629	1225	136	105.29864110397135	1.29156	0.00103371	0.03449376770405089	11303;11818;11946;12156;12606;12642;12846;12903;13026;13070;13106;13116;13628;14061;14077;14137;14593;14695;14705;14732;15559;16418;17319;17761;17918;18194;18476;18590;18591;18704;18720;18754;18777;18783;18802;18823;19012;19130;19224;19229;19317;19645;19662;19682;19883;19892;20447;20450;20452;20597;20617;20652;20655;20775;21416;22139;22178;22239;22417;26417;26874;26877;29859;50722;53322;53897;542…	Pcsk9;Mvd;Pnpla8;Ctdnep1;Fdft1;Itgb8;Comt;Pik3c2a;Dhcr24;Ptgs1;Cyp2e1;Pigt;Agpat1;Pla2g15;Wnt4;Cryl1;Bmp2;Ptges2;Scpep1;Soat1;Nphp3;Ugt8a;Nucb2;Mboat7;Mif;St8sia4;Prox1;Abhd6;Ttr;Stub1;Smg1;Sod1;Serinc5;Mcat;Acat2;Cers1;Nsdhl;Fabp3;Sult2b1;Rdh5;Tmem86a;Apoh;Enpp6;Cubn;Htr2b;Pafah1b3;Gde1;Map7;Plppr3;Acer3;Ch25h;Prkag2;Bscl2;Hint2;Gnb3;Cyp46a1;Elovl7;St8sia2;Aasdh;Aspg;Plpp1;Dhrs7b;Mtmr9;Mapk3;St6…
GO:0051188	cofactor biosynthetic process	http://amigo.geneontology.org/amigo/term/GO:0051188	236	35	20.28610555145897	1.72532	0.00103888	0.03449376770405089	11674;12499;12850;13180;13806;14651;14751;14873;16418;17025;17319;18655;20617;20655;21991;52064;56690;58810;66108;66129;68087;69372;70025;71743;74080;74559;79464;103711;108099;110119;207182;209692;226518;236900;319801	Coq7;Mif;Akr1a1;Sod1;Nmnat3;Alad;Coasy;Pcbd1;Gpi1;Ggt7;Tigar;Prkag2;Mpi;Elovl7;Tpi1;Aaed1;Eno1;Coq5;Eif6;Gsto1;Snca;Hagh;Dcakd;Mlycd;Mocs3;Nmnat2;Entpd5;Ndufa9;Acot7;Pgk1;Aldoa;Pdk3;Dhtkd1;Pnpo;Lias
GO:0009166	nucleotide catabolic process	http://amigo.geneontology.org/amigo/term/GO:0009166	126	22	10.830717370694197	2.03126	0.00104422	0.03449376770405089	11674;12499;13806;14751;16418;16434;16828;17319;18655;21991;29863;50773;56690;66129;67528;70025;103850;108099;110119;209692;213484;319801	Mif;Gpi1;Nudt18;Itpa;Tigar;Prkag2;Mpi;Tpi1;Aaed1;Eno1;Eif6;Nudt7;Mlycd;Entpd5;Acot7;Pde7b;Nt5c;Pgk1;Ldha;Aldoa;Dhtkd1;Nt5m
GO:0009201	ribonucleoside triphosphate biosynthetic process	http://amigo.geneontology.org/amigo/term/GO:0009201	126	22	10.830717370694197	2.03126	0.00104422	0.03449376770405089	11674;11946;12048;12499;13806;14751;16418;17319;18102;18655;21991;27425;50873;66043;66114;66129;80914;108099;110119;209692;228033;319801	Nme1;Mif;Atp5d;Dnajc30;Gpi1;Atp5g3;Tigar;Bcl2l1;Prkag2;Mpi;Atp5l;Tpi1;Aaed1;Eno1;Eif6;Entpd5;Prkn;Pgk1;Aldoa;Uck2;Dhtkd1;Atp5a1
GO:0032956	regulation of actin cytoskeleton organization	http://amigo.geneontology.org/amigo/term/GO:0032956	317	44	27.248709575476667	1.61476	0.00105542	0.0347364071834664	12631;12721;13169;13829;14026;14260;14745;15461;18643;18754;19130;19229;19684;19720;19877;21336;22003;22417;23912;23999;27360;50873;56378;56443;74192;74392;76499;76709;80297;83964;101314;107351;108686;170758;192662;213556;213649;215280;223881;225288;234094;242894;319262;545481	Hras;Rac3;Tacr1;Trim27;Arhgap40;Wnt4;Cfl1;Prox1;Rhof;Tpm1;Arpc2;Arhgef10;Fmn1;Arpc3;Plekhh2;Twf2;Rnd1;Clasp2;Add3;Arhgdia;Dbnl;Lpar1;Arhgef19;Wipf1;Coro1a;Specc1l;Jam3;Kank1;Evl;Ccdc88a;Prkn;Sptbn4;Actr3b;Dmtn;Pfn1;Rock1;Prkce;Fchsd1;Rdx;Fhod3;Arpc5l;Ptk2b;Brk1;Arpc1a
GO:0030837	negative regulation of actin filament polymerization	http://amigo.geneontology.org/amigo/term/GO:0030837	58	13	4.985568313494154	2.60753	0.00107071	0.03511165033547643	12631;13169;13829;14026;18643;19684;22003;23999;27360;76709;80297;107351;225288	Cfl1;Tpm1;Arpc2;Twf2;Add3;Dbnl;Kank1;Evl;Sptbn4;Dmtn;Pfn1;Rdx;Fhod3
GO:2001258	negative regulation of cation channel activity	http://amigo.geneontology.org/amigo/term/GO:2001258	38	10	3.2664068260823766	3.06147	0.00107892	0.035143075250249456	11735;13491;14226;14873;26903;57320;68312;69106;246133;100503659	Cbarp;Kcne2;Fkbp1b;Drd4;Park7;Gsto1;Stoml1;Dysf;Gstm7;Ank3
GO:0031345	negative regulation of cell projection organization	http://amigo.geneontology.org/amigo/term/GO:0031345	193	30	16.58990835352365	1.80833	0.00107947	0.035143075250249456	11302;12494;12568;12631;12933;13865;14026;14745;16852;17756;17758;19268;19283;20257;20351;21838;53972;64294;65079;70827;76893;101565;107351;140571;214968;218203;237847;239790;259277;269295	Thy1;Ostn;Map4;Cfl1;Aatk;Sema6d;Rtn4r;Lgals1;Stmn2;Sema4a;Trak2;Plxnb3;Rtn4rl2;Lpar1;Cdk5;Ccp110;Ptprz1;Cd38;Cers2;Kank1;Ptprf;Nr2f1;Evl;Itm2c;Ngef;Klk8;Mylip;Crmp1;Rtn4rl1;Map2
GO:0048870	cell motility	http://amigo.geneontology.org/amigo/term/GO:0048870	1476	160	126.87411777098916	1.26109	0.00109059	0.03525057094494205	11504;11674;11785;11792;11818;11946;11977;12156;12166;12424;12568;12631;12642;12721;13001;13482;13491;13644;13829;13861;13865;14026;14089;14275;14388;14538;14734;14745;14751;14894;15223;15368;15461;15559;16170;16410;17075;17319;17381;17700;17918;18121;18188;18226;18590;18591;18643;18667;18704;18720;18754;18993;19130;19143;19152;19229;19245;19268;19283;19684;19877;20254;20295;20300;20351;20496;206…	Bmper;Hras;Thy1;Mstn;Rac3;Itgb8;Tacr1;Cfap44;Efs;Pik3c2a;Cdc42bpa;Ccl17;Megf10;Mysm1;Cck;Wnt4;Bmp2;St14;Mboat7;Mif;Cfl1;Prox1;Emc10;Abhd6;Pin1;Rhof;Gpc3;Tpm1;Cpne3;Tnfsf11;Sema6d;Cfap69;Hmox1;Epx;Rsph9;Arpc2;Tpgs1;Gpi1;Drd4;Apoh;Csnk2b;Itgav;Ackr4;Dock4;Thbs4;Stard13;Htr2b;Lrrc6;Sema4a;Pou3f3;Ch25h;Kctd13;Spag9;Rnd1;Folr1;Spint2;Lgals8;Rreb1;Clasp2;Gpr15;Mink1;Slc12a2;Nog;Plxnb3;Dpp4;Mapk3;Celf3;…
GO:0051674	localization of cell	http://amigo.geneontology.org/amigo/term/GO:0051674	1476	160	126.87411777098916	1.26109	0.00109059	0.03525057094494205	11504;11674;11785;11792;11818;11946;11977;12156;12166;12424;12568;12631;12642;12721;13001;13482;13491;13644;13829;13861;13865;14026;14089;14275;14388;14538;14734;14745;14751;14894;15223;15368;15461;15559;16170;16410;17075;17319;17381;17700;17918;18121;18188;18226;18590;18591;18643;18667;18704;18720;18754;18993;19130;19143;19152;19229;19245;19268;19283;19684;19877;20254;20295;20300;20351;20496;206…	Bmper;Hras;Thy1;Mstn;Rac3;Itgb8;Tacr1;Cfap44;Efs;Pik3c2a;Cdc42bpa;Ccl17;Megf10;Mysm1;Cck;Wnt4;Bmp2;St14;Mboat7;Mif;Cfl1;Prox1;Emc10;Abhd6;Pin1;Rhof;Gpc3;Tpm1;Cpne3;Tnfsf11;Sema6d;Cfap69;Hmox1;Epx;Rsph9;Arpc2;Tpgs1;Gpi1;Drd4;Apoh;Csnk2b;Itgav;Ackr4;Dock4;Thbs4;Stard13;Htr2b;Lrrc6;Sema4a;Pou3f3;Ch25h;Kctd13;Spag9;Rnd1;Folr1;Spint2;Lgals8;Rreb1;Clasp2;Gpr15;Mink1;Slc12a2;Nog;Plxnb3;Dpp4;Mapk3;Celf3;…
GO:2001257	regulation of cation channel activity	http://amigo.geneontology.org/amigo/term/GO:2001257	151	25	12.979669229958917	1.92609	0.00109861	0.0353830749317404	11554;11735;12631;12919;13405;13491;14226;14873;15444;16150;16573;17918;19229;26903;50932;54376;57320;68312;69106;72978;216856;233571;241794;246133;100503659	Nlgn2;Dmd;Cbarp;Cfl1;Cacng3;Kcne2;Hpca;Fkbp1b;Drd4;Mink1;Park7;Gsto1;Crhbp;Cnih3;P2ry6;Myo5a;Ikbkb;Stoml1;Dysf;Kif5b;Gstm7;Ank3;Kcng1;Adrb1;Ptk2b
GO:0050673	epithelial cell proliferation	http://amigo.geneontology.org/amigo/term/GO:0050673	392	52	33.695565153270834	1.54323	0.00112326	0.03604822975013357	11818;11946;11977;12034;12156;12166;12390;12444;12577;12608;13396;14048;14089;14183;14734;15208;15368;15461;15559;16840;17381;18102;18121;18591;18667;19130;19206;19645;20254;20913;21336;21416;21821;21828;21943;22339;23938;26396;26903;68259;68750;68992;69683;73230;80748;99296;107586;140571;217166;235505;259277;327826	Bmper;Hras;Nme1;Tacr1;Hrh3;Bmp2;Cebpb;Frs2;BC004004;Prox1;Emc10;Gpc3;Tnfsf11;Hmox1;Eya1;Apoh;Phb2;Thbs4;Htr2b;Hes5;Ift80;Fgfr2;Rreb1;Nog;Plxnb3;Atp7a;Vegfa;Fap;Cav2;Cdkn1c;Ovol2;Bmpr1a;Map2k2;Ptch1;Map2k5;Dysf;Pdgfb;Tcf7l2;Scg2;Mmp12;Cd109;Klk8;Ccnd2;Atp5a1;Ift88;Zfp580;Pgr;Nr1d1;Cnmd;Dlx6;Rb1;Stxbp4
GO:0009132	nucleoside diphosphate metabolic process	http://amigo.geneontology.org/amigo/term/GO:0009132	111	20	9.541346255135364	2.09614	0.00116102	0.03712792083933147	11636;11639;11674;12499;13806;14751;16418;16828;17319;18102;18655;21991;66129;67528;108099;110119;209692;213484;229949;319801	Nme1;Mif;Gpi1;Nudt18;Tigar;Prkag2;Mpi;Tpi1;Aaed1;Eno1;Eif6;Nudt7;Ak5;Entpd5;Pgk1;Ldha;Aldoa;Ak1;Ak4;Dhtkd1
GO:0043009	chordate embryonic development	http://amigo.geneontology.org/amigo/term/GO:0043009	732	87	62.921310439271046	1.38268	0.00119144	0.037965969842120424	12005;12048;12156;12166;12211;12442;12577;12606;12608;12631;12850;12946;13135;13804;13806;14048;14183;14232;14275;14388;14570;14683;14751;15208;15469;16410;16477;17158;18121;18194;18591;18643;19143;19165;19182;19206;19662;19711;20182;20262;20289;20587;20678;20732;20733;21393;21416;21453;21849;21872;22003;22339;22762;26987;27494;50523;52463;54612;55927;56044;65100;65969;66423;67204;67898;72475;745…	Lats2;Gnas;Fbll1;Tcap;Mib1;Ccnb2;Dad1;Eif4e2;Bmp2;St14;Cebpb;Coq7;N4bp2l2;Cfl1;Resp18;Mks1;Tpm1;Eya1;Nsdhl;Psmc3;Gpi1;Srsf1;Itgav;Coprs;Hes6;Cubn;Eif4a3;Scx;Arhgdig;Bcl2l1;Hes5;Zfpm2;Fgfr2;Trim28;Folr1;Spint2;Nog;Sfrp5;Eno1;Gab1;Fkbp8;Tjp1;Vegfa;Ppp4r4;Cdkn1c;Ovol2;Stmn3;Bmpr1a;Rxrb;Cecr2;Ptch1;Wdr74;Tcof1;Pdgfb;Ppp2r3a;Prmt1;Glmn;Birc6;Eif2s2;Tet1;Tcf7l2;Man2a1;Axin1;Junb;Txnrd3;Rbp4;Pef1;Cr1l;P…
GO:0050657	nucleic acid transport	http://amigo.geneontology.org/amigo/term/GO:0050657	152	25	13.065627304329507	1.91342	0.00120987	0.038282765522604595	14251;16418;16574;18226;18813;19317;19384;20383;30959;59015;66441;66679;68092;70579;72787;73666;76895;110809;192170;208691;209003;225160;237082;276770;100042165	Eif5a;Nup160;Srsf1;Eif4a3;Flot1;Eif5a2;Ndc1;Eif6;Srsf3;Ddx25;Thoc3;Magohb;Rbmx2;BC005561;Zc3h11a;Qk;Rae1;Thoc1;Bicd2;Nxt2;Ncbp2;Ran;Pa2g4;Nup62;Kif5c
GO:0050658	RNA transport	http://amigo.geneontology.org/amigo/term/GO:0050658	152	25	13.065627304329507	1.91342	0.00120987	0.038282765522604595	14251;16418;16574;18226;18813;19317;19384;20383;30959;59015;66441;66679;68092;70579;72787;73666;76895;110809;192170;208691;209003;225160;237082;276770;100042165	Eif5a;Nup160;Srsf1;Eif4a3;Flot1;Eif5a2;Ndc1;Eif6;Srsf3;Ddx25;Thoc3;Magohb;Rbmx2;BC005561;Zc3h11a;Qk;Rae1;Thoc1;Bicd2;Nxt2;Ncbp2;Ran;Pa2g4;Nup62;Kif5c
GO:0009636	response to toxic substance	http://amigo.geneontology.org/amigo/term/GO:0009636	517	65	44.44032444959444	1.46264	0.00121459	0.03829776007843241	11677;11792;11977;12048;12583;12631;12919;13070;13106;13163;13195;13491;13804;13861;14226;14680;14778;14860;14873;15168;15368;15444;17025;17196;17523;17700;18039;18220;18391;18429;18574;18591;18754;19224;19229;19361;19735;20655;21336;21872;22166;22784;23980;26417;50873;53381;56208;56484;57320;59041;64242;66129;66233;66734;68312;68992;72821;77683;78688;78894;93898;118454;232223;246196;320209	Mstn;Tacr1;Ptgs1;Cyp2e1;Map1lc3a;Cfl1;Dmap1;Sod1;Hmox1;Rgs2;Alad;Epx;Hpca;Cers1;Sigmar1;Fkbp1b;Drd4;Cdo1;Ddc;Bcl2l1;Gsta4;Ngb;Aaed1;Nefl;Mapk3;Rad51;Prdx4;Ddx11;Park7;Gnal;Gsto1;Atp7a;Tjp1;Crhbp;Pebp1;Aacs;Mpo;Pde1b;Cyp11a1;Gpx3;Slc30a3;Pdgfb;Apex1;Prkn;Txnrd3;Becn1;Hcn3;Gstm7;Foxo3;Zfp277;Prkce;Daxx;Mbp;Zfp580;Txn1;Ehmt1;Oxt;Scn2b;Nucb1;Gjc2;Ptk2b;Stk25;Endog;Akr1b3;Nol3
GO:0033365	protein localization to organelle	http://amigo.geneontology.org/amigo/term/GO:0033365	733	87	63.007268513641634	1.38079	0.00124115	0.0389989180626195	11554;11632;12017;12034;12121;12122;12390;12465;12468;12568;12575;12615;12631;13163;13660;13663;14061;14275;15461;17381;18226;19384;19645;19684;20174;21376;21454;21841;21849;22166;22339;23988;27403;29858;30055;50873;51812;53324;54376;54624;56208;56322;56495;57320;65969;66233;66914;67181;67459;67604;67849;68743;68818;68842;68845;69556;69654;69821;69917;70315;71648;72170;72512;72930;72978;73692;757…	Hras;Bid;Timm22;Pmm1;Vps28;Ctdnep1;Zfand2b;Rab35;Cfl1;Pin1;Cacng3;Ruvbl2;Tia1;Dmap1;Cct5;Pih1d1;Zfyve16;Nptx2;Get4;Phb2;Cubn;Ehd1;Timm13;Trim28;Tbrg1;Optn;Folr1;Tulp4;Gbp5;Acap2;Ipo4;Park7;Dctn2;Bicd1;Asna1;Vegfa;Cnih3;Cav2;Os9;Cngb1;Cenpa;Cdk5;F2;Ccdc14;Tex15;Nabp2;Mterf4;Nvl;Anln;Ccdc66;Bag6;Ccdc88a;Ppp2r2b;Bod1;Cct7;Prkn;Aip;Bicd2;Lztfl1;Tnpo1;Becn1;Abca7;Mmp12;Tmem173;Cdca5;Cplane1;Mcrs1;Nxt2…
GO:0050678	regulation of epithelial cell proliferation	http://amigo.geneontology.org/amigo/term/GO:0050678	329	45	28.280206467923737	1.59122	0.00126315	0.03955252101782872	11818;11946;11977;12034;12156;12166;12390;12444;12577;13396;14048;14183;14734;15208;15368;15461;15559;16840;17381;18102;18121;18591;18667;19130;19206;19645;20254;20913;21336;21416;21821;21828;22339;23938;26903;68259;68750;68992;69683;99296;107586;140571;217166;235505;327826	Hras;Nme1;Tacr1;Hrh3;Bmp2;Frs2;Prox1;Emc10;Gpc3;Hmox1;Eya1;Apoh;Phb2;Thbs4;Htr2b;Hes5;Ift80;Fgfr2;Rreb1;Nog;Plxnb3;Atp7a;Vegfa;Cav2;Cdkn1c;Ovol2;Bmpr1a;Ptch1;Map2k5;Dysf;Pdgfb;Tcf7l2;Scg2;Mmp12;Cd109;Ccnd2;Atp5a1;Ift88;Zfp580;Pgr;Nr1d1;Cnmd;Dlx6;Rb1;Stxbp4
GO:0006974	cellular response to DNA damage stimulus	http://amigo.geneontology.org/amigo/term/GO:0006974	694	83	59.65490361318867	1.39134	0.00127614	0.0398208793163994	11785;11792;12048;12122;12450;12545;12575;12581;12753;13663;13872;14048;15270;15368;16588;17164;17319;18207;19361;20174;20913;21849;26417;26909;27015;29813;50762;51812;54380;56321;56397;56424;56484;57320;66233;66911;67030;67071;67513;67849;67884;68026;68142;68251;69714;69747;69917;69920;70020;70620;71007;72170;72836;72931;75801;76251;77011;77782;77976;80280;101831;104271;107976;117599;191578;2082…	Ccng1;Bid;Faap20;Fbxo6;Smarcal1;Ercc6l2;Atrip;Mif;Faap24;Atad5;Stub1;Ruvbl2;Dmap1;Ccdc155;Smg1;Polq;Smyd2;Zswim7;Hmox1;Eya1;Nudt16l1;Pot1b;Mdc1;Tigar;Bcl2l1;Nuak1;Trim28;4930447C04Rik;H2afx;Ube2v2;Tfpt;Cdkn2d;Mapk3;Clock;Babam1;Rad51;Babam2;Ddx11;Park7;Fancl;Mlh3;Ercc3;Rmi2;Tex15;Nabp2;Ino80b;Zbtb40;Dyrk3;Apex1;Dna2;Cdc7;Nthl1;Bag6;D7Ertd443e;Exo1;Mapkapk2;Thoc1;Swi5;1810043G02Rik;Cdca5;Kin;Dot1l…
GO:0006754	ATP biosynthetic process	http://amigo.geneontology.org/amigo/term/GO:0006754	112	20	9.627304329505952	2.07742	0.00130155	0.040473593929074646	11674;11946;12048;12499;13806;14751;16418;17319;18655;21991;27425;50873;66043;66114;66129;108099;110119;209692;228033;319801	Mif;Atp5d;Dnajc30;Gpi1;Atp5g3;Tigar;Bcl2l1;Prkag2;Mpi;Atp5l;Tpi1;Aaed1;Eno1;Eif6;Entpd5;Prkn;Pgk1;Aldoa;Dhtkd1;Atp5a1
GO:0098657	import into cell	http://amigo.geneontology.org/amigo/term/GO:0098657	705	84	60.600442431265144	1.38613	0.00133548	0.04129953133510975	11303;11554;11772;11773;11803;11981;12048;12121;12390;12568;12721;12988;13169;13491;13660;13858;14251;14275;14734;15444;15461;15559;15900;16410;16511;16515;16976;17164;17254;18102;18704;19152;19735;19877;20496;20519;20617;20977;22041;22174;22248;22324;22339;23969;26417;26903;27403;50873;53420;54376;54598;56208;57320;64177;65106;65969;66914;68566;70417;72836;72961;74342;100102;105245;107065;107831…	Pcsk9;Nlgn2;Hras;Eps15;Vps28;Bmp2k;Rac3;Nme1;Fcho2;Slc17a6;Mib1;Pik3c2a;Megf10;Kcnj12;Ap2s1;Slc3a2;Unc119;Cacng3;Necab2;Gpc3;Slc22a3;Kcne2;Rgs2;Pot1b;Hpca;Caly;Slc17a7;Drd4;Itgav;Ackr4;Cubn;Ehd1;Htr2b;Ap2m1;Bcl2l1;Flot1;Calcrl;Folr1;Slc12a2;Ston2;Mapk3;Park7;Bicd1;Vegfa;Dbnl;Arl6ip5;Lrpap1;P2ry6;Snca;Wipf1;Coro1a;Cav2;Aplp1;Syt5;Cdk5;Atp9a;Trpv6;Prtn3;Dysf;Txndc5;Csk;Ldlrad3;Kcnh2;Prkn;Dock1;Mapk…
GO:0000904	cell morphogenesis involved in differentiation	http://amigo.geneontology.org/amigo/term/GO:0000904	715	85	61.460023174971035	1.38301	0.00133971	0.04129953133510975	11302;11735;11785;11977;11994;12424;12568;12631;12933;13518;13638;13829;14026;14183;14251;14366;14432;14790;16410;16554;16574;16840;16871;17756;18039;18121;19130;19143;19206;19266;19268;19283;19645;19877;20351;20655;20733;21821;21838;22174;22223;22339;22368;23999;26396;29813;50523;50932;53972;54633;56177;57342;58235;59041;65079;68750;69538;70827;73422;75695;76499;76709;80291;80297;107351;109294;1…	Lats2;Thy1;Rac3;Uchl1;Itpka;Cck;Grcc10;Olfm1;St14;Arhgef26;Cfl1;Prox1;Nectin1;Aatk;Dact2;Rilpl1;Kif13b;Sod1;Sema6d;Vstm2l;Prex2;Arpc2;Gap43;Rtn4r;Itgav;Efna3;Sema4a;Prox2;Flot1;Twf2;Fgfr2;Trak2;Spint2;Rreb1;Clasp2;Mink1;Nog;Plxnb3;Nefl;Eif2b2;Atp7a;Xlr3b;Vegfa;Cdhr1;Antxr1;Ptprd;Lhfpl5;Trpv2;Cdk5;Ptprz1;Map2k2;Ptch1;Kank1;Pcdh15;Rilpl2;Ptprf;Fzd4;Evl;Dst;Dock1;Tyro3;Dock10;Adcy1;Ngef;Sptbn4;Ank3;…
GO:0007346	regulation of mitotic cell cycle	http://amigo.geneontology.org/amigo/term/GO:0007346	471	60	40.48625302854735	1.48198	0.00134185	0.04129953133510975	11504;11792;12034;12048;12122;12390;12428;12442;12444;12447;12450;12487;12531;12532;12545;12575;12577;13872;14089;14183;15461;16551;18226;18591;19186;19206;19645;19684;20842;23980;26992;52696;53376;56208;56321;66156;66371;66591;66679;67849;68142;68953;69917;71007;77011;80280;93695;107047;108000;108907;116748;118454;208628;214444;234852;237877;238271;386649;406217;434130	Ccng1;Hras;Bid;Psme1;Ccnb2;Cdk5rap2;Atad5;Psmg2;Phb2;Zwint;Mad2l1bp;Cd28;Bcl2l1;Fgfr2;Ccna2;Kcnh5;Cdc25c;Fap;Pebp1;Ercc3;Adamts1;Cav2;Cdkn1c;Usp2;Anapc11;Kntc1;Nabp2;Kif11;Stag1;Ptch1;Chmp2a;Pdgfb;Apex1;Rae1;Cdc7;D7Ertd443e;Gpnmb;Becn1;Bex4;Chmp1a;Ccdc8;Cdca5;Ccnd2;Lsm10;Nusap1;Ino80;Cenpf;Rdx;Cdc25b;Ccne1;Nsfl1c;Cdk5rap3;Nup62;Brd7;Gjc2;Rb1;Aatf;Chmp4c;Cdkn1a;Ticrr
GO:0042983	amyloid precursor protein biosynthetic process	http://amigo.geneontology.org/amigo/term/GO:0042983	11	5	0.9455388180764774	5.28799	0.00138556	0.04232712271246001	20652;27403;56321;64294;117148	Soat1;Necab2;Abca7;Itm2c;Aatf
GO:0042984	regulation of amyloid precursor protein biosynthetic process	http://amigo.geneontology.org/amigo/term/GO:0042984	11	5	0.9455388180764774	5.28799	0.00138556	0.04232712271246001	20652;27403;56321;64294;117148	Soat1;Necab2;Abca7;Itm2c;Aatf
GO:0032535	regulation of cellular component size	http://amigo.geneontology.org/amigo/term/GO:0032535	377	50	32.406194037712	1.54291	0.00138931	0.04232712271246001	11302;11773;11977;12568;12631;12721;13169;13829;14026;14260;14695;17756;18039;18632;18643;18754;19229;19684;19720;20351;20496;22003;22324;22339;22368;23999;27360;56177;56378;56443;65079;66700;71929;74192;74392;76499;76709;80297;101314;107351;170758;213556;214968;215280;217715;225288;242894;269878;319262;545481	Rac3;Trim27;Arhgap40;Olfm1;Cfl1;Aatk;Tpm1;Sema6d;Arpc2;Rtn4r;Fmn1;Arpc3;Ap2m1;Plekhh2;Sema4a;Twf2;Gnb3;Clasp2;Add3;Slc12a2;Nefl;Eif2b2;Pex11b;Atp7a;Vegfa;Dbnl;Wipf1;Coro1a;Trpv2;Tmem123;Specc1l;Cdk5;Kank1;Evl;Sptbn4;Actr3b;Dmtn;Pfn1;Chmp3;Prkce;Megf8;Fchsd1;Rdx;Fhod3;Vav1;Arpc5l;Ptk2b;Brk1;Arpc1a;Map2
GO:0072330	monocarboxylic acid biosynthetic process	http://amigo.geneontology.org/amigo/term/GO:0072330	249	36	21.403560518276628	1.68196	0.00140952	0.04267641132224222	11674;12499;13806;14751;16418;16828;16832;17319;17918;18655;18783;18823;19130;19224;19317;21991;26874;56690;57320;59031;60527;66129;67452;70025;74559;79464;96979;108099;110119;170459;209692;217166;223722;257633;319801;329065	Pnpla8;Ptgs1;Ptges2;Mif;Prox1;Mcat;Gpi1;Tigar;Prkag2;Chst12;Mpi;Elovl7;Tpi1;Aaed1;Eno1;Eif6;Plp1;Park7;Myo5a;Scd4;Mlycd;Abcd2;Entpd5;Qk;Acot7;Pgk1;Ldha;Aldoa;Pla2g4a;Fads3;Dhtkd1;Acsf3;Nr1d1;Ldhb;Stard4;Lias
GO:0120032	regulation of plasma membrane bounded cell projection assembly	http://amigo.geneontology.org/amigo/term/GO:0120032	179	28	15.386495312335406	1.81978	0.00141024	0.04267641132224222	11977;12631;13829;14026;14432;15461;17700;17758;18643;19684;21821;22335;23999;27260;53860;54633;56044;57784;68743;76709;77609;101314;101565;107351;108686;140571;232944;381644	Hras;Mstn;Cep135;Map4;Cfl1;Sept9;Arpc2;Gap43;Twf2;Plxnb3;Atp7a;Bin3;Ccp110;Kank1;Anln;Evl;Vdac3;Ccdc88a;Dmtn;Pqbp1;Pfn1;Ccdc151;Rala;Ift88;Rdx;Plek2;Brk1;Mark4
GO:0010923	negative regulation of phosphatase activity	http://amigo.geneontology.org/amigo/term/GO:0010923	97	18	8.33793321394712	2.15881	0.00141739	0.04274928827299076	14226;16150;19051;19877;22116;56205;58200;67973;68458;69556;74521;76497;76571;100336;207393;208213;269016;434130	Ppp1r11;Ppp1r8;Ppp1r1a;Fkbp1b;Ppp4r4;Ppp1r14a;Sh3rf2;Ikbkb;Ensa;Bod1;Ppp1r17;Tsks;Ccdc8;Tmem132c;Rock1;Styxl1;Mphosph10;Elfn2
GO:0032880	regulation of protein localization	http://amigo.geneontology.org/amigo/term/GO:0032880	958	109	82.34783524702412	1.32365	0.00142572	0.04285721757058496	11514;11554;11735;11773;11785;12048;12121;12390;12447;12465;12468;12494;12568;12575;12631;12753;12988;13447;13491;13663;13829;14061;14226;14570;14732;14751;15444;15461;15559;16178;16180;16573;17082;17196;17319;17381;17756;17918;17932;18220;18226;18754;18777;19206;19245;19645;19662;19684;19720;20913;21416;21454;21849;22166;22339;23988;26417;50873;50905;51812;52163;55943;55991;56149;56205;57320;605…	Nlgn2;Hras;Ppp1r11;Vps28;Tm7sf3;Trim27;Cep135;Svip;Psmd9;Mif;Cfl1;Pin1;Necab2;Dmap1;Camk1;Cct5;Hpca;Arpc2;Fkbp1b;Gpi1;Drd4;Rab11fip1;Stx8;Htr2b;Arhgdig;Ap2m1;Bcl2l1;Syt9;Trim28;Il1rl1;Erp29;Mapk3;Clock;Arhgdia;Park7;Panx1;Bicd1;Vegfa;Myo5a;Wipf1;Cav2;Grasp;Os9;Aacs;Cdk5;F2;Tex15;Cd38;Ptch1;Nvl;Ppp2r5a;Glmn;Prr5l;Csk;Ensa;Ccdc66;Kif5b;Tcf7l2;Ccdc88a;Cct7;Prkn;Rbp4;Rsl1d1;Lztfl1;Nlrp1a;Mmp12;Tmem17…
GO:0070570	regulation of neuron projection regeneration	http://amigo.geneontology.org/amigo/term/GO:0070570	33	9	2.8366164542294325	3.17279	0.00144528	0.04330064909702826	14226;17319;19268;21838;26396;65079;76893;237847;259277	Thy1;Mif;Fkbp1b;Rtn4r;Map2k2;Cers2;Ptprf;Klk8;Rtn4rl1
GO:0009206	purine ribonucleoside triphosphate biosynthetic process	http://amigo.geneontology.org/amigo/term/GO:0009206	121	21	10.400926998841252	2.01905	0.00145154	0.04334429676475549	11674;11946;12048;12499;13806;14751;16418;17319;18102;18655;21991;27425;50873;66043;66114;66129;108099;110119;209692;228033;319801	Nme1;Mif;Atp5d;Dnajc30;Gpi1;Atp5g3;Tigar;Bcl2l1;Prkag2;Mpi;Atp5l;Tpi1;Aaed1;Eno1;Eif6;Entpd5;Prkn;Pgk1;Aldoa;Dhtkd1;Atp5a1
GO:0050679	positive regulation of epithelial cell proliferation	http://amigo.geneontology.org/amigo/term/GO:0050679	188	29	16.160117981670705	1.79454	0.00146081	0.04336391793187097	11977;12156;12166;12390;12444;13396;14048;14183;15368;15461;15559;17381;18102;18121;18591;19130;20254;20913;21336;21416;21828;22339;23938;26903;68750;68992;69683;99296;140571	Hras;Nme1;Tacr1;Hrh3;Bmp2;Prox1;Emc10;Hmox1;Eya1;Thbs4;Htr2b;Fgfr2;Rreb1;Nog;Plxnb3;Atp7a;Vegfa;Cav2;Bmpr1a;Map2k5;Dysf;Pdgfb;Tcf7l2;Scg2;Mmp12;Ccnd2;Zfp580;Dlx6;Stxbp4
GO:0051236	establishment of RNA localization	http://amigo.geneontology.org/amigo/term/GO:0051236	154	25	13.237543453070684	1.88857	0.00146181	0.04336391793187097	14251;16418;16574;18226;18813;19317;19384;20383;30959;59015;66441;66679;68092;70579;72787;73666;76895;110809;192170;208691;209003;225160;237082;276770;100042165	Eif5a;Nup160;Srsf1;Eif4a3;Flot1;Eif5a2;Ndc1;Eif6;Srsf3;Ddx25;Thoc3;Magohb;Rbmx2;BC005561;Zc3h11a;Qk;Rae1;Thoc1;Bicd2;Nxt2;Ncbp2;Ran;Pa2g4;Nup62;Kif5c
GO:0043067	regulation of programmed cell death	http://amigo.geneontology.org/amigo/term/GO:0043067	1518	163	130.48435689455388	1.24919	0.0014733	0.043561511387107	11554;11677;11785;11792;11796;11818;11977;12017;12034;12048;12122;12156;12166;12211;12424;12444;12450;12494;12568;12575;12581;12608;12721;13135;13163;13628;13663;13804;13848;13867;13872;14048;14089;14183;14200;14232;14732;14745;14751;15245;15368;15461;15559;16410;16668;16871;17075;17153;17319;17537;17700;18039;18105;18121;18226;18391;18546;18667;18754;18755;18783;18813;18993;19045;19165;19229;192…	Pcsk9;Ccng1;Lats2;Htatip2;Hras;Bid;Mstn;Tm7sf3;Hhip;Mtch1;Zc3hc1;Prelid1;St18;Dhcr24;Cck;Wnt4;Dad1;Nell1;Folh1;Bmp2;Eif5a;Fhl2;Cebpb;Erbb3;Frs2;Mif;Shq1;Dhodh;Pin1;Atad5;Tia1;Sod1;Vstm2l;Hmox1;Eya1;Pih1d1;Sigmar1;Gpi1;Wdr73;Psmg2;Ndufs3;Cfdp1;Tlr3;Apoh;Itgav;Phb2;Htr2b;Scx;Tigar;Bcl2l1;Pou3f3;Ppp1ca;Fgfr2;Sox7;Optn;Ube2v2;Taf6;Tfpt;Ube2z;Cdkn2d;Grina;Nog;Krt18;Nefl;Erp29;Birc3;Fkbp8;Babam2;Park7;…
GO:0042461	photoreceptor cell development	http://amigo.geneontology.org/amigo/term/GO:0042461	53	12	4.555777941641209	2.63402	0.00150053	0.04414994184827925	14409;18591;19892;21838;22339;77945;170677;170788;225998;229759;320234;333329	Thy1;Rpgrip1;Gabrr2;Vegfa;Cdhr1;Rorb;Cngb1;Olfm3;Pdgfb;Ccdc66;Rpe65;Crb1
GO:1901524	regulation of mitophagy	http://amigo.geneontology.org/amigo/term/GO:1901524	16	6	1.3753291899294218	4.36259	0.001503	0.04414994184827925	12539;50873;67588;71648;74374;319801	Clec16a;Tigar;Optn;Rnf41;Prkn;Cdc37
GO:0046600	negative regulation of centriole replication	http://amigo.geneontology.org/amigo/term/GO:0046600	7	4	0.601706520594122	6.64776	0.00153971	0.04493546992491256	18519;68729;68953;214444	Cdk5rap2;Trim37;Kat2b;Chmp2a
GO:1905050	positive regulation of metallopeptidase activity	http://amigo.geneontology.org/amigo/term/GO:1905050	7	4	0.601706520594122	6.64776	0.00153971	0.04493546992491256	17196;26417;69538;85305	Mapk3;Antxr1;Mbp;Kars
GO:0010720	positive regulation of cell development	http://amigo.geneontology.org/amigo/term/GO:0010720	600	73	51.57484462235332	1.41542	0.00155013	0.045048736428475844	11484;11504;11554;11785;12017;12156;12631;12891;13405;13660;13829;14226;14366;14745;14912;16150;17158;17319;18013;18039;18102;18121;18519;18546;18755;19130;19229;19266;19268;19283;19317;19415;19716;19735;20257;20732;21943;22041;22339;22368;23969;23988;23999;26396;50873;50913;51791;52163;52513;56711;59041;68750;70620;70834;76571;76709;110196;118454;140571;170758;208647;208922;211232;216856;217715;…	Nlgn2;Cpne5;Rac3;Nme1;Dmd;Itpka;Bmp2;Mif;Cfl1;Prox1;Pin1;Neurod2;Tnfsf11;Camk1;Rgs2;Plag1;Bex1;Arpc2;Fkbp1b;Stmn2;Ddx56;Ehd1;Twf2;Spag9;Kat2b;Cpne6;Ube2v2;Rreb1;Nog;Plxnb3;Nefl;Cpeb3;Rgs14;Eif2b2;Foxo6;Xlr3b;Vegfa;Lpar1;Pcp4;Adamts1;Ptprd;Trpv2;Ptprz1;Map2k2;Creb3l2;Ikbkb;Qk;Fdps;Ptprf;Nkx6-2;Rasal1;Fzd4;Man2a1;Prkn;Dock1;Pacsin1;Cpne9;Aspa;Trf;Dmtn;Megf8;Ppp2r5b;Olig2;Adrb1;Prkch;Styxl1;Bag1;Gjc…
GO:0006165	nucleoside diphosphate phosphorylation	http://amigo.geneontology.org/amigo/term/GO:0006165	90	17	7.7362266933529975	2.19745	0.00155358	0.045048736428475844	11636;11639;11674;12499;13806;14751;16418;17319;18102;18655;21991;66129;108099;110119;209692;229949;319801	Nme1;Mif;Gpi1;Tigar;Prkag2;Mpi;Tpi1;Aaed1;Eno1;Eif6;Ak5;Entpd5;Pgk1;Aldoa;Ak1;Ak4;Dhtkd1
GO:0051965	positive regulation of synapse assembly	http://amigo.geneontology.org/amigo/term/GO:0051965	75	15	6.446855577794165	2.32672	0.00158767	0.04588990800212621	16180;18429;19266;70620;74342;107065;107831;216856;245450;272381;319476;330814;378937;433485;574437	Nlgn2;Lrrc4b;Ube2v2;Xlr3b;Ptprd;Lrrc24;Lrtm1;Lrrtm1;Adgrl1;Syndig1;Adgrb1;Oxt;Lrrtm2;Il1rap;Slitrk2
GO:0009145	purine nucleoside triphosphate biosynthetic process	http://amigo.geneontology.org/amigo/term/GO:0009145	122	21	10.486885073211841	2.0025	0.00161439	0.04611512576417192	11674;11946;12048;12499;13806;14751;16418;17319;18102;18655;21991;27425;50873;66043;66114;66129;108099;110119;209692;228033;319801	Nme1;Mif;Atp5d;Dnajc30;Gpi1;Atp5g3;Tigar;Bcl2l1;Prkag2;Mpi;Atp5l;Tpi1;Aaed1;Eno1;Eif6;Entpd5;Prkn;Pgk1;Aldoa;Dhtkd1;Atp5a1
GO:0006611	protein export from nucleus	http://amigo.geneontology.org/amigo/term/GO:0006611	122	21	10.486885073211841	2.0025	0.00161439	0.04611512576417192	12568;16418;18813;19384;20383;21416;22166;30959;52163;57320;59015;66679;70579;72170;73666;209003;215280;225160;229709;276770;100042165	Eif5a;Camk1;Nup160;Eif6;Park7;Srsf3;Ddx25;Wipf1;Thoc3;Cdk5;Rbmx2;Ahcyl1;BC005561;Zc3h11a;Rae1;Tcf7l2;Thoc1;Ran;Txn1;Pa2g4;Chchd4
GO:0035305	negative regulation of dephosphorylation	http://amigo.geneontology.org/amigo/term/GO:0035305	106	19	9.111555883282419	2.08526	0.00162271	0.04611512576417192	14226;16150;19051;19877;22116;54401;56205;58200;67973;68458;69556;74521;76497;76571;100336;207393;208213;269016;434130	Ppp1r11;Ppp1r8;Ppp1r1a;Fkbp1b;Ppp4r4;Ppp1r14a;Sh3rf2;Ikbkb;Ensa;Bod1;Ppp1r17;Tsks;Ccdc8;Tmem132c;Rock1;Ywhab;Styxl1;Mphosph10;Elfn2
GO:0051258	protein polymerization	http://amigo.geneontology.org/amigo/term/GO:0051258	269	38	23.122722005688402	1.64341	0.00162358	0.04611512576417192	12631;12721;13169;13829;14026;14260;17756;18039;18643;18754;19229;19684;19720;20257;20617;22003;23999;27360;50873;56378;56443;66700;67282;68953;74192;76499;76709;80297;101314;103768;107351;170758;214444;215280;225288;242894;319262;545481	Rac3;Trim27;Arhgap40;Cfl1;Cdk5rap2;Tpm1;Arpc2;Stmn2;Fmn1;Arpc3;Twf2;Tubg2;Clasp2;Add3;Nefl;Dbnl;Snca;Wipf1;Coro1a;Kank1;Chmp2a;Evl;Prkn;Washc3;Sptbn4;Actr3b;Dmtn;Pfn1;Chmp3;Prkce;Fchsd1;Rdx;Fhod3;Arpc5l;Ptk2b;Brk1;Arpc1a;Map2
GO:0008154	actin polymerization or depolymerization	http://amigo.geneontology.org/amigo/term/GO:0008154	198	30	17.019698725376596	1.76266	0.00163	0.04611512576417192	12631;12721;13169;13829;14026;14260;18643;18754;19229;19684;19720;22003;23999;27360;56378;56443;67282;74192;74392;76709;80297;101314;107351;170758;213556;215280;225288;242894;319262;545481	Rac3;Trim27;Arhgap40;Cfl1;Tpm1;Arpc2;Fmn1;Arpc3;Plekhh2;Twf2;Add3;Dbnl;Wipf1;Coro1a;Specc1l;Kank1;Evl;Washc3;Sptbn4;Actr3b;Dmtn;Pfn1;Prkce;Fchsd1;Rdx;Fhod3;Arpc5l;Ptk2b;Brk1;Arpc1a
GO:0060341	regulation of cellular localization	http://amigo.geneontology.org/amigo/term/GO:0060341	911	104	78.30780575160645	1.32809	0.00163057	0.04611512576417192	11514;11554;11735;11773;12048;12121;12390;12447;12465;12468;12478;12568;12575;12631;12721;12988;13405;13491;13660;13663;13829;14061;14226;14873;15368;15444;15461;16573;17756;17918;17932;18220;18226;18754;18777;18951;19085;19229;19645;19684;19877;20617;20907;20911;20913;20977;21416;21454;21838;21849;21924;22166;22317;22339;23969;23988;26396;26417;50873;51812;52163;55943;56149;56208;57320;60510;661…	Pcsk9;Nlgn2;Hras;Thy1;Vps28;Dmd;Svip;Tnnc1;Cfl1;Dnajc30;Pin1;Necab2;Dmap1;Stx18;Camk1;Cct5;Hmox1;Hpca;Arpc2;Slc17a7;Fkbp1b;Drd4;Ehd1;Stx8;Ap2m1;Bcl2l1;Syt9;Trim28;Reep6;Mapk3;Gipc1;Park7;Gsto1;Bicd1;Vegfa;P2ry6;Snca;Myo5a;Wipf1;Coro1a;Cav2;Grasp;Os9;Cdk5;F2;Map2k2;Nvl;Ppp2r5a;Prr5l;Csk;Ccdc66;Kif5b;Tcf7l2;Ccdc88a;Cct7;Prkn;Pacsin1;Sept5;Lztfl1;Cd19;Becn1;Tmem173;Adcy1;Myt1;Stxbp2;Gstm7;Adcy8;Ank3…
GO:0006915	apoptotic process	http://amigo.geneontology.org/amigo/term/GO:0006915	1839	193	158.07689876751292	1.22092	0.00163126	0.04611512576417192	11302;11554;11677;11785;11792;11796;11803;11818;11977;12005;12017;12034;12048;12069;12070;12122;12156;12166;12211;12229;12424;12444;12450;12487;12494;12568;12575;12581;12608;12721;13135;13163;13419;13628;13663;13804;13848;13867;13872;14048;14089;14183;14200;14232;14732;14745;14751;15245;15368;15461;15559;16410;16668;16852;16871;17075;17153;17319;17537;17700;18039;18105;18121;18226;18391;18546;186…	Pcsk9;Ticam1;Ccng1;Lats2;Htatip2;Hras;Bid;Mstn;Hhip;Mtch1;Shc4;Bex3;Zc3hc1;Prelid1;St18;Dhcr24;Pigt;Megf10;Cck;Wnt4;Dad1;Nell1;Folh1;Bmp2;Eif5a;Fhl2;Cebpb;Psmd9;Erbb3;Frs2;Mif;Shq1;Dhodh;Pin1;Aatk;Atad5;Tia1;Sod1;Vstm2l;Hmox1;Bex2;Eya1;Pih1d1;Sigmar1;Gpi1;Ggct;Wdr73;Lgals1;Psmg2;Gabarap;Ndufs3;Cfdp1;Tlr3;Apoh;Itgav;Phb2;Htr2b;Scx;Cd28;Tigar;Bcl2l1;Pou3f3;Ppp1ca;Fgfr2;Hint2;Sox7;Optn;Ube2v2;Taf6;N…
GO:0014003	oligodendrocyte development	http://amigo.geneontology.org/amigo/term/GO:0014003	40	10	3.4383229748235546	2.90839	0.00165183	0.04655067590443318	11484;13667;14745;14912;15208;18823;21416;217715;224045;232232	Hdac11;Eif2b4;Hes5;Eif2b2;Plp1;Lpar1;Nkx6-2;Tcf7l2;Aspa;Eif2b5
GO:0070848	response to growth factor	http://amigo.geneontology.org/amigo/term/GO:0070848	641	77	55.09912567154746	1.39748	0.00166511	0.04677879595883075	11977;12005;12156;12166;12390;12428;12577;12631;12721;13195;13405;13660;14183;14232;14275;14366;14388;14538;14734;15208;15245;16840;17129;17164;17700;18121;18591;18643;18754;19245;19268;19684;19716;19877;20257;20289;20617;20678;20732;20733;21416;22339;22417;22612;23886;23938;23988;23999;26417;27528;54612;56208;56378;56424;56484;66042;67903;68431;68939;69585;70568;72693;73230;76709;77407;77794;786…	Bmper;Adamtsl2;Mstn;Rab35;Cstf2;Hhip;Dmd;Wnt4;Bmp2;Frs2;Cfl1;Pin1;Stub1;Gpc3;Cpne3;Bex1;Fbxl15;Arpc2;Stmn2;Nrep;Ehd1;Arpc3;Scx;Ddc;Yes1;Twf2;Hes5;Fgfr2;Folr1;Spint2;Ccna2;Nog;Sfrp5;Mapk3;Acap2;Gipc1;Gab1;Fkbp8;Atp7a;Vegfa;Snca;Coro1a;Cav2;Cdkn1c;Ovol2;Smad5;Bmpr1a;Sostdc1;Map2k5;Dync1li2;Pdgfb;Ptprf;Fzd4;Hfe2;Tcf7l2;Axin1;Mapkapk2;Becn1;Cd109;Pfn1;Rock1;Foxo3;Ptp4a3;Gdf15;Prkce;Megf8;Rasl11b;Gcnt…
GO:0060491	regulation of cell projection assembly	http://amigo.geneontology.org/amigo/term/GO:0060491	181	28	15.558411461076584	1.79967	0.00167183	0.046821582085408105	11977;12631;13829;14026;14432;15461;17700;17758;18643;19684;21821;22335;23999;27260;53860;54633;56044;57784;68743;76709;77609;101314;101565;107351;108686;140571;232944;381644	Hras;Mstn;Cep135;Map4;Cfl1;Sept9;Arpc2;Gap43;Twf2;Plxnb3;Atp7a;Bin3;Ccp110;Kank1;Anln;Evl;Vdac3;Ccdc88a;Dmtn;Pqbp1;Pfn1;Ccdc151;Rala;Ift88;Rdx;Plek2;Brk1;Mark4
GO:0071166	ribonucleoprotein complex localization	http://amigo.geneontology.org/amigo/term/GO:0071166	68	14	5.845149057200042	2.39515	0.00168082	0.04691717171560821	16418;18813;19384;20383;30959;59015;66679;68988;70579;73666;209003;225160;276770;100042165	Eif5a;Nup160;Eif6;Srsf3;Ddx25;Thoc3;Rbmx2;BC005561;Zc3h11a;Rae1;Thoc1;Ran;Pa2g4;Prpf31
GO:1901879	regulation of protein depolymerization	http://amigo.geneontology.org/amigo/term/GO:1901879	83	16	7.134520172758876	2.24262	0.00169085	0.04691717171560821	12631;13169;13829;14026;17756;19684;20257;22003;23999;27360;74392;76499;76709;80297;213556;237891	Cfl1;Tpm1;Arpc2;Stmn2;Plekhh2;Twf2;Clasp2;Add3;Dbnl;Specc1l;Evl;Sptbn4;Dmtn;Rdx;Gas2l2;Map2
GO:0046031	ADP metabolic process	http://amigo.geneontology.org/amigo/term/GO:0046031	83	16	7.134520172758876	2.24262	0.00169085	0.04691717171560821	11636;11639;11674;12499;13806;14751;16418;16828;17319;18655;21991;66129;108099;110119;209692;319801	Mif;Gpi1;Tigar;Prkag2;Mpi;Tpi1;Aaed1;Eno1;Eif6;Entpd5;Pgk1;Ldha;Aldoa;Ak1;Ak4;Dhtkd1
GO:0051168	nuclear export	http://amigo.geneontology.org/amigo/term/GO:0051168	139	23	11.948172337511851	1.92498	0.00171422	0.04741970690328552	12568;16418;18813;19384;20383;21416;22166;30959;52163;57320;59015;66679;68092;70579;72170;73666;100764;209003;215280;225160;229709;276770;100042165	Eif5a;Camk1;Nup160;Eif6;Park7;Srsf3;Ddx25;Wipf1;Thoc3;Cdk5;Rbmx2;Ahcyl1;BC005561;Zc3h11a;Rita1;Rae1;Tcf7l2;Thoc1;Ncbp2;Ran;Txn1;Pa2g4;Chchd4
GO:0097237	cellular response to toxic substance	http://amigo.geneontology.org/amigo/term/GO:0097237	234	34	20.114189402717795	1.69035	0.00172914	0.04768611398416493	11677;11792;11977;12631;13163;13804;13861;14778;14873;15368;17523;18391;18591;18754;19224;19361;20655;22166;50873;53381;56208;56484;57320;59041;64242;66129;66734;68312;68992;78688;93898;232223;246196;320209	Ptgs1;Map1lc3a;Cfl1;Sod1;Hmox1;Epx;Cers1;Sigmar1;Ngb;Aaed1;Rad51;Prdx4;Ddx11;Park7;Gsto1;Atp7a;Mpo;Gpx3;Pdgfb;Apex1;Prkn;Txnrd3;Becn1;Gstm7;Foxo3;Zfp277;Prkce;Daxx;Zfp580;Txn1;Stk25;Endog;Akr1b3;Nol3
GO:0035295	tube development	http://amigo.geneontology.org/amigo/term/GO:0035295	1056	118	90.77172653534184	1.29996	0.00174893	0.04779087612990059	11504;11677;11818;11977;12034;12156;12166;12606;12631;12850;13001;13638;14048;14089;14183;14232;14260;14275;14366;14388;14618;14734;14886;15208;15223;15245;15368;16410;16477;16840;16871;17075;17129;17158;17168;18027;18121;18590;18591;18643;18655;18667;18704;18771;18993;19045;19126;19130;19143;19165;19206;19229;19317;19645;19662;19877;19883;20254;20351;20496;20732;20733;21393;21416;21821;21828;218…	Htatip2;Bmper;Adamtsl2;Thy1;Itgb8;Hhip;Tcap;Mib1;Pik3c2a;Wnt4;Bmp2;St14;Nphp3;Coq7;Cfl1;Prox1;Emc10;Mks1;Dact2;Gpc3;Pknox1;Hmox1;Yipf6;Eya1;Gtf2i;Angptl6;Tlr3;Apoh;Csnk2b;Itgav;Phb2;Fmn1;Thbs4;Stard13;Tigar;Efna3;Sema4a;Calcrl;Hes5;Pou3f3;Ppp1ca;Zfpm2;Fgfr2;Rnh1;Folr1;Spint2;Slc12a2;Nog;Sfrp5;Nfia;Mapk3;Gab1;Fkbp8;Atp7a;Vegfa;Fap;Tns3;Adamts1;Ovol2;Smad5;Prcp;Jam3;Mtdh;Bmpr1a;Map2k2;Foxj1;Sostdc1…
GO:1902743	regulation of lamellipodium organization	http://amigo.geneontology.org/amigo/term/GO:1902743	47	11	4.040029495417676	2.72275	0.00175565	0.04779087612990059	11977;12631;13829;17700;23999;57784;68750;76709;101314;107351;140571	Mstn;Cfl1;Arpc2;Twf2;Rreb1;Plxnb3;Atp7a;Bin3;Kank1;Dmtn;Brk1
GO:0009135	purine nucleoside diphosphate metabolic process	http://amigo.geneontology.org/amigo/term/GO:0009135	91	17	7.822184767723586	2.17331	0.00176057	0.04779087612990059	11636;11639;11674;12499;13806;14751;16418;16828;17319;18655;21991;66129;108099;110119;209692;213484;319801	Mif;Gpi1;Nudt18;Tigar;Prkag2;Mpi;Tpi1;Aaed1;Eno1;Eif6;Entpd5;Pgk1;Ldha;Aldoa;Ak1;Ak4;Dhtkd1
GO:0009179	purine ribonucleoside diphosphate metabolic process	http://amigo.geneontology.org/amigo/term/GO:0009179	91	17	7.822184767723586	2.17331	0.00176057	0.04779087612990059	11636;11639;11674;12499;13806;14751;16418;16828;17319;18655;21991;66129;108099;110119;209692;213484;319801	Mif;Gpi1;Nudt18;Tigar;Prkag2;Mpi;Tpi1;Aaed1;Eno1;Eif6;Entpd5;Pgk1;Ldha;Aldoa;Ak1;Ak4;Dhtkd1
GO:0046939	nucleotide phosphorylation	http://amigo.geneontology.org/amigo/term/GO:0046939	91	17	7.822184767723586	2.17331	0.00176057	0.04779087612990059	11636;11639;11674;12499;13806;14751;16418;17319;18102;18655;21991;66129;108099;110119;209692;229949;319801	Nme1;Mif;Gpi1;Tigar;Prkag2;Mpi;Tpi1;Aaed1;Eno1;Eif6;Ak5;Entpd5;Pgk1;Aldoa;Ak1;Ak4;Dhtkd1
GO:0098662	inorganic cation transmembrane transport	http://amigo.geneontology.org/amigo/term/GO:0098662	682	81	58.623406720741606	1.3817	0.00176473	0.04779087612990059	11554;11735;11936;11946;11966;11972;11973;11977;11984;12478;12721;12727;13405;13491;14061;14226;14873;15168;15444;15559;16410;16511;16515;16527;16573;17918;18704;18754;19229;20265;20496;20617;21838;22041;22368;22784;26903;27425;54376;55991;57320;57780;57816;58800;59095;64177;66043;66114;66144;66237;66815;67712;68312;68514;69106;69806;70357;72821;72961;74166;76252;78688;80906;94220;100102;110891;1…	Pcsk9;Thy1;Dmd;Atp13a4;Pik3c2a;Kcnip1;Cbarp;Kcnj12;Atp5d;Dnajc30;Cacng3;Atp6v1e1;Kcne2;Slc34a3;Hpca;Slc17a7;Atp6v0d1;Mcub;Fkbp1b;Atp6v0d2;Atp5g3;Mmgt1;Drd4;Itgav;Atp6ap1l;Atp6v0c;Slc39a11;Htr2b;Atp6v1g2;Pkd1l3;Kcnk3;Kcnn2;Atp5l;Slc12a2;Kcnh5;Park7;Panx1;Gsto1;Atp7a;Tesc;P2ry6;Trpm7;Scn1a;Snca;Myo5a;Coro1a;Trpv2;F2;Fxyd2;Trpv6;Micu2;Kcnip2;Stoml1;Slc30a3;Dysf;Kif5b;Kcnh2;Fxyd6;Tmem38a;Atp6v1f;Cd19…
GO:0051254	positive regulation of RNA metabolic process	http://amigo.geneontology.org/amigo/term/GO:0051254	1609	171	138.30654166227748	1.23638	0.00177117	0.04782149137455838	11785;11792;12005;12069;12156;12166;12428;12487;12494;12577;12606;12608;12696;12753;12850;13017;13163;13170;13180;13559;13592;13865;13872;14048;14183;14366;15208;15223;15273;15354;15461;15500;15900;16150;16477;16871;17075;17129;17381;17537;17700;17932;18013;18027;18121;18226;18519;18591;18643;18667;18771;18993;19130;19182;19184;19206;19645;19652;19883;20174;20182;20183;20289;20384;20587;20678;206…	Htatip2;Hras;Cirbp;Mstn;Ss18;Ebf2;St18;Mysm1;Wnt4;Bmp2;Ptges2;Cebpb;Psmd9;Creb5;Coq7;Prox1;Cdk5rap2;Zfp131;Pin1;Ruvbl2;Neurod2;Tnfsf11;Pknox1;Camk1;Tsc22d1;Bex2;Eya1;Plag1;Pih1d1;Pcbd1;Psmc3;Zscan21;Srsf1;Tlr3;Eif4a3;Scx;Cd28;Yes1;Prox2;Hes5;Pou3f3;Zfpm2;Fgfr2;Trim28;Sox7;H1fx;Kat2b;Rreb1;Taf6;Dbp;Ccna2;Nog;Nfia;Zbtb7c;Mapk3;Clock;Cpeb3;Srsf5;Arntl2;Hsf2;Celf3;Pelp1;Foxo6;Dimt1;Rnf187;Ddx11;Park7…
GO:0030042	actin filament depolymerization	http://amigo.geneontology.org/amigo/term/GO:0030042	54	12	4.641736016011799	2.58524	0.00178088	0.04794015607355793	12631;13169;13829;14026;19684;22003;23999;27360;74392;76709;80297;213556	Cfl1;Tpm1;Arpc2;Plekhh2;Twf2;Add3;Dbnl;Specc1l;Evl;Sptbn4;Dmtn;Rdx
GO:0032091	negative regulation of protein binding	http://amigo.geneontology.org/amigo/term/GO:0032091	99	18	8.509849362688298	2.1152	0.00180128	0.048306053139313125	12933;13667;16976;17756;18121;18591;19268;19877;20174;23988;26417;52163;56424;57320;67839;98053;100102;320209	Pcsk9;Pin1;Stub1;Ruvbl2;Eif2b4;Camk1;Nog;Mapk3;Ddx11;Park7;Lrpap1;Gtf2f1;Pdgfb;Ptprf;Gpsm1;Rock1;Crmp1;Map2
GO:0012501	programmed cell death	http://amigo.geneontology.org/amigo/term/GO:0012501	1875	196	161.1713894448541	1.2161	0.00180518	0.048306053139313125	11302;11554;11677;11785;11792;11796;11803;11818;11977;12005;12017;12034;12048;12069;12070;12122;12156;12166;12211;12229;12424;12444;12450;12487;12494;12568;12575;12581;12608;12721;13135;13163;13419;13628;13663;13804;13848;13867;13872;14048;14089;14183;14200;14232;14732;14745;14751;15245;15368;15461;15559;16410;16668;16852;16871;17075;17153;17319;17537;17700;18039;18105;18121;18226;18391;18546;186…	Pcsk9;Ticam1;Ccng1;Lats2;Htatip2;Hras;Bid;Mstn;Tm7sf3;Hhip;Mtch1;Shc4;Bex3;Zc3hc1;Prelid1;St18;Dhcr24;Pigt;Megf10;Cck;Wnt4;Dad1;Nell1;Folh1;Bmp2;Eif5a;Fhl2;Cebpb;Psmd9;Erbb3;Frs2;Mif;Shq1;Dhodh;Pin1;Aatk;Atad5;Tia1;Sod1;Vstm2l;Hmox1;Bex2;Eya1;Pih1d1;Sigmar1;Gpi1;Ggct;Wdr73;Lgals1;Psmg2;Gabarap;Ndufs3;Cfdp1;Tlr3;Apoh;Itgav;Phb2;Htr2b;Scx;Cd28;Tigar;Bcl2l1;Pou3f3;Ppp1ca;Fgfr2;Hint2;Sox7;Optn;Ube2v2…
GO:0015988	energy coupled proton transmembrane transport, against electrochemical gradient	http://amigo.geneontology.org/amigo/term/GO:0015988	34	9	2.922574528600021	3.07948	0.00181765	0.04831900935984313	11966;11972;11973;11984;66144;76252;228033;242341;435376	Atp6v1e1;Atp6v0d1;Atp6v0d2;Atp5g3;Atp6ap1l;Atp6v0c;Atp6v1f;Atp6v0e2;Atp6v1b2
GO:1904029	regulation of cyclin-dependent protein kinase activity	http://amigo.geneontology.org/amigo/term/GO:1904029	76	15	6.532813652164753	2.2961	0.00182391	0.04831900935984313	12428;12442;12444;12447;12450;12575;12577;12581;18519;18591;19130;50523;56036;69109;80280	Ccng1;Lats2;Ccnl2;Ccnb2;Prox1;Ccnq;Kat2b;Cdkn2d;Ccna2;Cdkn1c;Pdgfb;Ccnd2;Ccne1;Cdk5rap3;Cdkn1a
GO:0001894	tissue homeostasis	http://amigo.geneontology.org/amigo/term/GO:0001894	217	32	18.652902138417783	1.71555	0.00182616	0.04831900935984313	11433;11677;11994;12494;12721;12839;12988;14538;14683;16410;16541;18783;19126;19229;19645;19662;19892;20289;20655;21943;22041;22339;56506;68728;74025;75782;104271;170677;170758;320234;333329;380718	Rac3;Gnas;Col9a1;Nphp3;Mks1;Sod1;Tnfsf11;Lca5;Itgav;Scx;Cib2;Vegfa;Cdhr1;Coro1a;Cngb1;Tex15;Cd38;Pcdh15;Csk;Ccdc66;Prom1;Rbp4;Acp5;Pla2g4a;Trf;Rpe65;Trp53inp2;Gcnt2;Ptk2b;Rb1;Napsa;Akr1b3
GO:1904738	vascular associated smooth muscle cell migration	http://amigo.geneontology.org/amigo/term/GO:1904738	22	7	1.8910776361529549	3.70159	0.00183782	0.04831900935984313	11504;11977;13491;17918;18591;22003;238130	Tpm1;Drd4;Dock4;Atp7a;Myo5a;Adamts1;Pdgfb
GO:1904752	regulation of vascular associated smooth muscle cell migration	http://amigo.geneontology.org/amigo/term/GO:1904752	22	7	1.8910776361529549	3.70159	0.00183782	0.04831900935984313	11504;11977;13491;17918;18591;22003;238130	Tpm1;Drd4;Dock4;Atp7a;Myo5a;Adamts1;Pdgfb
GO:0000423	mitophagy	http://amigo.geneontology.org/amigo/term/GO:0000423	22	7	1.8910776361529549	3.70159	0.00183782	0.04831900935984313	12539;50873;56208;67588;71648;74374;319801	Clec16a;Tigar;Optn;Rnf41;Prkn;Becn1;Cdc37
GO:0006397	mRNA processing	http://amigo.geneontology.org/amigo/term/GO:0006397	420	54	36.102391235647325	1.49575	0.0018533	0.048584425050479926	11803;12696;14105;14300;16588;19317;19652;20382;20383;20384;20646;21841;27632;53861;54624;54633;56522;66077;66078;66125;66441;66492;67225;67755;67797;67959;68035;68092;68479;68927;68988;68991;70225;73666;76183;78688;78784;100336;108062;110809;116748;170771;192170;192196;208922;209003;225160;229709;230908;234723;237073;319586;338351;100042165	Cirbp;Ppp1r8;Cstf2;Zmat2;Txnl4b;Sf3b5;Tia1;Papolb;Srsf1;Khdrbs2;Eif4a3;Rnpc3;Rbm41;Akap17b;Cpeb3;Srsf5;Celf3;Snrpn;Srsf3;Thoc3;Magohb;Aplp1;Ssu72;Srsf2;Frg1;Rbmx2;Ahcyl1;BC005561;Celf6;Qk;Snrnp48;Ptcd2;Thoc1;Tsen34;Celf5;Phf5a;Kin;Pqbp1;Nelfe;Lsm10;Aurkaip1;Rbm3;Zranb2;Luc7l2;Ncbp2;Rbm42;Tardbp;Paf1;Ppil3;Ddx47;Prpf31;Puf60;Srsf10;Nol3
GO:0006281	DNA repair	http://amigo.geneontology.org/amigo/term/GO:0006281	430	55	36.96197197935321	1.48802	0.00189955	0.04965260517617322	11785;11792;12545;12581;13872;14048;15270;16588;18207;19361;20174;21849;26909;27015;50762;51812;54380;56397;56424;57320;66233;66911;67030;67513;67849;68026;68142;68251;69714;69747;69917;69920;70020;70620;72170;72931;75801;76251;77011;77782;101831;104271;107976;117599;191578;217716;219022;223970;233789;235610;240087;319801;320209;327762;384619	Faap20;Fbxo6;Smarcal1;Ercc6l2;Atrip;Faap24;Stub1;Ruvbl2;Dmap1;Ccdc155;Smg1;Polq;Zswim7;Eya1;Nudt16l1;Mdc1;Tigar;Trim28;4930447C04Rik;H2afx;Ube2v2;Tfpt;Cdkn2d;Babam1;Rad51;Babam2;Ddx11;Park7;Fancl;Mlh3;Ercc3;Rmi2;Tex15;Nabp2;Ino80b;Apex1;Dna2;Cdc7;Nthl1;Exo1;Swi5;Cdca5;Kin;Mcrs1;Ino80;Morf4l2;Helb;Ttc5;Pclaf;Polk;Polr2i;Chchd4;Apbb1;Helq;Ticrr
GO:0048679	regulation of axon regeneration	http://amigo.geneontology.org/amigo/term/GO:0048679	28	8	2.406826082376488	3.32388	0.0019057	0.04966937393200247	14226;17319;19268;26396;65079;76893;237847;259277	Mif;Fkbp1b;Rtn4r;Map2k2;Cers2;Ptprf;Klk8;Rtn4rl1

## Sheet: GO_CC
geneSet	description	link	size	overlap	expect	enrichmentRatio	pValue	FDR	overlapId	userId
GO:0005794	Golgi apparatus	http://amigo.geneontology.org/amigo/term/GO:0005794	1342	200	100.6236311239193	1.9876	0	0	11303;11610;11769;11778;11803;11841;11844;11977;11981;11984;12005;12091;12095;12121;12211;12390;12497;12727;12919;13106;13169;13405;13482;13663;14067;14183;14348;14349;14426;14470;14538;14683;14734;15461;15476;15563;16012;16795;16976;17153;17158;17221;17918;18197;18220;18704;18754;18783;19165;19206;19224;19337;19711;19877;20257;20262;20447;20450;20452;20617;20932;21454;21821;22022;22417;22612;238…	Pcsk9;Hras;B3gnt8;Cabp7;Cby1;Ap4e1;Pnpla8;Rab35;Ubxn2a;Gnas;Rab30;Dmd;Pik3c2a;Dhcr24;Ptgs1;Cyp2e1;Igfbp6;Svip;Trappc4;Zdhhc8;Wnt4;Ptges2;Nucb2;BC004004;St8sia4;Clec16a;Trappc2l;Cdk5rap2;Rab1b;Resp18;Bet1l;Gpc3;Commd9;March9;Kcne2;B4galnt4;Stx18;Serinc5;Sema6d;Gpc2;Akr7a5;Cd46;Atp11c;Yipf6;Ergic3;Rabac1;Fut9;Mmgt1;Gabarap;Stmn2;Chst15;Osbpl9;B3gat1;Dock4;Cubn;Atp6v0c;Psmg1;Slc39a11;Rhbdd2;Stx8;Tra…
GO:0015630	microtubule cytoskeleton	http://amigo.geneontology.org/amigo/term/GO:0015630	1145	170	85.85250196489389	1.98014	0	0	11792;11972;12005;12048;12121;12211;12442;12447;12465;12468;12531;12545;12568;12919;12933;13163;13518;14251;14894;15270;16551;16554;16559;16573;16574;16668;17164;17756;17758;17761;17918;18102;18226;18519;18951;19165;19173;19361;19384;19645;19877;20174;20842;21454;21821;22092;22116;22142;22151;22154;22248;22612;23938;26396;26903;26934;50523;51791;53376;53860;54130;54633;56486;57436;59003;59125;642…	Lats2;Cby1;Ss18;Nme1;Cep135;Odf3l2;Ift22;Mib1;Ercc6l2;Tbcb;Map1lc3a;Dynlrb1;Ccnb2;Map4;Cep85l;Cdk5rap2;Sac3d1;Unc119;Kif17;Sept9;Nek7;Mks1;Tuba1a;Rilpl1;Ruvbl2;Ccdc155;Kif13b;Cspp1;Cct5;Lca5;Ccdc113;Tmub1;Tcp11l1;Atp6v0d1;Tpgs1;Wdr73;Gabarap;Arhgef10;Cep112;Mad2l1bp;Map7;Ccdc88b;Yes1;B9d2;Bcl2l1;Poc1a;Flot1;Ift80;Tubg2;Nuak1;Spag9;Haus3;Kat2b;H2afx;Clasp2;Krt18;Daam1;Rad51;Rgs14;Ddx11;Dctn2;Bicd1…
GO:0044463	cell projection part	http://amigo.geneontology.org/amigo/term/GO:0044463	1559	220	116.89436730416557	1.88204	0	0	11302;11514;11515;11636;11674;11677;11735;11769;11778;11785;11972;11977;11994;12095;12166;12308;12424;12450;12539;12568;12631;12721;12846;12891;12919;12933;13169;13401;13405;13482;13491;13518;13660;13806;13829;13858;14089;14252;14275;14366;14432;14683;14695;14704;14745;14751;14894;15168;15444;15559;15563;16410;16515;16554;16559;16573;16574;16828;17196;17756;17758;17918;18039;18102;18197;18391;184…	Ccng1;Nlgn2;Eps15;Thy1;Cby1;Rab35;Rac3;Slc32a1;Nme1;Tacr1;Gnas;Cfap44;Hrh3;Uchl1;Dmd;Slc17a6;Comt;Gng3;Ptgs1;Cnnm1;Kcnip1;Cbarp;Itpka;Kcnj12;Mchr1;Trappc4;Dynlrb1;Cck;Olfm1;Eif5a;Map4;Pcdh9;Nphp3;Cfl1;Kif17;Nectin1;Sept9;Mks1;Aatk;Rilpl1;Cacng3;Necab2;Kif13b;Tpm1;Sod1;Maf1;Enkur;Cfap69;Lca5;Slc34a3;Hpca;Rsph9;Arpc2;Gap43;Rpgrip1;Sigmar1;Atp6v0d1;Tpgs1;Gpi1;Rtn4r;Nptx2;Gabarap;Ermn;Stmn2;Drd4;Itga…
GO:0120038	plasma membrane bounded cell projection part	http://amigo.geneontology.org/amigo/term/GO:0120038	1559	220	116.89436730416557	1.88204	0	0	11302;11514;11515;11636;11674;11677;11735;11769;11778;11785;11972;11977;11994;12095;12166;12308;12424;12450;12539;12568;12631;12721;12846;12891;12919;12933;13169;13401;13405;13482;13491;13518;13660;13806;13829;13858;14089;14252;14275;14366;14432;14683;14695;14704;14745;14751;14894;15168;15444;15559;15563;16410;16515;16554;16559;16573;16574;16828;17196;17756;17758;17918;18039;18102;18197;18391;184…	Ccng1;Nlgn2;Eps15;Thy1;Cby1;Rab35;Rac3;Slc32a1;Nme1;Tacr1;Gnas;Cfap44;Hrh3;Uchl1;Dmd;Slc17a6;Comt;Gng3;Ptgs1;Cnnm1;Kcnip1;Cbarp;Itpka;Kcnj12;Mchr1;Trappc4;Dynlrb1;Cck;Olfm1;Eif5a;Map4;Pcdh9;Nphp3;Cfl1;Kif17;Nectin1;Sept9;Mks1;Aatk;Rilpl1;Cacng3;Necab2;Kif13b;Tpm1;Sod1;Maf1;Enkur;Cfap69;Lca5;Slc34a3;Hpca;Rsph9;Arpc2;Gap43;Rpgrip1;Sigmar1;Atp6v0d1;Tpgs1;Gpi1;Rtn4r;Nptx2;Gabarap;Ermn;Stmn2;Drd4;Itga…
GO:0098588	bounding membrane of organelle	http://amigo.geneontology.org/amigo/term/GO:0098588	1536	214	115.16981922976159	1.85813	0	0	11610;11769;11772;11773;11972;11981;11984;12034;12048;12122;12390;12494;12721;12727;13056;13106;13169;13405;13660;13829;13858;14226;14252;14348;14387;14426;14538;14683;14732;14751;15461;16795;17153;17158;17159;17168;17221;18102;18197;18220;18391;18551;18632;18754;18822;19027;19126;19165;19337;19877;20447;20450;20452;20607;20617;20621;20907;20911;20932;20965;20977;21821;22022;22041;22178;22317;223…	Hras;Bid;B3gnt8;Cabp7;Eps15;Rp9;Vps28;Acbd5;Pnpla8;Rab35;Slc32a1;Nme1;Gnas;Fcho2;Vps37d;Rab30;Dmd;Slc17a6;Dhcr24;Cyp2e1;Cbarp;Svip;Mchr1;Map1lc3a;Ptges2;Ap2s1;Nucb2;BC004004;St8sia4;Clec16a;Borcs6;Rab1b;Atg9b;Bet1l;Ccdc155;March9;B4galnt4;Stx18;Cisd2;Cd46;Yipf6;Ergic3;Sppl2a;Fut9;Slc17a7;Sigmar1;Atp6v0d1;Zfyve16;Fkbp1b;Gpi1;Armcx2;Atp6v0d2;Mmgt1;Gabarap;Chst15;Tlr3;Marc2;Osbpl9;B3gat1;Phb2;Rab11f…
GO:0044430	cytoskeletal part	http://amigo.geneontology.org/amigo/term/GO:0044430	1571	213	117.79413151689808	1.80824	0	0	11459;11636;11792;11972;12005;12048;12121;12211;12442;12447;12465;12468;12531;12545;12568;12631;12721;12919;12933;13163;13169;13405;13518;13829;14251;14252;14260;14701;14894;15270;16418;16551;16554;16559;16573;16574;16668;17164;17433;17756;17758;17761;17918;18039;18102;18226;18519;18546;18951;19165;19173;19361;19384;19645;19684;19877;20174;20842;20907;21454;21821;21924;22003;22092;22116;22142;221…	Lats2;Cby1;Ss18;Rac3;Nme1;Myh7;Cfap44;Cep135;Odf3l2;Dmd;Ift22;Mib1;Ercc6l2;Cdc42bpa;Tbcb;Afap1;Map1lc3a;Dynlrb1;Ccnb2;Map4;Tnnc1;Cep85l;Cfl1;Cdk5rap2;Sac3d1;Unc119;Kif17;Sept9;Nek7;Mks1;Tuba1a;Rilpl1;Ruvbl2;Ccdc155;Kif13b;Cspp1;Tpm1;Gng12;Cct5;Lca5;Ccdc113;Tmub1;Rsph9;Arpc2;Tcp11l1;Rpgrip1;Atp6v0d1;Tpgs1;Wdr73;Gabarap;Sh2b2;Arhgef10;Fmn1;Cep112;Mad2l1bp;Arpc3;Map7;Ccdc88b;Yes1;B9d2;Mobp;Plekhh2;B…
GO:0031410	cytoplasmic vesicle	http://amigo.geneontology.org/amigo/term/GO:0031410	1743	231	130.6907518993974	1.76753	0	0	11303;11504;11554;11610;11769;11772;11773;11778;11966;11972;11973;11977;11981;12005;12048;12121;12211;12229;12390;12494;12518;12721;12727;12891;12919;13056;13169;13195;13349;13405;13482;13518;13660;13829;13858;14026;14067;14183;14251;14252;14275;14470;14683;14745;16541;16573;16651;16976;17221;17254;17357;17523;17918;18197;18220;18260;18391;18429;18548;18551;18704;18783;18951;19027;19152;19184;192…	Pcsk9;Ticam1;Eps15;Vps28;Rab35;Marcksl1;Slc32a1;Gnas;Fcho2;Vps37d;Trim27;Dmd;Slc17a6;Ehbp1l1;Mib1;Pik3c2a;Pigt;Cbarp;Map1lc3a;Trappc4;Zdhhc8;Tmem33;Ap2s1;Slc3a2;Clec16a;Ackr1;Resp18;Tuba1a;Atg9b;Bet1l;Atp6v1e1;Commd9;Sod1;Gkn1;Cd46;Enkur;Atp11c;Yipf6;Ergic3;Tmub1;Slc34a3;Rabac1;Sppl2a;Arpc2;Caly;Slc17a7;Sigmar1;Atp6v0d1;Zfyve16;Angptl6;Atp6v0d2;Mmgt1;Gabarap;Stmn2;March11;Tlr3;Rab24;Osbpl9;Ackr4;…
GO:0097708	intracellular vesicle	http://amigo.geneontology.org/amigo/term/GO:0097708	1747	231	130.99067330364159	1.76348	0	0	11303;11504;11554;11610;11769;11772;11773;11778;11966;11972;11973;11977;11981;12005;12048;12121;12211;12229;12390;12494;12518;12721;12727;12891;12919;13056;13169;13195;13349;13405;13482;13518;13660;13829;13858;14026;14067;14183;14251;14252;14275;14470;14683;14745;16541;16573;16651;16976;17221;17254;17357;17523;17918;18197;18220;18260;18391;18429;18548;18551;18704;18783;18951;19027;19152;19184;192…	Pcsk9;Ticam1;Eps15;Vps28;Rab35;Marcksl1;Slc32a1;Gnas;Fcho2;Vps37d;Trim27;Dmd;Slc17a6;Ehbp1l1;Mib1;Pik3c2a;Pigt;Cbarp;Map1lc3a;Trappc4;Zdhhc8;Tmem33;Ap2s1;Slc3a2;Clec16a;Ackr1;Resp18;Tuba1a;Atg9b;Bet1l;Atp6v1e1;Commd9;Sod1;Gkn1;Cd46;Enkur;Atp11c;Yipf6;Ergic3;Tmub1;Slc34a3;Rabac1;Sppl2a;Arpc2;Caly;Slc17a7;Sigmar1;Atp6v0d1;Zfyve16;Angptl6;Atp6v0d2;Mmgt1;Gabarap;Stmn2;March11;Tlr3;Rab24;Osbpl9;Ackr4;…
GO:0097458	neuron part	http://amigo.geneontology.org/amigo/term/GO:0097458	1906	252	142.91254912234737	1.76332	0	0	11302;11514;11515;11554;11636;11735;11769;11772;11773;11778;11785;11972;11977;11994;12005;12034;12048;12095;12166;12308;12424;12450;12568;12631;12721;12846;12891;12919;12933;13017;13070;13163;13169;13195;13401;13405;13447;13491;13518;13628;13804;13806;13829;13848;14251;14252;14366;14409;14432;14470;14683;14695;14704;14745;14751;14873;15168;15444;15559;15563;16515;16554;16559;16573;16574;17196;173…	Ccng1;Nlgn2;Cpne5;Pmm1;Thy1;Ss18;Rab35;Marcksl1;Rac3;Slc32a1;Tacr1;Gnas;Fcho2;Hrh3;Uchl1;Dmd;Slc17a6;Comt;Mib1;Lrrc4b;Gng3;Ppfibp2;Ptgs1;Cnnm1;Kcnip1;Cbarp;Itpka;Kcnj12;Trappc4;Cck;Olfm1;Eif5a;Map4;Pcdh9;Nucb2;Cfl1;Kif17;Resp18;Dhodh;Nectin1;Pin1;Aatk;Cacng3;Necab2;Kif13b;Sod1;Maf1;Camk1;Vstm2l;Nmnat3;Rgs2;Hpca;Rabac1;Arpc2;Gap43;Rpgrip1;Slc17a7;Sigmar1;Atp6v0d1;Tpgs1;Gpi1;Rtn4r;Nptx2;Ermn;Stmn2;…
GO:0031982	vesicle	http://amigo.geneontology.org/amigo/term/GO:0031982	1858	241	139.31349227141735	1.72991	0	0	11303;11504;11554;11610;11674;11769;11772;11773;11778;11966;11972;11973;11977;11981;12005;12048;12095;12121;12156;12211;12229;12390;12494;12518;12721;12727;12891;12919;13056;13169;13195;13349;13405;13482;13491;13518;13660;13829;13858;14026;14067;14183;14251;14252;14275;14470;14683;14745;16541;16573;16651;16976;17221;17254;17357;17523;17918;18197;18220;18260;18391;18429;18548;18551;18704;18783;189…	Pcsk9;Ticam1;Eps15;Vps28;Rab35;Marcksl1;Slc32a1;Gnas;Fcho2;Vps37d;Trim27;Dmd;Slc17a6;Ehbp1l1;Mib1;Pik3c2a;Tspan4;Pigt;Cbarp;Map1lc3a;Trappc4;Zdhhc8;Tmem33;Bmp2;Ap2s1;Slc3a2;Clec16a;Ackr1;Resp18;Tuba1a;Atg9b;Bet1l;Atp6v1e1;Commd9;Sod1;Gkn1;Cd46;Enkur;Atp11c;Yipf6;Ergic3;Tmub1;Slc34a3;Rabac1;Sppl2a;Arpc2;Caly;Slc17a7;Sigmar1;Atp6v0d1;Zfyve16;Angptl6;Atp6v0d2;Mmgt1;Gabarap;Stmn2;Drd4;March11;Tlr3;Ra…
GO:0043005	neuron projection	http://amigo.geneontology.org/amigo/term/GO:0043005	1471	198	110.29609641079381	1.79517	1.11022e-16	1.1667434695151645e-14	11302;11514;11515;11636;11735;11769;11778;11785;11972;11977;11994;12034;12095;12166;12308;12424;12450;12568;12631;12721;12846;12891;12919;12933;13163;13169;13195;13401;13405;13491;13518;13806;13848;14252;14366;14409;14432;14683;14695;14704;14745;14751;14873;15168;15444;15559;15563;16515;16554;16559;16573;16574;17196;17756;17758;17761;17918;18039;18121;18188;18197;18391;18429;18546;18591;18643;186…	Ccng1;Nlgn2;Cpne5;Thy1;Rac3;Slc32a1;Tacr1;Gnas;Hrh3;Uchl1;Dmd;Slc17a6;Comt;Lrrc4b;Gng3;Ptgs1;Cnnm1;Kcnip1;Cbarp;Itpka;Kcnj12;Trappc4;Cck;Olfm1;Eif5a;Map4;Pcdh9;Cfl1;Kif17;Nectin1;Pin1;Aatk;Cacng3;Necab2;Kif13b;Sod1;Maf1;Vstm2l;Nmnat3;Rgs2;Hpca;Arpc2;Gap43;Rpgrip1;Slc17a7;Sigmar1;Atp6v0d1;Tpgs1;Gpi1;Rtn4r;Nptx2;Ermn;Stmn2;Drd4;Phb2;Dock4;Zwint;Arpc3;Eif4a3;Htr2b;Ddc;Map7;Nsg2;Twf2;Ppp1ca;Trak2;Gnb…
GO:0045202	synapse	http://amigo.geneontology.org/amigo/term/GO:0045202	1316	180	98.6741419963322	1.82419	5.55112e-16	5.347574235277837e-14	11514;11554;11735;11769;11772;11773;11785;11972;11994;12005;12034;12048;12308;12424;12568;12631;12721;12846;12919;12950;13001;13017;13169;13195;13405;13447;13491;13518;13628;13806;13829;13858;13867;14183;14251;14252;14366;14409;14432;14470;14704;14745;15168;15444;15461;15559;15563;16180;16574;16651;17254;17357;17756;17758;17918;18039;18082;18391;18429;18643;18667;18754;18951;19024;19027;19045;190…	Nlgn2;Hras;Eps15;Rab35;Marcksl1;Slc32a1;Fcho2;Shc4;Dmd;Slc17a6;Comt;Erbin;Mib1;Lrrc4b;Gng3;Ppfibp2;Hapln1;Cbarp;Itpka;Map1lc3a;Trappc4;Cck;Olfm1;Eif5a;Map4;Erbb3;Slc3a2;Cfl1;Akr1a1;Rab1b;Abhd6;Nectin1;Pin1;Tuba1a;Cacng3;Maf1;Camk1;Rps4x;Tmub1;Hpca;Rabac1;Arpc2;Gap43;Caly;Slc17a7;Sigmar1;Atp6v0d1;Rtn4r;Nptx2;Eef1d;Drd4;Csnk2b;Phb2;Thbs4;Svop;Cep112;Eif4a3;Htr2b;Ddc;Ap2m1;Yes1;Atp6v1g2;Bcl2l1;Flot1…
GO:0031984	organelle subcompartment	http://amigo.geneontology.org/amigo/term/GO:0031984	1455	192	109.09641079381713	1.75991	1.9984e-15	1.7770400535692505e-13	11610;11769;11778;11977;11981;12121;12211;12390;12642;12727;13026;13106;13116;13135;13169;13518;13663;14137;14226;14232;14348;14426;14538;14683;14705;15368;15461;16795;17153;17158;18194;18197;18220;18391;18754;18822;19165;19224;19337;19877;19892;20447;20450;20452;20652;20775;20932;21821;21881;22022;22174;22223;22393;23969;26412;26877;27403;50873;52331;53322;53897;54399;55934;55943;55979;55981;559…	Hras;B3gnt8;Cabp7;Rp9;Cby1;Ap4e1;Pnpla8;Ctdnep1;Zfand2b;Rab35;Fdft1;Gnas;Tmem259;Uchl1;Rab30;Atp13a4;Dhcr24;Ptgs1;Cyp2e1;Pigt;Emc9;Alg1;Svip;Agpat1;Trappc4;Dad1;Tmem33;Ptges2;Soat1;Eif5a;Nucb2;BC004004;St8sia4;Emc10;Rab1b;Man1b1;Bet1l;March9;B4galnt4;Stx18;Cisd2;Atp11c;Hmox1;Yipf6;Ergic3;Sppl2a;Cers1;Nsdhl;Fut9;Sigmar1;Fkbp1b;Mmgt1;Gabarap;Chst15;Tlr3;B3gat1;Rhbdd2;Tkt;Stx8;Trappc6a;Prss56;Nsg2;A…
GO:0005739	mitochondrion	http://amigo.geneontology.org/amigo/term/GO:0005739	1742	218	130.61577154833637	1.66902	6.43929e-15	5.317016668219107e-13	11306;11639;11674;11773;11792;11946;11973;12017;12034;12048;12122;12468;12631;12846;12850;13070;13106;13405;13804;14232;14651;14732;14860;15199;15929;16828;16832;17433;17448;17523;17995;18082;18100;18102;18120;18207;18632;18667;18754;18777;19336;19361;20617;20621;20655;22166;22273;22317;22335;23980;23988;24030;26396;26417;26874;26949;27398;27425;27801;30055;50773;50873;52064;52585;52637;53381;538…	Ticam1;Bid;Timm22;Mrps26;Lyrm4;Rab35;Sdhb;Nme1;Mtch1;Dmd;Ptcd1;Comt;Prelid1;Ndufaf3;Ercc6l2;Cyp2e1;Zdhhc8;Pla2g15;Mrpl44;Ptges2;Mterf1a;Coq7;Cfl1;Atp5d;Dnajc30;Rab1b;Abhd6;Dhodh;Pin1;Rbfa;Dact2;Abcb7;Slc25a36;Urah;Atp6v1e1;Nfu1;Mrps30;Sod1;Etnppl;Mrm1;Cpne3;Mtg1;Cisd2;Akr7a5;Nmnat3;Coasy;Bdh1;Mcat;Acat2;Mrpl9;Crebzf;Phykpl;Mcub;Armcx2;Atp5g3;Mrpl2;Ndufs3;Rab24;Marc2;Phb2;Hebp1;Arglu1;Idh3g;Stard1…
GO:0005783	endoplasmic reticulum	http://amigo.geneontology.org/amigo/term/GO:0005783	1646	206	123.41765784647629	1.66913	4.15223e-14	3.1999884223902576e-12	11610;11735;11737;11792;11977;12048;12095;12390;12499;12642;12727;12753;12919;13026;13106;13116;13135;13482;13518;13663;14067;14137;14226;14232;14618;14705;15368;15369;15563;16976;17153;17756;17918;18194;18220;18391;18452;18548;18551;18667;18754;18783;18802;18822;19126;19165;19224;19337;19682;19711;19892;20617;20652;20775;20932;21828;21838;21881;22022;22174;22223;22335;22393;22417;23980;26396;268…	Pcsk9;B3gnt8;Rp9;Thy1;Pnpla8;Ctdnep1;Zfand2b;Fdft1;Ubxn2a;Tmem259;Uchl1;Rab30;Fbxo6;Uggt2;Atp13a4;Asb11;Dhcr24;Ptgs1;Cyp2e1;Pigt;Emc9;Alg1;Svip;Agpat1;Trappc4;Wnt4;Olfm1;Dad1;Tmem33;Soat1;Eif5a;Anp32a;Nucb2;Trappc2l;Emc10;Resp18;Man1b1;Stub1;Fsd2;Papolb;Kcne2;Stx18;Gpc2;Cisd2;Atp11c;Hmox1;Yipf6;Ergic3;Sppl2a;Cers1;Nsdhl;Sigmar1;Fkbp1b;Sult2b1;Rtn4r;Eef1d;Cnpy3;Mmgt1;Gabarap;Rdh5;Tlr3;B3gat1;Thbs4…
GO:0044431	Golgi apparatus part	http://amigo.geneontology.org/amigo/term/GO:0044431	758	115	56.835106104270366	2.0234	1.82743e-13	1.320316078690098e-11	11610;11769;11778;11977;11981;12121;12211;12390;13106;13169;14348;14426;14538;14683;14734;15461;15476;16795;16976;17153;17158;18197;18220;18754;19165;19337;19877;20447;20450;20452;20932;21821;22022;23969;26412;26877;27403;50873;53322;53897;54399;55943;56208;56336;56395;56418;56486;56722;57437;59031;59041;59042;60409;66190;66366;67015;67091;67452;67664;67839;67898;68038;68212;70231;71116;71367;716…	Hras;B3gnt8;Cabp7;Cby1;Ap4e1;Pnpla8;Rab35;Ubxn2a;Gnas;Rab30;Dhcr24;Cyp2e1;Svip;Trappc4;Ptges2;Nucb2;BC004004;St8sia4;Rab1b;Bet1l;Gpc3;March9;B4galnt4;Stx18;Gpc2;Atp11c;Yipf6;Ergic3;Fut9;Mmgt1;Gabarap;Chst15;B3gat1;Rhbdd2;Stx8;Trappc6a;Nsg2;Acer3;Chst12;Gorasp2;Optn;St8sia2;Clasp2;Tmem87a;Gbp5;St6galnac3;B4galt5;Galnt4;Atp7a;Bicd1;Dbnl;Lrpap1;Ap1s1;Cav2;Ap3s2;Galnt6;Ykt6;B3galt5;Ccdc91;Gpc5;Atp9a;…
GO:0098805	whole membrane	http://amigo.geneontology.org/amigo/term/GO:0098805	1321	172	99.0490437516374	1.73651	2.40918e-13	1.638245095136881e-11	11303;11514;11769;11772;11773;11796;11946;11972;11977;11981;11984;12034;12048;12122;12166;12229;12390;12487;12494;12518;12721;12727;12988;13056;13169;13405;13482;13660;13806;13858;14251;14252;14387;14683;14732;15368;16150;16832;17153;17159;17168;17221;17441;18102;18197;18226;18391;18551;18632;18655;19027;19152;19206;19229;20617;20621;20907;20911;20965;20977;21821;21838;22041;22142;22154;22178;223…	Bid;Eps15;Thy1;Vps28;Acbd5;Pnpla8;Rab35;Slc32a1;Nme1;Gnas;Fcho2;Vps37d;Dmd;Slc17a6;Cbarp;Map1lc3a;Eif5a;Ap2s1;Nucb2;Clec16a;Borcs6;Rab1b;Tuba1a;Atg9b;Ccdc155;March9;Cisd2;Cd46;Hmox1;Sppl2a;Slc17a7;Sigmar1;Atp6v0d1;Zfyve16;Armcx2;Rtn4r;Atp6v0d2;Mmgt1;Gabarap;Tlr3;Marc2;Osbpl9;Phb2;Rab11fip1;Cubn;Atp6v0c;Ehd1;Svop;Slc39a11;Stx8;Cd28;Ap2m1;Tigar;Atp6v1g2;Nsg2;Bcl2l1;Flot1;March8;Syt9;Sypl;Man2b1;Add…
GO:0098791	Golgi subcompartment	http://amigo.geneontology.org/amigo/term/GO:0098791	705	108	52.8611474980351	2.04309	5.53113e-13	3.552215312020558e-11	11610;11769;11778;11977;11981;12121;12211;12390;13106;13169;14348;14426;14538;14683;15461;16795;17153;17158;18197;18220;18754;19165;19337;19877;20447;20450;20452;20932;21821;22022;23969;26412;26877;27403;50873;53322;53897;54399;55943;56208;56336;56395;56418;56486;56722;57437;59031;59041;59042;60409;66190;66366;67015;67091;67452;67664;67839;67898;68038;68212;70231;71116;71367;71648;73124;73739;741…	Hras;B3gnt8;Cabp7;Cby1;Ap4e1;Pnpla8;Rab35;Gnas;Rab30;Dhcr24;Cyp2e1;Svip;Trappc4;Ptges2;Nucb2;BC004004;St8sia4;Rab1b;Bet1l;March9;B4galnt4;Stx18;Atp11c;Yipf6;Ergic3;Fut9;Mmgt1;Gabarap;Chst15;B3gat1;Rhbdd2;Stx8;Trappc6a;Nsg2;Acer3;Chst12;Gorasp2;Optn;St8sia2;Clasp2;Tmem87a;Gbp5;St6galnac3;B4galt5;Galnt4;Atp7a;Bicd1;Dbnl;Ap1s1;Cav2;Ap3s2;Galnt6;Ykt6;B3galt5;Ccdc91;Atp9a;Golga7;Creb3l2;Nmnat2;Mal;Bir…
GO:0044456	synapse part	http://amigo.geneontology.org/amigo/term/GO:0044456	1062	145	79.62913282682734	1.82094	6.08957e-13	3.7050245912209186e-11	11514;11554;11735;11769;11772;11773;11785;11972;12005;12034;12048;12308;12424;12568;12631;12846;12919;13001;13017;13169;13195;13405;13447;13491;13518;13806;13829;13858;13867;14251;14252;14409;14432;14470;14704;14745;15168;15444;15563;16651;17357;17756;17758;17918;18039;18082;18391;18429;18643;18667;18754;18951;19024;19027;19045;19165;19184;19206;19229;19266;19268;19283;20265;20617;20907;20965;209…	Nlgn2;Eps15;Rab35;Marcksl1;Slc32a1;Fcho2;Shc4;Dmd;Slc17a6;Comt;Erbin;Mib1;Lrrc4b;Gng3;Ppfibp2;Cbarp;Itpka;Trappc4;Cck;Olfm1;Map4;Erbb3;Cfl1;Abhd6;Nectin1;Pin1;Cacng3;Camk1;Tmub1;Hpca;Rabac1;Arpc2;Gap43;Caly;Slc17a7;Sigmar1;Atp6v0d1;Rtn4r;Nptx2;Drd4;Csnk2b;Phb2;Svop;Eif4a3;Ddc;Ap2m1;Yes1;Atp6v1g2;Bcl2l1;Flot1;Sspn;Pdzd11;Ppp1ca;Syt9;Sypl;Kcnn2;Prrt1;Add3;Mink1;Cadm3;Npy;Nefl;Flot2;Ston2;Cpeb3;Gabr…
GO:0005815	microtubule organizing center	http://amigo.geneontology.org/amigo/term/GO:0005815	705	107	52.8611474980351	2.02417	1.29785e-12	7.50157713724775e-11	11792;11972;12048;12121;12211;12442;12447;12465;12531;12933;14251;14894;15270;16559;16573;16668;17164;18102;18226;18519;19165;19173;19361;19384;19877;20174;21454;21821;22116;22248;22612;26903;50523;51791;53376;54130;54633;59125;64295;66406;66530;66949;67068;67286;67884;68026;68121;68259;69556;69654;70235;70834;71007;71820;72507;73739;73804;74392;75172;75472;75695;75782;76251;76380;76499;76779;768…	Lats2;Cby1;Nme1;Cep135;Ift22;Mib1;Ercc6l2;Dynlrb1;Ccnb2;Cep85l;Cdk5rap2;Sac3d1;Unc119;Kif17;Nek7;Mks1;Rilpl1;Ruvbl2;Cspp1;Cct5;Lca5;Ccdc113;Tmub1;Atp6v0d1;Tpgs1;Arhgef10;Cep112;Ccdc88b;Yes1;B9d2;Bcl2l1;Poc1a;Flot1;Ift80;Tubg2;Spag9;Haus3;Kat2b;H2afx;Clasp2;Krt18;Daam1;Rad51;Rgs14;Ddx11;Dctn2;Bicd1;Ak5;Usp2;Specc1l;Ccp110;Ccdc14;Tsga10;Psmb5;Cfap126;Dync1li2;Dyrk3;Rita1;Dysf;Ppp2r5a;Rilpl2;Apex1;B…
GO:1902494	catalytic complex	http://amigo.geneontology.org/amigo/term/GO:1902494	1281	165	96.04982970919569	1.71786	1.95644e-12	1.0769708934178978e-10	11936;12428;12442;12444;12447;12450;12568;12575;12581;13135;13806;13872;14300;14680;14683;14693;14695;14696;14701;14704;15469;16150;17995;18452;18519;18679;18704;18822;19045;19075;19139;19166;19172;19173;19182;19184;19185;19186;19645;20016;20018;20174;20587;20592;20646;21343;22196;22273;22393;23997;26441;26442;26445;26446;27401;50762;50789;50873;51812;52530;54607;54624;56208;56397;56424;57296;573…	Ticam1;Ccng1;Trmt61a;Ppp1r11;Klhl40;Ctdnep1;Zfand2b;Kansl1l;Ss18;Sdhb;Psme1;Gnas;Hdac11;Dcaf4;Fbxo6;Gnb2;Pik3c2a;Gng3;Pigt;Psmd8;Dynlrb1;Ccnb2;Dad1;Psmd9;Psmb2;Ago3;Pop7;Atad5;Trim37;Stub1;Ruvbl2;Dmap1;Gng12;Fbxl3;Fbxl15;Polr1e;Polr2e;Psmc3;Nhp2;Phka1;Znrd1;Srsf1;Ndufs3;Psmb4;Psmd13;Eif4a3;Prkag2;Ppp1ca;Nox3;Med11;Kctd13;Gnb3;Kat2b;Ube2v2;Taf6;Tfpt;Cdkn2d;Ccna2;Eno1;Psma4;Pelp1;Babam2;Park7;Psmb3…
GO:0005730	nucleolus	http://amigo.geneontology.org/amigo/term/GO:0005730	886	125	66.43259104008384	1.88161	2.91323e-12	1.5307674320038959e-10	11792;12444;12465;12568;12575;12606;12648;12696;12753;13163;13559;14300;15368;15374;15929;15950;16418;16668;17756;18813;19045;19361;19384;19652;19720;19735;20016;20018;20587;20592;21453;21849;22196;27225;27401;28126;29813;30055;51812;52513;52530;56321;56397;56495;56551;59022;64295;64424;66044;66078;66136;66156;66254;66409;66420;66446;66538;66591;66656;66679;66801;66942;67071;67154;67333;67379;674…	Utp14b;Cirbp;Wdr55;Jpt1;Trim27;Fbll1;Chd1;Zcchc17;BC004004;Dusp11;Pop7;Cpne3;Maf1;Cct5;Stk35;Hmox1;Rgs2;Tmub1;Pih1d1;Polr1e;Acat2;Polr2e;Parn;Nhp2;Eef1d;Get4;Znrd1;Dtd1;Ddx56;Dock4;Idh3g;Mad2l1bp;Ppp1ca;Rasl10a;Maged2;Nuak1;Riox1;Prkrip1;Hint2;Timm13;Trim28;H1fx;Rreb1;Krt18;Wdr18;Ston2;Clock;Arntl2;Rad51;Ddx28;Rps19bp1;Pelp1;Mettl22;Eif6;Dimt1;Ddx11;Asna1;Edf1;Ddx24;Nop16;E2f5;Cd3eap;Mrm2;Dnttip1…
GO:0044297	cell body	http://amigo.geneontology.org/amigo/term/GO:0044297	763	112	57.210007859575576	1.9577	3.41371e-12	1.7157622182920656e-10	11459;11514;11785;11977;12095;12166;12424;12450;12465;12468;12568;12631;12846;12891;12919;12933;13070;13163;13195;13401;13405;13491;13628;13804;14683;14693;14695;14696;14704;14745;14873;15168;15444;15559;15563;16515;16574;17196;17756;17918;18574;18591;18667;19045;19165;19229;19268;19283;19682;19711;19892;20257;20265;20439;20604;20617;20655;21336;21454;21838;22154;22166;22223;22368;23980;29813;298…	Ccng1;Cpne5;Pmm1;Thy1;Rac3;Tacr1;Gnas;Uchl1;Dmd;Comt;Gnb2;Gng3;Cnnm1;Kcnip1;Kcnj12;Cck;Olfm1;Eif5a;Nucb2;Cfl1;Resp18;Dhodh;Sod1;Cct5;Nmnat3;Hpca;Arpc2;Rtn4r;Nptx2;Gabarap;Rdh5;Ermn;Stmn2;Drd4;Eif4a3;Htr2b;Ddc;Ppp1ca;Trak2;Gnb3;Optn;Cpne6;Kcnn2;Ngb;Npy;Rtn4rl2;Park7;Gsto1;Atp7a;Gabarapl1;Crhbp;Pebp1;Lpar1;Trpm7;Scn1a;Snca;Myo5a;Eef1a2;Sst;Ykt6;Trpv2;Magohb;Syt5;Tubb5;Cdk5;Pde1b;Ptprz1;Bmpr1a;Gnb4;…
GO:0043209	myelin sheath	http://amigo.geneontology.org/amigo/term/GO:0043209	208	46	15.595913020696882	2.94949	2.01863e-11	9.723066426066869e-10	11674;11677;11946;11966;12465;13628;13660;13806;14693;14696;14751;14873;16832;17196;17319;17433;17441;17448;18039;18102;18417;18823;19684;20655;20965;21454;21838;21881;22142;22223;22273;23969;23980;54130;56044;56370;67273;68349;70747;77767;83964;99296;118446;118454;218442;227613	Thy1;Nme1;Hrh3;Uchl1;Gnb2;Mif;Tuba1a;Sod1;Serinc5;Cct5;Gpi1;Ermn;Ndufs3;Ehd1;Tkt;Mobp;Tagln3;Tspan2;Nefl;Eno1;Gjc3;Plp1;Gsto1;Pebp1;Eef1a2;Uqcrc1;Jam3;Gnb4;Mdh2;Pacsin1;Ndufa10;Aldoa;Syn2;Mog;Tubb4b;Rala;Atp6v1b2;Cldn11;Mbp;Actr1a;Atp5a1;Rdx;Gjc2;Tcp1;Ldhb;Akr1b3
GO:0030424	axon	http://amigo.geneontology.org/amigo/term/GO:0030424	712	104	53.3860099554624	1.94808	2.83589e-11	1.3113141861254008e-9	11302;11514;11515;11735;11769;11778;11785;11972;12034;12424;12568;12631;12721;12846;12891;12919;12933;13195;13405;13491;13518;13806;14409;14432;14873;15168;15444;16554;16573;16574;17196;17756;17758;17761;17918;18039;18121;18188;18391;18429;18546;18667;18951;19206;19229;19268;19283;20257;20262;20265;20617;20655;20907;20977;21838;22166;22223;22288;22348;22368;23969;23980;23999;50873;50932;53324;534…	Thy1;Rac3;Slc32a1;Uchl1;Dmd;Slc17a6;Comt;Lrrc4b;Cbarp;Cck;Olfm1;Map4;Pcdh9;Cfl1;Nectin1;Aatk;Necab2;Kif13b;Sod1;Maf1;Vstm2l;Nmnat3;Hpca;Arpc2;Gap43;Slc17a7;Sigmar1;Atp6v0d1;Tpgs1;Rtn4r;Nptx2;Ermn;Stmn2;Drd4;Phb2;Arpc3;Ddc;Map7;Twf2;Trak2;Optn;Cpne6;Clasp2;Mink1;Nog;Npy;Nefl;Rtn4rl2;Gabrr2;Eno1;Eif2b2;Park7;Gsto1;Dctn2;Crhbp;Pebp1;Ap1s1;Pcp4;Trpm7;Scn1a;Snca;Myo5a;Coro1a;Ap3s2;Cngb1;Trpv2;N4bp3;Sy…
GO:0036477	somatodendritic compartment	http://amigo.geneontology.org/amigo/term/GO:0036477	1026	134	76.92984018862981	1.74185	1.12725e-10	5.011919341085375e-9	11302;11514;11515;11735;11785;11977;12095;12166;12308;12424;12450;12568;12631;12846;12891;12919;12933;13070;13169;13195;13401;13405;13491;13628;13804;14252;14366;14683;14695;14704;14745;15168;15444;15559;15563;16515;16559;16574;17196;17756;17918;18197;18574;18591;18667;19045;19165;19206;19229;19268;19283;19652;19711;20257;20265;20439;20604;20617;20655;21336;21838;22166;22196;22223;22348;22393;239…	Ccng1;Nlgn2;Cpne5;Pmm1;Thy1;Rac3;Slc32a1;Tacr1;Gnas;Hrh3;Uchl1;Dmd;Comt;Gng3;Cnnm1;Kcnip1;Itpka;Kcnj12;Trappc4;Cck;Olfm1;Eif5a;Nucb2;Cfl1;Kif17;Resp18;Dhodh;Nectin1;Aatk;Cacng3;Necab2;Sod1;Maf1;Nmnat3;Hpca;Arpc2;Tpgs1;Rtn4r;Nptx2;Ermn;Stmn2;Drd4;Zwint;Eif4a3;Htr2b;Ddc;Nsg2;Ppp1ca;Trak2;Gnb3;Optn;Cpne6;Kcnn2;Ngb;Mink1;Pias3;Npy;Flot2;Rtn4rl2;Cpeb3;Gipc1;Rgs14;Wfs1;Atp7a;Gabarapl1;Crhbp;Cnih3;Dbnl;…
GO:0000139	Golgi membrane	http://amigo.geneontology.org/amigo/term/GO:0000139	547	84	41.01425203039036	2.04807	2.03942e-10	8.731747374529025e-9	11610;12390;13106;13169;14348;14426;14538;14683;15461;16795;17153;17158;18197;18220;18754;19165;19337;19877;20447;20450;20452;20932;22022;26412;26877;27403;50873;53897;54399;56336;56395;56418;56486;56722;57437;59031;59041;59042;66190;66366;67452;67664;67839;67898;68212;70231;71116;71367;73124;74754;75744;75965;75985;76308;76898;76932;76969;77407;77590;77929;78752;78777;80748;93961;96979;98170;140…	Hras;B3gnt8;Cabp7;Pnpla8;Rab35;Gnas;Rab30;Dhcr24;Cyp2e1;Svip;Ptges2;BC004004;St8sia4;Rab1b;Bet1l;March9;B4galnt4;Stx18;Yipf6;Ergic3;Fut9;Mmgt1;Gabarap;Chst15;B3gat1;Rhbdd2;Nsg2;Acer3;Chst12;Gorasp2;St8sia2;Tmem87a;Gbp5;St6galnac3;B4galt5;Galnt4;Dbnl;Cav2;Galnt6;Ykt6;B3galt5;Golga7;Creb3l2;Nmnat2;Mal;Tpst2;Man2a1;Prkn;Galnt12;Pef1;Map4k2;Slc35a3;Abca7;Chst1;Tmem132a;Psen2;Gpsm1;Large1;Rock1;Golim4…
GO:0098590	plasma membrane region	http://amigo.geneontology.org/amigo/term/GO:0098590	1238	153	92.82567461357087	1.64825	3.03483e-10	1.2529503942307737e-8	11514;11554;11735;11785;11936;11972;11973;11977;12166;12308;12390;12494;12539;12568;12631;12846;13405;13482;13491;13511;13660;13806;13829;13858;13867;14064;14089;14251;14252;14275;14409;14432;14683;14751;15203;15368;15444;15563;16410;16559;16651;17075;17153;17221;17254;17357;17756;17761;18082;18102;18260;18391;18591;18720;18951;19126;19143;19152;19165;19206;19266;19268;19283;19684;20265;20496;206…	Nlgn2;Eps15;Thy1;Rab35;Marcksl1;Nme1;Gnas;Fcho2;Shc4;Dmd;Comt;Erbin;Lrrc4b;Heph;Mchr1;Trappc4;Olfm1;St14;Erbb3;Slc3a2;Cfl1;Akr1a1;Abhd6;Kif17;Nectin1;Cacng3;Atp6v1e1;Tpm1;Cd46;Hmox1;Tmub1;Slc28a1;Slc34a3;Hpca;Arpc2;Gap43;Sigmar1;Atp6v0d1;Slc4a4;Gpi1;Atp6v0d2;Nptx2;Wdr73;Drd4;Itgav;Cubn;Ehd1;Map7;Flot1;Sspn;Naaladl1;Pdzd11;Pianp;Folr1;Clasp2;Prrt1;Add3;Klhdc8b;Mink1;Slc12a2;Cadm3;Dpp4;Flot2;Mapk3;…
GO:0030054	cell junction	http://amigo.geneontology.org/amigo/term/GO:0030054	1080	137	80.97877914592611	1.6918	5.04675e-10	2.0117388398810768e-8	11677;11735;12048;12308;12390;12568;12631;12721;12988;13017;13169;13405;13482;13511;13518;14026;14089;14251;14252;14260;14366;14409;14432;14470;14618;15559;16410;16651;17075;18027;18260;18391;18417;18755;19045;19229;19684;20265;20617;20907;20965;20977;21872;21873;22288;22317;22324;22784;23836;23969;26396;26417;26754;27360;27403;27494;50873;50932;51791;53420;54624;55991;56177;56506;57342;58235;590…	Nlgn2;Itgb8;Cdh19;Shc4;Dmd;Cdh20;Faap20;Tmem47;Slc17a6;Erbin;Lrrc4b;Cdc42bpa;Cbarp;Afap1;Trappc4;Olfm1;Pcdh9;Frs2;Cfl1;Cdk5rap2;Nectin1;Cpne3;Tmub1;Rabac1;Arpc2;Gap43;Slc17a7;Sigmar1;Itgav;Fmn1;Kazn;Svop;Htr2b;Mdc1;Pcdhga12;Bcl2l1;Flot1;Sspn;Pdzd11;Ppp1ca;Syt9;Rnd1;Pianp;Clasp2;Prrt1;Add3;Mink1;Cadm3;Nfia;Dpp4;Flot2;Ston2;Mapk3;Cpeb3;Gabrr2;Cib2;Hmcn1;Gjc3;Rgs14;Chrna2;Panx1;Tjp1;Cnih3;Dbnl;Ajap1…
GO:0044433	cytoplasmic vesicle part	http://amigo.geneontology.org/amigo/term/GO:0044433	766	105	57.434948912758706	1.82816	9.30646e-10	3.5860884158485835e-8	11610;11769;11772;11773;11778;11981;12048;12390;12494;12721;12727;13056;13169;13405;13660;13858;14252;16976;17221;18197;18548;18551;19027;19152;20617;20907;20911;20965;20977;21821;22041;22178;22317;22348;22393;22784;23969;26903;27403;27801;50873;53420;54170;54637;55943;56044;56208;56209;56418;56722;57436;58800;59012;59042;60510;65969;66201;66237;66371;66530;66552;66700;66914;67331;67826;67898;685…	Eps15;Vps28;Rab35;Slc32a1;Fcho2;Vps37d;Dmd;Slc17a6;Cbarp;Zdhhc8;Ap2s1;Clec16a;Cd46;Sppl2a;Caly;Slc17a7;Zfyve16;Mmgt1;March11;Tlr3;Osbpl9;Rab11fip1;Cubn;Ehd1;Svop;Stx8;Gde1;Ap2m1;Atp6v1g2;Nsg2;Bcl2l1;March8;Syt9;Sypl;Tmem199;Flot2;Rnft1;Acap2;Chmp6;Pcsk1;Aspscr1;Wfs1;Gabarapl1;Dbnl;Lrpap1;Ap1s1;Trpm7;Snca;Coro1a;Cav2;Ap3s2;Ykt6;Atp8b3;Syt5;Atp9a;Tyrp1;Cyb561;Cd38;Nmnat2;Chmp2a;Stoml1;Slc30a3;Prtn3…
GO:0099568	cytoplasmic region	http://amigo.geneontology.org/amigo/term/GO:0099568	510	78	38.239979041131775	2.03975	1.10923e-09	4.136340942880125e-8	11610;11677;11778;12005;12631;12721;13017;13163;13169;13491;13518;13806;13829;14183;14251;14252;15444;16559;16573;16574;17433;17756;17758;18039;18643;18951;19165;19229;19684;20617;20655;21821;22223;22288;23912;26396;27360;53860;54130;54633;56486;56506;57436;59003;67068;67839;67903;68337;68743;70827;71820;71889;73296;75564;75782;76499;76779;76932;77609;77767;77945;80297;103080;107993;108000;192292…	Cfap44;Uchl1;Dynlrb1;Crip2;Map4;Cfl1;Kif17;Sept9;Rhof;Sod1;Lca5;Hpca;Rsph9;Rpgrip1;Gabarap;Ermn;Drd4;Insc;Mobp;Plekhh2;Flot1;Fgfr2;Trak2;Rnd1;Clasp2;Add3;Nefl;Flot2;Nrbp1;Cib2;Hmcn1;Eno1;Gipc1;Gabarapl1;Dbnl;Snca;Wipf1;Coro1a;Ap3s2;Map2k2;Anln;Sept10;Drc1;Kif5b;Dst;Axin1;Sept5;Wdr34;Sptbn4;Psen2;Lca5l;Gpsm1;Rhov;Dmtn;Pqbp1;Ctbp2;Pfn1;Ccdc151;Cluap1;Arfip2;Daxx;Cenpf;Actr1a;Ift88;Rdx;Bfsp2;Agtrap;…
GO:1990904	ribonucleoprotein complex	http://amigo.geneontology.org/amigo/term/GO:1990904	794	107	59.5343987424679	1.79728	1.68402e-09	6.083513551247144e-8	12696;12753;13405;14109;14300;16418;16865;17876;17918;18100;18120;18226;18813;19166;19182;19652;19877;20102;20174;20382;20617;20646;20918;21841;22142;22154;24030;26441;27398;30959;51812;52530;54633;55944;56280;59054;60441;64658;66077;66125;66409;66441;66492;67212;67225;67459;67707;67710;67797;67840;67973;68035;68479;68565;68836;68845;68988;69082;69163;69821;69942;70225;71986;72554;73830;74097;754…	Utp14b;Rnf113a1;Cirbp;Mrps26;Ppp1r8;Myef2;Fbll1;Dmd;Mrpl44;Zcchc17;Zmat2;Ago3;Txnl4b;Pop7;Tuba1a;Ruvbl2;Sf3b5;Tia1;Mrps30;Mtg1;Rps4x;Pih1d1;Mrpl9;Psmc3;Nhp2;Mrpl2;Srsf1;Msi2;Eif4a3;Rnpc3;Rbm41;Mrps6;Akap17b;Eif3d;Mrps18a;Mrpl16;Clock;Cpeb3;Mrps25;Psma4;Mrps12;Celf3;Ddx28;Eif6;Taf5l;Snrpn;Ddx25;Btbd2;Nfkbiz;Snca;Myo5a;Mrpl27;Mrpl52;Eif2d;Polr2g;Magohb;Eif1;Tubb5;Mrpl38;Mcrip1;Srsf2;Frg1;Rbmx2;Mrpl…
GO:0031967	organelle envelope	http://amigo.geneontology.org/amigo/term/GO:0031967	1092	136	81.87854335865863	1.661	1.96829e-09	6.894985651788857e-8	11306;11946;12034;12048;12122;12390;12444;12631;12850;13026;13070;13405;13419;13518;13559;13663;13804;14232;14732;14873;15374;17448;17995;18082;18102;18226;18391;18802;19165;19224;19384;19720;20617;20621;20655;20907;22154;22174;22196;22273;22335;23980;26417;26949;27425;30055;52064;52585;52637;53322;53415;56149;56208;56322;56462;56484;56749;57320;58202;59015;59079;66043;66108;66114;66349;66494;665…	Htatip2;Bid;Timm22;Ctdnep1;Sdhb;Nme1;Jpt1;Mtch1;Trim27;Dmd;Zc3hc1;Erbin;Prelid1;Ndufaf3;Ptgs1;Nell1;Tmem33;Eif5a;Nucb2;Coq7;Cfl1;Atp5d;Dnajc30;Dhodh;Abcb7;Slc25a36;Ccdc155;Nemp2;2210016L21Rik;Sod1;Mtg1;Cisd2;Bdh1;Nup160;Sigmar1;Mcub;Armcx2;Atp5g3;Ndufs3;Marc2;Phb2;Stard13;Mad2l1bp;Tigar;Bcl2l1;Slc25a26;Timm13;Eif5a2;Guf1;Ndc1;Atp5l;Tfpt;Cstad;Mapk3;Plcd4;Cisd1;Fkbp8;Ipo4;Coq5;Park7;Gsto1;Higd2a;P…
GO:0031975	envelope	http://amigo.geneontology.org/amigo/term/GO:0031975	1093	136	81.95352370971968	1.65948	2.08883e-09	7.102006893688895e-8	11306;11946;12034;12048;12122;12390;12444;12631;12850;13026;13070;13405;13419;13518;13559;13663;13804;14232;14732;14873;15374;17448;17995;18082;18102;18226;18391;18802;19165;19224;19384;19720;20617;20621;20655;20907;22154;22174;22196;22273;22335;23980;26417;26949;27425;30055;52064;52585;52637;53322;53415;56149;56208;56322;56462;56484;56749;57320;58202;59015;59079;66043;66108;66114;66349;66494;665…	Htatip2;Bid;Timm22;Ctdnep1;Sdhb;Nme1;Jpt1;Mtch1;Trim27;Dmd;Zc3hc1;Erbin;Prelid1;Ndufaf3;Ptgs1;Nell1;Tmem33;Eif5a;Nucb2;Coq7;Cfl1;Atp5d;Dnajc30;Dhodh;Abcb7;Slc25a36;Ccdc155;Nemp2;2210016L21Rik;Sod1;Mtg1;Cisd2;Bdh1;Nup160;Sigmar1;Mcub;Armcx2;Atp5g3;Ndufs3;Marc2;Phb2;Stard13;Mad2l1bp;Tigar;Bcl2l1;Slc25a26;Timm13;Eif5a2;Guf1;Ndc1;Atp5l;Tfpt;Cstad;Mapk3;Plcd4;Cisd1;Fkbp8;Ipo4;Coq5;Park7;Gsto1;Higd2a;P…
GO:0005768	endosome	http://amigo.geneontology.org/amigo/term/GO:0005768	764	102	57.28498821063662	1.78057	6.7735e-09	2.237189693435734e-7	11554;11972;11973;11977;11981;12211;12518;12721;12727;12891;12919;13169;13349;13660;13858;14251;14252;14275;14683;14745;16976;17918;18197;18220;19245;19268;19336;19384;19720;20257;20439;20450;20597;22041;22142;22178;22784;26396;26417;26903;27403;53420;54170;54399;54598;54637;55943;56208;56418;56722;64295;65969;66201;66371;66530;66552;66700;66734;66914;67282;68038;68566;68724;68953;69106;70827;712…	Pcsk9;Eps15;Vps28;Rab35;Gnas;Vps37d;Trim27;Slc17a6;Ehbp1l1;Map1lc3a;Clec16a;Ackr1;Tuba1a;Bet1l;Atp6v1e1;Atp11c;Tmub1;Sppl2a;Arpc2;Caly;Atp6v0d1;Zfyve16;Atp6v0d2;Mmgt1;Stmn2;Tlr3;Rab24;Osbpl9;Ackr4;Rab11fip1;Cubn;Ehd1;Stx8;Nsg2;Flot1;Calcrl;March8;Trak2;Optn;Folr1;St8sia2;Cpne6;Gpr15;Flot2;Mapk3;Arrdc3;Rnft1;Acap2;Chmp6;Atp7a;Crhbp;Dbnl;Lpar1;Lrpap1;Myo5a;Coro1a;Ykt6;Syt5;Atp9a;Tyrp1;Map2k2;Nmnat2…
GO:0044429	mitochondrial part	http://amigo.geneontology.org/amigo/term/GO:0044429	889	114	66.65753209326697	1.71023	8.64833e-09	2.7770736601675753e-7	11306;11639;11946;12034;12048;12122;12631;12850;13070;13405;13804;14232;14651;14732;17448;17995;18082;18100;18102;18120;19361;20617;20621;20655;22273;22335;23980;24030;26949;27398;27425;30055;52064;52585;52637;53895;56208;56280;56322;56462;56484;56690;56749;57320;58202;59054;60441;64658;66043;66108;66114;66254;66349;66383;66494;66706;66815;67006;67044;67212;67247;67273;67416;67582;67680;67707;677…	Bid;Timm22;Mrps26;Sdhb;Nme1;Mtch1;Dmd;Ptcd1;Prelid1;Ndufaf3;Mrpl44;Mterf1a;Coq7;Cfl1;Atp5d;Dnajc30;Dhodh;Abcb7;Slc25a36;Mrps30;Sod1;Mtg1;Cisd2;Coasy;Bdh1;Mrpl9;Mcub;Armcx2;Atp5g3;Mrpl2;Ndufs3;Marc2;Phb2;Stard13;Tigar;Bcl2l1;Slc25a26;Mrps6;Timm13;Guf1;Atp5l;Top1mt;Mrps18a;Cstad;Mrpl16;Mars2;Mrps25;Mrps12;Rad51;Ddx28;Cisd1;Fkbp8;Coq5;Dimt1;Park7;Higd2a;Pebp1;Ngrn;Snca;Mrpl27;Iscu;Mrpl52;Uqcrc1;Hagh…
GO:0033267	axon part	http://amigo.geneontology.org/amigo/term/GO:0033267	451	69	33.81613832853026	2.04045	1.00892e-08	3.152205308668224e-7	11302;11735;11769;11778;11785;11972;12424;12568;12631;12919;12933;13491;13518;13806;14432;15168;16554;16573;16574;17196;17756;18039;18391;18429;18667;18951;19206;19229;19268;19283;20257;20262;20265;20617;20655;20977;21838;22223;22288;22348;22368;23969;23980;23999;50873;53324;53972;56177;56378;58235;58800;65079;66860;69654;70827;74342;76499;76709;77767;80297;109648;118454;140919;170758;211712;2716…	Thy1;Rac3;Slc32a1;Uchl1;Slc17a6;Cbarp;Cck;Olfm1;Pcdh9;Cfl1;Nectin1;Aatk;Kif13b;Sod1;Arpc2;Gap43;Sigmar1;Atp6v0d1;Rtn4r;Nptx2;Ermn;Stmn2;Drd4;Arpc3;Twf2;Trak2;Clasp2;Npy;Nefl;Eno1;Dctn2;Crhbp;Pebp1;Ap1s1;Trpm7;Scn1a;Snca;Ap3s2;Cngb1;Trpv2;Cdk5;Stmn3;Ptprz1;Ptch1;Ptprf;Kif5b;Dst;Prkn;Pacsin1;Sept5;Hcn3;Ngef;Sptbn4;Ank3;Syp;Tanc1;Crmp1;Mbp;Lrrtm1;Adgrl1;Pgr;Oxt;Adcy10;Utrn;Gjc2;Ptk2b;Kif5c;Apbb1;Map2
GO:0044451	nucleoplasm part	http://amigo.geneontology.org/amigo/term/GO:0044451	1021	126	76.5549384333246	1.64588	1.39654e-08	4.248411400921196e-7	11785;11792;12532;12575;13163;13872;14048;14105;14300;14790;15270;16170;16865;18519;18720;19184;19361;19645;19720;20174;20265;20382;20383;20384;20592;20842;21343;21416;21427;21881;22196;23988;26909;27015;27632;50789;50873;51791;51812;52530;52696;54402;54624;54633;55934;56036;56397;56711;57314;57320;58202;58249;59079;66172;66233;66420;67030;67154;67333;67513;67710;68142;68251;68349;68479;68691;687…	Rp9;Cby1;Kansl1l;Lyrm4;Bmp2k;Ccnl2;Ppp1r8;Cstf2;Sh3bgrl3;Hdac11;Trim27;Fbll1;Faap20;Erbin;Grcc10;Dusp11;Faap24;Pin1;Trim37;Ruvbl2;Dmap1;Fbxl3;Stk35;Eya1;Plag1;Polr2e;Nhp2;Srsf1;Ndufs3;Kazn;Zwint;Tkt;Eif4a3;Mdc1;Plekhh2;Med11;Kctd13;Vps72;Akap17b;Kat2b;H2afx;Rreb1;Taf6;Pias3;Srsf11;Wdr18;Stk19;Srsf5;Babam1;Celf3;Rad51;Pelp1;Rgs14;Park7;Taf5l;Cdc25c;Srsf3;Fancl;Pip5k1a;Ercc3;Nfkbiz;Scn1a;Med19;Taf1…
GO:0030027	lamellipodium	http://amigo.geneontology.org/amigo/term/GO:0030027	180	37	13.496463190987686	2.74146	1.50145e-08	4.4504451734129503e-7	11459;11785;12568;12631;12721;13169;13405;13482;14026;14089;14251;14252;16410;18720;19229;19283;19684;19877;20257;20911;22368;23999;26903;27260;27494;56378;57342;57816;69538;76709;101314;108686;170758;192292;213556;224014;226751	Rac3;Fgd4;Dmd;Cdc42bpa;Cfl1;Arpc2;Stmn2;Itgav;Arpc3;Plekhh2;Flot1;Twf2;Dpp4;Flot2;Nrbp1;Tesc;Dbnl;Fap;Pip5k1a;Coro1a;Antxr1;Trpv2;Cdk5;Ptprz1;Dysf;Evl;Ccdc88a;Acta1;Stxbp2;Amot;Parva;Rock1;Rdx;Plek2;Ptk2b;Brk1;Apbb1
GO:0030425	dendrite	http://amigo.geneontology.org/amigo/term/GO:0030425	736	98	55.185538380927426	1.77583	1.55071e-08	4.4815483846161186e-7	11302;11514;11515;11735;11785;12095;12166;12308;12424;12450;12568;12631;12846;12891;12919;12933;13169;13401;13491;14252;14366;14683;14695;14704;14745;15168;15444;15559;15563;16515;16559;16574;17756;17918;18197;18591;18667;19045;19206;19229;19283;19652;20655;21336;21838;22166;22196;22348;22393;29813;50873;50932;51791;51812;52696;53324;54376;56208;56418;56551;57436;58235;60409;65079;66860;67703;678…	Ccng1;Nlgn2;Thy1;Slc32a1;Tacr1;Gnas;Hrh3;Comt;Gng3;Cnnm1;Kcnip1;Itpka;Kcnj12;Trappc4;Cck;Eif5a;Cfl1;Kif17;Nectin1;Aatk;Cacng3;Necab2;Sod1;Maf1;Hpca;Arpc2;Tpgs1;Rtn4r;Nptx2;Drd4;Zwint;Eif4a3;Htr2b;Nsg2;Ppp1ca;Trak2;Gnb3;Cpne6;Kcnn2;Mink1;Pias3;Flot2;Rtn4rl2;Cpeb3;Gipc1;Rgs14;Wfs1;Gabarapl1;Crhbp;Cnih3;Dbnl;Lpar1;Myo5a;Ykt6;N4bp3;Lrrc4;Cdk5;Ptprz1;Bmpr1a;Ptch1;Pdgfb;Calb2;Fzd4;Klhl1;Bglap3;Htr5a;Pr…
GO:0099513	polymeric cytoskeletal fiber	http://amigo.geneontology.org/amigo/term/GO:0099513	677	92	50.76169766832591	1.81239	1.6217e-08	4.5723959051522704e-7	11459;11636;12005;12121;12465;12468;12568;12721;12919;12933;13163;13405;13518;13829;14260;14701;14894;16418;16551;16554;16559;16573;16574;16668;17756;17758;17761;17918;18039;18102;18546;21454;22003;22092;22142;22151;22154;22612;23921;23999;26396;26903;27494;51791;53860;56378;56486;57436;57784;66257;66411;66734;67068;68142;69556;69654;69714;70292;71206;72296;73804;74392;76499;76709;80280;103768;10…	Ss18;Rac3;Nme1;Odf3l2;Dmd;Tbcb;Afap1;Map1lc3a;Dynlrb1;Map4;Cdk5rap2;Kif17;Sept9;Tuba1a;Kif13b;Cspp1;Tpm1;Gng12;Cct5;Arpc2;Tcp11l1;Tpgs1;Gabarap;Sh2b2;Fmn1;Arpc3;Map7;Yes1;Twf2;Tubg2;Haus3;Clasp2;Tfpt;Krt18;Nefl;Odf4;Rgs14;Eif6;Dctn2;Bicd1;Gabarapl1;Crhbp;Pcp4;Bin3;Myo5a;Wipf1;Coro1a;Specc1l;Kntc1;Tubb5;Cdk5;Tubb2a;Kif11;Map2k2;Dync1li2;Dysf;Nicn1;Ccdc66;Kif5b;Bod1;Cct7;Dst;Axin1;Kif15;Rsph1;Acta1…
GO:0097447	dendritic tree	http://amigo.geneontology.org/amigo/term/GO:0097447	738	98	55.33549908304951	1.77102	1.77926e-08	4.897213633979293e-7	11302;11514;11515;11735;11785;12095;12166;12308;12424;12450;12568;12631;12846;12891;12919;12933;13169;13401;13491;14252;14366;14683;14695;14704;14745;15168;15444;15559;15563;16515;16559;16574;17756;17918;18197;18591;18667;19045;19206;19229;19283;19652;20655;21336;21838;22166;22196;22348;22393;29813;50873;50932;51791;51812;52696;53324;54376;56208;56418;56551;57436;58235;60409;65079;66860;67703;678…	Ccng1;Nlgn2;Thy1;Slc32a1;Tacr1;Gnas;Hrh3;Comt;Gng3;Cnnm1;Kcnip1;Itpka;Kcnj12;Trappc4;Cck;Eif5a;Cfl1;Kif17;Nectin1;Aatk;Cacng3;Necab2;Sod1;Maf1;Hpca;Arpc2;Tpgs1;Rtn4r;Nptx2;Drd4;Zwint;Eif4a3;Htr2b;Nsg2;Ppp1ca;Trak2;Gnb3;Cpne6;Kcnn2;Mink1;Pias3;Flot2;Rtn4rl2;Cpeb3;Gipc1;Rgs14;Wfs1;Gabarapl1;Crhbp;Cnih3;Dbnl;Lpar1;Myo5a;Ykt6;N4bp3;Lrrc4;Cdk5;Ptprz1;Bmpr1a;Ptch1;Pdgfb;Calb2;Fzd4;Klhl1;Bglap3;Htr5a;Pr…
GO:0005813	centrosome	http://amigo.geneontology.org/amigo/term/GO:0005813	496	73	37.19025412627718	1.96288	1.99276e-08	5.357281510192826e-7	11792;11972;12048;12121;12442;12447;12465;12531;12933;14251;15270;16668;17164;18102;18226;18519;19165;19173;20174;21454;21821;22248;51791;53376;54130;54633;66406;66949;67068;67286;68026;68121;68259;69556;69654;70235;71007;73804;75695;76251;76380;76779;76895;78317;80280;80291;100764;101565;103768;108000;108686;110012;192786;211660;214444;225164;226419;226849;231123;232944;232987;233765;234094;2346…	Nme1;Cep135;Ift22;Mib1;Ercc6l2;Dynlrb1;Ccnb2;Cep85l;Cdk5rap2;Sac3d1;Unc119;Mks1;Rilpl1;Ruvbl2;Cspp1;Cct5;Ccdc113;Atp6v0d1;Tpgs1;Arhgef10;Cep112;Ccdc88b;B9d2;Bcl2l1;Poc1a;Flot1;Ift80;Tubg2;Haus3;Kat2b;H2afx;Krt18;Rgs14;Ddx11;Dctn2;Bicd1;Usp2;Ccp110;Ccdc14;Psmb5;Dync1li2;Dyrk3;Rita1;Ppp2r5a;Rilpl2;Apex1;Trim59;Ccdc66;Ccdc88a;Bod1;D7Ertd443e;Mapkapk2;Bicd2;Ccdc8;Psen2;Kif2c;Pqbp1;Plekha7;Cluap1;Crmp…
GO:0030426	growth cone	http://amigo.geneontology.org/amigo/term/GO:0030426	198	39	14.846109510086455	2.62695	2.13744e-08	5.615627266429936e-7	11302;11785;12568;12631;12933;13806;14432;16573;16574;17756;18039;18391;19206;19229;19268;19283;20257;20262;20617;21838;22288;22368;23999;53324;53972;56177;56378;58235;65079;69654;70827;74342;76499;76709;170758;211712;271639;330814;100503659	Thy1;Rac3;Cbarp;Olfm1;Pcdh9;Cfl1;Nectin1;Aatk;Arpc2;Gap43;Sigmar1;Rtn4r;Nptx2;Stmn2;Arpc3;Twf2;Trak2;Clasp2;Nefl;Eno1;Dctn2;Snca;Trpv2;Cdk5;Stmn3;Ptprz1;Ptch1;Ptprf;Kif5b;Ngef;Crmp1;Lrrtm1;Adgrl1;Adcy10;Utrn;Ptk2b;Kif5c;Apbb1;Map2
GO:0099512	supramolecular fiber	http://amigo.geneontology.org/amigo/term/GO:0099512	894	113	67.03243384857217	1.68575	2.24099e-08	5.756858515621528e-7	11459;11636;11674;11735;12005;12121;12465;12468;12568;12721;12919;12933;13163;13405;13518;13829;14200;14226;14260;14300;14701;14894;16418;16551;16554;16559;16573;16574;16668;17756;17758;17761;17918;18039;18102;18519;18546;19165;20265;20617;21393;21454;21872;21924;22003;22092;22142;22151;22154;22612;23921;23999;26396;26903;27494;51791;53860;56378;56424;56486;57342;57436;57784;66257;66411;66548;667…	Klhl40;Ss18;Rac3;Nme1;Myh7;Odf3l2;Dmd;Tcap;Tbcb;Afap1;Map1lc3a;Dynlrb1;Map4;Fhl2;Tnnc1;Cdk5rap2;Kif17;Sept9;Tuba1a;Stub1;Kif13b;Cspp1;Tpm1;Gng12;Cct5;Arpc2;Tcp11l1;Tpgs1;Fkbp1b;Gabarap;Sh2b2;Fmn1;Arpc3;Map7;Yes1;Twf2;Tubg2;Adamtsl5;Haus3;Kat2b;Kcnn2;Clasp2;Tfpt;Krt18;Nefl;Odf4;Rgs14;Eif6;Dctn2;Bicd1;Gabarapl1;Tjp1;Crhbp;Pcp4;Scn1a;Bin3;Snca;Myo5a;Wipf1;Coro1a;Specc1l;Kntc1;Tubb5;Cdk5;Tubb2a;Kif11…
GO:0099081	supramolecular polymer	http://amigo.geneontology.org/amigo/term/GO:0099081	899	113	67.40733560387739	1.67638	3.03871e-08	7.636411394823276e-7	11459;11636;11674;11735;12005;12121;12465;12468;12568;12721;12919;12933;13163;13405;13518;13829;14200;14226;14260;14300;14701;14894;16418;16551;16554;16559;16573;16574;16668;17756;17758;17761;17918;18039;18102;18519;18546;19165;20265;20617;21393;21454;21872;21924;22003;22092;22142;22151;22154;22612;23921;23999;26396;26903;27494;51791;53860;56378;56424;56486;57342;57436;57784;66257;66411;66548;667…	Klhl40;Ss18;Rac3;Nme1;Myh7;Odf3l2;Dmd;Tcap;Tbcb;Afap1;Map1lc3a;Dynlrb1;Map4;Fhl2;Tnnc1;Cdk5rap2;Kif17;Sept9;Tuba1a;Stub1;Kif13b;Cspp1;Tpm1;Gng12;Cct5;Arpc2;Tcp11l1;Tpgs1;Fkbp1b;Gabarap;Sh2b2;Fmn1;Arpc3;Map7;Yes1;Twf2;Tubg2;Adamtsl5;Haus3;Kat2b;Kcnn2;Clasp2;Tfpt;Krt18;Nefl;Odf4;Rgs14;Eif6;Dctn2;Bicd1;Gabarapl1;Tjp1;Crhbp;Pcp4;Scn1a;Bin3;Snca;Myo5a;Wipf1;Coro1a;Specc1l;Kntc1;Tubb5;Cdk5;Tubb2a;Kif11…
GO:0099080	supramolecular complex	http://amigo.geneontology.org/amigo/term/GO:0099080	900	113	67.48231595493843	1.67451	3.22796e-08	7.910023146114515e-7	11459;11636;11674;11735;12005;12121;12465;12468;12568;12721;12919;12933;13163;13405;13518;13829;14200;14226;14260;14300;14701;14894;16418;16551;16554;16559;16573;16574;16668;17756;17758;17761;17918;18039;18102;18519;18546;19165;20265;20617;21393;21454;21872;21924;22003;22092;22142;22151;22154;22612;23921;23999;26396;26903;27494;51791;53860;56378;56424;56486;57342;57436;57784;66257;66411;66548;667…	Klhl40;Ss18;Rac3;Nme1;Myh7;Odf3l2;Dmd;Tcap;Tbcb;Afap1;Map1lc3a;Dynlrb1;Map4;Fhl2;Tnnc1;Cdk5rap2;Kif17;Sept9;Tuba1a;Stub1;Kif13b;Cspp1;Tpm1;Gng12;Cct5;Arpc2;Tcp11l1;Tpgs1;Fkbp1b;Gabarap;Sh2b2;Fmn1;Arpc3;Map7;Yes1;Twf2;Tubg2;Adamtsl5;Haus3;Kat2b;Kcnn2;Clasp2;Tfpt;Krt18;Nefl;Odf4;Rgs14;Eif6;Dctn2;Bicd1;Gabarapl1;Tjp1;Crhbp;Pcp4;Scn1a;Bin3;Snca;Myo5a;Wipf1;Coro1a;Specc1l;Kntc1;Tubb5;Cdk5;Tubb2a;Kif11…
GO:0030427	site of polarized growth	http://amigo.geneontology.org/amigo/term/GO:0030427	201	39	15.071050563269582	2.58774	3.28444e-08	7.910023146114515e-7	11302;11785;12568;12631;12933;13806;14432;16573;16574;17756;18039;18391;19206;19229;19268;19283;20257;20262;20617;21838;22288;22368;23999;53324;53972;56177;56378;58235;65079;69654;70827;74342;76499;76709;170758;211712;271639;330814;100503659	Thy1;Rac3;Cbarp;Olfm1;Pcdh9;Cfl1;Nectin1;Aatk;Arpc2;Gap43;Sigmar1;Rtn4r;Nptx2;Stmn2;Arpc3;Twf2;Trak2;Clasp2;Nefl;Eno1;Dctn2;Snca;Trpv2;Cdk5;Stmn3;Ptprz1;Ptch1;Ptprf;Kif5b;Ngef;Crmp1;Lrrtm1;Adgrl1;Adcy10;Utrn;Ptk2b;Kif5c;Apbb1;Map2
GO:0030659	cytoplasmic vesicle membrane	http://amigo.geneontology.org/amigo/term/GO:0030659	447	67	33.516216924286084	1.99903	3.73796e-08	8.818536999771187e-7	11610;11769;11772;11773;11778;12048;12390;12494;12721;13056;13169;13405;13858;14252;17221;18197;18551;19027;20617;20907;20911;20965;20977;21821;22041;22178;22317;22348;22393;22784;23969;26903;27801;50873;53420;56044;56209;56418;57436;58800;59012;59042;60510;65969;66237;67331;67826;67898;68566;68666;68938;71779;72961;75767;77407;78777;93695;109181;140919;170737;195040;211147;218503;226518;232910;2…	Eps15;Rab35;Slc32a1;Fcho2;Dmd;Slc17a6;Cbarp;Zdhhc8;Ap2s1;Cd46;Caly;Slc17a7;March11;Rab11fip1;Cubn;Svop;Gde1;Ap2m1;Atp6v1g2;Nsg2;Bcl2l1;March8;Syt9;Sypl;Tmem199;Flot2;Aspscr1;Wfs1;Gabarapl1;Dbnl;Ap1s1;Trpm7;Snca;Coro1a;Cav2;Ap3s2;Ykt6;Atp8b3;Syt5;Tyrp1;Cyb561;Cd38;Nmnat2;Slc30a3;Dysf;Moxd1;Prkn;Trip11;Pacsin1;Pef1;Gpnmb;Trf;Stxbp2;Syn2;Stx1a;Syp;Pcsk4;Rala;Cope;Camkv;Vamp1;Znrf1;Ift88;Tepsin;Agtra…
GO:0012506	vesicle membrane	http://amigo.geneontology.org/amigo/term/GO:0012506	466	69	34.940843594445894	1.97477	3.83151e-08	8.858445417381234e-7	11610;11769;11772;11773;11778;12048;12390;12494;12721;13056;13169;13405;13491;13858;14252;17221;18197;18551;19027;20617;20907;20911;20965;20977;21821;22041;22178;22317;22348;22393;22784;23969;26903;27801;50873;53420;56044;56209;56418;57436;58800;59012;59042;60510;65969;66237;67331;67826;67898;67903;68566;68666;68938;71779;72961;75767;77407;78777;93695;109181;140919;170737;195040;211147;218503;226…	Eps15;Rab35;Slc32a1;Fcho2;Dmd;Slc17a6;Cbarp;Zdhhc8;Ap2s1;Cd46;Caly;Slc17a7;Drd4;March11;Rab11fip1;Cubn;Svop;Gde1;Ap2m1;Atp6v1g2;Nsg2;Bcl2l1;March8;Syt9;Sypl;Tmem199;Flot2;Gipc1;Aspscr1;Wfs1;Gabarapl1;Dbnl;Ap1s1;Trpm7;Snca;Coro1a;Cav2;Ap3s2;Ykt6;Atp8b3;Syt5;Tyrp1;Cyb561;Cd38;Nmnat2;Slc30a3;Dysf;Moxd1;Prkn;Trip11;Pacsin1;Pef1;Gpnmb;Trf;Stxbp2;Syn2;Stx1a;Syp;Pcsk4;Rala;Cope;Camkv;Vamp1;Znrf1;Ift88;T…
GO:0005874	microtubule	http://amigo.geneontology.org/amigo/term/GO:0005874	393	61	29.46727796698978	2.07009	4.24383e-08	9.61934699006406e-7	12005;12121;12465;12468;12568;12919;13163;13518;14894;16551;16554;16559;16573;16574;17756;17758;17761;17918;21454;22142;22151;22154;26396;26903;51791;53860;56486;57436;66257;66411;66734;67068;68142;69556;69654;71206;72296;73804;76499;80280;103768;108907;110012;110891;208628;209737;211660;214444;227613;231123;232944;234663;237891;268996;319229;319670;320234;320554;382384;406217;432611	Ss18;Odf3l2;Tbcb;Map1lc3a;Dynlrb1;Map4;Cdk5rap2;Kif17;Sept9;Tuba1a;Kif13b;Cspp1;Cct5;Tcp11l1;Tpgs1;Gabarap;Map7;Tubg2;Haus3;Clasp2;Rgs14;Dctn2;Bicd1;Gabarapl1;Crhbp;Myo5a;Kntc1;Tubb5;Cdk5;Tubb2a;Kif11;Map2k2;Dync1li2;Dysf;Nicn1;Ccdc66;Kif5b;Bod1;Cct7;Dst;Axin1;Kif15;Katnal2;Bex4;Cfap20;Kif2c;Nusap1;Tubb4b;Sctr;Ino80;Daxx;Slc8a2;Rusc1;Cdk5rap3;Eml5;Kif5c;Tcp1;Gas2l2;Mark4;Dnaic2;Map2
GO:0098794	postsynapse	http://amigo.geneontology.org/amigo/term/GO:0098794	711	94	53.31102960440136	1.76324	4.34238e-08	9.653451038282001e-7	11514;11554;11735;11773;11785;12005;12034;12048;12568;12631;12846;13001;13169;13405;13491;13518;13829;13858;13867;14409;14432;14704;14745;15444;15563;16651;17756;17758;17918;18039;18391;18643;18667;19045;19184;19206;19229;19268;19283;20617;20907;20965;22288;22612;23969;23988;27360;50873;50932;51791;52163;53324;54376;56149;59079;59095;60409;64295;66082;66860;67826;67903;68566;72296;72961;72978;743…	Nlgn2;Eps15;Shc4;Dmd;Comt;Erbin;Mib1;Lrrc4b;Gng3;Itpka;Trappc4;Map4;Erbb3;Cfl1;Abhd6;Pin1;Cacng3;Camk1;Tmub1;Hpca;Arpc2;Gap43;Caly;Slc17a7;Sigmar1;Nptx2;Drd4;Csnk2b;Phb2;Eif4a3;Ap2m1;Yes1;Bcl2l1;Sspn;Ppp1ca;Kcnn2;Prrt1;Add3;Mink1;Nefl;Cpeb3;Gabrr2;Gipc1;Rgs14;Chrna2;Cnih3;Dbnl;Lpar1;Snca;Myo5a;Grasp;Bcas1;Lrrc4;Cdk5;Ptprz1;Ptch1;Ptprf;Htr5a;Prr12;Dst;Axin1;Prkn;Fxyd6;Pacsin1;Dock10;Psmc5;Dnajb1;A…
GO:0043025	neuronal cell body	http://amigo.geneontology.org/amigo/term/GO:0043025	675	90	50.61173696620382	1.77824	5.71896e-08	1.2473808171952058e-6	11514;11785;11977;12095;12166;12424;12450;12568;12631;12891;12919;12933;13070;13195;13401;13405;13491;13628;13804;14683;14745;15168;15444;15559;15563;16515;16574;17196;17756;17918;18574;18591;18667;19045;19165;19229;19268;19283;19711;20257;20265;20439;20604;20617;20655;21838;22166;22223;23980;29813;29858;50873;51812;53322;53324;53420;56177;56418;56551;56749;58800;64242;65079;66441;66860;67826;703…	Ccng1;Cpne5;Pmm1;Thy1;Rac3;Gnas;Uchl1;Dmd;Cnnm1;Kcnip1;Kcnj12;Cck;Olfm1;Eif5a;Nucb2;Cfl1;Resp18;Dhodh;Sod1;Nmnat3;Hpca;Arpc2;Rtn4r;Nptx2;Ermn;Stmn2;Drd4;Eif4a3;Htr2b;Ddc;Ppp1ca;Trak2;Optn;Cpne6;Kcnn2;Ngb;Npy;Rtn4rl2;Atp7a;Crhbp;Pebp1;Lpar1;Trpm7;Scn1a;Snca;Myo5a;Eef1a2;Sst;Ykt6;Magohb;Syt5;Cdk5;Pde1b;Ptprz1;Bmpr1a;Cyp11a1;Pdgfb;Ptprf;Klhl1;Bglap3;Htr5a;Prkn;Nlrp1a;Dmwd;Dnajb1;Hcn3;Sptbn4;Cnnm4;Ps…
GO:0048471	perinuclear region of cytoplasm	http://amigo.geneontology.org/amigo/term/GO:0048471	716	94	53.68593135970657	1.75092	6.07882e-08	1.301318376776437e-6	11302;11303;11636;11677;11737;11785;11792;11803;11844;11977;11981;12005;12017;12121;12229;12390;12450;12532;12575;13405;13660;13829;14252;14426;14683;14693;15203;15368;16511;16573;17433;17761;18102;18754;18783;19165;19182;19206;19229;19361;20257;20262;20617;22041;23969;23999;26396;26754;27801;50873;52331;53376;53420;53424;53860;54401;55943;56486;57320;59005;64294;67006;67154;67452;67588;67826;680…	Pcsk9;Ccng1;Cabp7;Pnpla8;Rac3;Nme1;Gnas;Dmd;Gnb2;Heph;Zdhhc8;Nell1;Anp32a;Trappc2l;Cdk5rap2;Sept9;Aatk;Trim37;Fsd2;Maf1;Cisd2;Hmox1;Psmc3;Gabarap;Stmn2;Ehd1;Rhbdd2;Stx8;Map7;Mobp;Twf2;Spag9;Optn;Npy;Arf5;Gbp5;Tsnax;Flot2;Nrbp1;Rad51;Aspscr1;Galnt4;Park7;Atp7a;Cdc25c;Bicd1;Cops8;Snca;Cav2;Galnt6;Rnf41;Cops5;Usp2;Aplp1;Syt5;Stbd1;Atp9a;Mtdh;Stmn3;Map2k2;Creb3l2;Ptch1;Apex1;Kif5b;Kcnh2;Axin1;Prkn;Pa…
GO:0016604	nuclear body	http://amigo.geneontology.org/amigo/term/GO:0016604	701	92	52.561226093790935	1.75034	8.56433e-08	1.7915582194121576e-6	11785;11792;12532;12575;13163;14048;14105;14300;14790;15270;16170;16865;18720;19361;19645;19720;20265;20382;20383;20384;20842;21416;21427;21881;22196;23988;26909;27015;27632;50789;50873;51791;52530;52696;54402;54633;55934;56036;56711;57320;58249;59079;67030;67154;67333;67513;68142;68251;68349;68479;68728;68750;68988;69009;69207;71529;72102;72693;73666;73723;73739;77683;78777;78784;80297;80859;100…	Rp9;Cby1;Lyrm4;Bmp2k;Ccnl2;Ppp1r8;Cstf2;Sh3bgrl3;Trim27;Fbll1;Faap20;Erbin;Grcc10;Dusp11;Pin1;Fbxl3;Stk35;Eya1;Plag1;Nhp2;Srsf1;Ndufs3;Kazn;Zwint;Tkt;Eif4a3;Mdc1;Plekhh2;Kctd13;Vps72;Akap17b;H2afx;Rreb1;Pias3;Srsf11;Stk19;Srsf5;Babam1;Celf3;Rad51;Rgs14;Park7;Taf5l;Cdc25c;Srsf3;Fancl;Pip5k1a;Nfkbiz;Scn1a;Med19;Rmi2;Thoc3;Eif2d;Thap7;Mtdh;Srsf2;Stag1;Frg1;Dyrk3;Apex1;Tcf7l2;Adamts4;Prkn;Exo1;Dock1;…
GO:0150034	distal axon	http://amigo.geneontology.org/amigo/term/GO:0150034	355	56	26.61802462667016	2.10384	8.67883e-08	1.7915582194121576e-6	11302;11769;11785;11972;12424;12568;12631;12919;12933;13491;13806;14432;15168;16573;16574;17756;18039;18391;18429;18667;18951;19206;19229;19268;19283;20257;20262;20617;20977;21838;22288;22348;22368;23969;23980;23999;50873;53324;53972;56177;56378;58235;65079;66860;69654;70827;74342;76499;76709;109648;170758;211712;271639;330814;333329;100503659	Thy1;Rac3;Slc32a1;Cbarp;Cck;Olfm1;Pcdh9;Cfl1;Nectin1;Aatk;Arpc2;Gap43;Sigmar1;Atp6v0d1;Rtn4r;Nptx2;Stmn2;Drd4;Arpc3;Twf2;Trak2;Clasp2;Npy;Nefl;Eno1;Dctn2;Crhbp;Pebp1;Ap1s1;Snca;Cngb1;Trpv2;Cdk5;Stmn3;Ptprz1;Ptch1;Ptprf;Kif5b;Prkn;Pacsin1;Sept5;Hcn3;Ngef;Syp;Tanc1;Crmp1;Lrrtm1;Adgrl1;Pgr;Oxt;Adcy10;Utrn;Ptk2b;Kif5c;Apbb1;Map2
GO:0044432	endoplasmic reticulum part	http://amigo.geneontology.org/amigo/term/GO:0044432	1028	122	77.0798008907519	1.58278	2.1201e-07	4.299705454572932e-6	11610;12642;12727;13026;13106;13116;13135;13518;13663;14137;14226;14232;14705;15368;16976;18194;18391;18452;18548;18551;18822;19165;19224;19337;19682;19711;19892;20652;20775;20932;21881;22174;22223;22393;22417;50762;50873;52331;55934;55979;55981;55991;56208;56325;56495;57357;59012;60527;65106;66190;66366;66552;66817;66949;67006;67154;67181;67211;67266;67331;67397;67452;67588;67664;67839;67878;679…	Pcsk9;Rp9;Pnpla8;Ctdnep1;Zfand2b;Fdft1;Tmem259;Uchl1;Rab30;Fbxo6;Atp13a4;Dhcr24;Ptgs1;Cyp2e1;Pigt;Emc9;Alg1;Svip;Agpat1;Wnt4;Dad1;Tmem33;Soat1;Eif5a;Emc10;Resp18;Man1b1;Stx18;Cisd2;Atp11c;Hmox1;Ergic3;Sppl2a;Cers1;Nsdhl;Sigmar1;Fkbp1b;Mmgt1;Rdh5;Tlr3;B3gat1;Tkt;Prss56;Acer3;Sil1;Ch25h;Gorasp2;Bscl2;Eif5a2;Cyp46a1;Elovl7;Reep6;Dhrs7b;Ermp1;Tmem199;Tmx3;Erp29;Fkbp8;Pcsk1;Panx1;Wfs1;Asna1;Jkamp;Arl6…
GO:0005759	mitochondrial matrix	http://amigo.geneontology.org/amigo/term/GO:0005759	320	51	23.993712339533666	2.12556	2.34295e-07	4.669744792414772e-6	11639;12048;14651;17448;18100;18120;19361;20617;24030;27398;52064;53895;56280;56484;56690;57320;59054;60441;64658;66108;66254;66383;67212;67273;67707;67840;68565;68836;69163;69821;71743;71799;71911;71986;72535;72960;78523;94063;94064;99045;107734;110196;121022;208595;212508;212679;231279;236900;327762;545725;665563	Mrps26;Ptcd1;Mrpl44;Mterf1a;Mrps30;Mtg1;Coasy;Bdh1;Mrpl9;Mrpl2;Bcl2l1;Mrps6;Guf1;Top1mt;Mrps18a;Mrpl16;Mars2;Mrps25;Mrps12;Rad51;Ddx28;Coq5;Dimt1;Park7;Snca;Mrpl27;Iscu;Mrpl52;Hagh;Mrpl38;Mlycd;Mrpl55;Mterf4;Ndufa9;Fdps;Mdh2;Dna2;Aldh1b1;Mrpl37;Mrpl40;Ndufa10;Mrpl57;Foxo3;Mrpl24;Ak4;Mrpl30;Mterf1b;Pdk3;Mthfd2l;Mrpl49;Clpp
GO:0031252	cell leading edge	http://amigo.geneontology.org/amigo/term/GO:0031252	403	60	30.217081477600207	1.98563	2.43195e-07	4.764982237422134e-6	11459;11785;11966;11977;12539;12568;12631;12721;13169;13405;13482;14026;14089;14251;14252;14683;15444;16410;17756;17918;18102;18720;19229;19283;19684;19877;20257;20911;21838;22003;22368;23921;23969;23999;26903;27260;27403;27494;56378;57342;57436;57816;58800;69538;76499;76709;76932;78618;101314;107351;108686;108897;170758;192292;213556;215280;224014;226751;228359;234353	Thy1;Rac3;Nme1;Fgd4;Gnas;Dmd;Cdc42bpa;Cfl1;Tpm1;Hpca;Arpc2;Stmn2;Sh2b2;Itgav;Arpc3;Plekhh2;Flot1;Twf2;Clasp2;Dpp4;Flot2;Nrbp1;Acap2;Atp7a;Tesc;Gabarapl1;Dbnl;Fap;Pip5k1a;Trpm7;Myo5a;Wipf1;Coro1a;Antxr1;Trpv2;Cdk5;Ptprz1;Kank1;Dysf;Evl;Ccdc88a;Pacsin1;Acta1;Abca7;Stxbp2;Amot;Cdc37;Aif1l;Arhgap1;Parva;Rock1;Atp6v1b2;Arfip2;Rdx;Plek2;Psd3;Ptk2b;Brk1;Apbb1;Map2
GO:0000313	organellar ribosome	http://amigo.geneontology.org/amigo/term/GO:0000313	87	22	6.523290542310715	3.37253	3.009e-07	5.702300758306199e-6	18100;18120;24030;27398;56280;59054;60441;64658;67212;67707;67840;68565;68836;69163;69821;78523;94063;94064;99045;107734;121022;212508	Mrps26;Mrpl44;Mrps30;Mtg1;Mrpl9;Mrpl2;Mrps6;Mrps18a;Mrpl16;Mrps25;Mrps12;Mrpl27;Mrpl52;Mrpl38;Mrpl55;Mterf4;Mrpl37;Mrpl40;Mrpl57;Mrpl24;Mrpl30;Mrpl49
GO:0005761	mitochondrial ribosome	http://amigo.geneontology.org/amigo/term/GO:0005761	87	22	6.523290542310715	3.37253	3.009e-07	5.702300758306199e-6	18100;18120;24030;27398;56280;59054;60441;64658;67212;67707;67840;68565;68836;69163;69821;78523;94063;94064;99045;107734;121022;212508	Mrps26;Mrpl44;Mrps30;Mtg1;Mrpl9;Mrpl2;Mrps6;Mrps18a;Mrpl16;Mrps25;Mrps12;Mrpl27;Mrpl52;Mrpl38;Mrpl55;Mterf4;Mrpl37;Mrpl40;Mrpl57;Mrpl24;Mrpl30;Mrpl49
GO:0098793	presynapse	http://amigo.geneontology.org/amigo/term/GO:0098793	572	77	42.88876080691642	1.79534	3.58266e-07	6.679933032515523e-6	11514;11769;11772;11773;11785;11972;12034;12048;12308;12424;12568;12919;13017;13195;13405;13447;13491;14251;14252;14470;15168;17357;17918;18039;18429;18643;18667;18754;18951;19024;19027;19045;19165;19266;20265;20617;20907;20965;20977;22317;22335;22348;22393;22784;23969;23980;26754;50873;53420;57320;58235;58800;59095;60409;60510;65079;66237;66860;67826;67903;68666;72621;72961;76709;77407;94332;108…	Nlgn2;Rab35;Marcksl1;Slc32a1;Fcho2;Dmd;Slc17a6;Lrrc4b;Ppfibp2;Cbarp;Trappc4;Cck;Nectin1;Rabac1;Arpc2;Slc17a7;Atp6v0d1;Rtn4r;Drd4;Phb2;Svop;Ddc;Ap2m1;Atp6v1g2;Bcl2l1;Flot1;Pdzd11;Ppp1ca;Syt9;Sypl;Cadm3;Npy;Nefl;Flot2;Ston2;Gipc1;Park7;Wfs1;Crhbp;Pebp1;Ap1s1;Trpm7;Scn1a;Snca;Myo5a;Cngb1;Ptprd;Cops5;Syt5;Cdk5;Slc30a3;Calb2;Vdac3;Prkn;Fxyd6;Pacsin1;Sept5;Hcn3;Psen2;Adcy8;Syn2;Stx1a;Ctbp2;Pfn1;Syp;Tan…
GO:0015629	actin cytoskeleton	http://amigo.geneontology.org/amigo/term/GO:0015629	439	63	32.916374115797744	1.91394	4.61413e-07	8.466560972633166e-6	11459;11514;11674;12631;12721;12933;13169;13829;14251;14252;14260;14701;17433;17756;17918;18519;18951;19684;20617;20907;21924;22003;22288;22612;23921;23999;27494;53860;54130;56378;56443;56486;56506;57342;57784;59003;68178;68743;69654;69714;70292;71007;72787;74192;74392;76709;77777;80297;108897;117198;140781;170758;208628;208846;213556;215280;223881;224796;225288;226751;237891;242894;276829	Rac3;Myh7;Cdc42bpa;Afap1;Tnnc1;Cfl1;Sept9;Tpm1;Gng12;Arpc2;Gabarap;Sh2b2;Fmn1;Arpc3;Yes1;Mobp;Plekhh2;Flot1;Twf2;Rnd1;Kat2b;Ndc1;Tfpt;Daam1;Flot2;Cib2;Ulbp1;Dctn2;Dbnl;Bin3;Snca;Myo5a;Wipf1;Coro1a;Specc1l;Kntc1;Ivns1abp;Anln;D7Ertd443e;Acta1;Sept5;Aldoa;Sptbn4;Amot;Adcy8;Smtnl2;Actr3b;Dmtn;Stx1a;Aif1l;Parva;Cgnl1;Crmp1;Actr1a;Rdx;Fhod3;Utrn;Arpc5l;Clic5;Gas2l2;Maea;Arpc1a;Map2
GO:0000315	organellar large ribosomal subunit	http://amigo.geneontology.org/amigo/term/GO:0000315	57	17	4.2738800104794334	3.97765	5.30562e-07	9.435833624391258e-6	18100;18120;27398;56280;59054;60441;67212;67707;67840;68565;68836;69163;69821;78523;94063;94064;107734	Mrpl44;Mrps30;Mrpl9;Mrpl2;Mrps18a;Mrpl16;Mrpl27;Mrpl52;Mrpl38;Mrpl55;Mterf4;Mrpl37;Mrpl40;Mrpl57;Mrpl24;Mrpl30;Mrpl49
GO:0005762	mitochondrial large ribosomal subunit	http://amigo.geneontology.org/amigo/term/GO:0005762	57	17	4.2738800104794334	3.97765	5.30562e-07	9.435833624391258e-6	18100;18120;27398;56280;59054;60441;67212;67707;67840;68565;68836;69163;69821;78523;94063;94064;107734	Mrpl44;Mrps30;Mrpl9;Mrpl2;Mrps18a;Mrpl16;Mrpl27;Mrpl52;Mrpl38;Mrpl55;Mterf4;Mrpl37;Mrpl40;Mrpl57;Mrpl24;Mrpl30;Mrpl49
GO:0042175	nuclear outer membrane-endoplasmic reticulum membrane network	http://amigo.geneontology.org/amigo/term/GO:0042175	921	110	69.05690332722033	1.59289	6.32564e-07	1.1079455422372911e-5	11610;12642;12727;13026;13106;13116;13135;13518;13663;14137;14226;14232;14705;15368;18194;18226;18391;18822;19165;19224;19337;19892;20617;20652;20775;20932;21881;22174;22223;22393;50873;52331;53322;55934;55979;55981;55991;56208;56325;57357;59012;60527;65106;66190;66366;66552;66817;66949;67006;67154;67181;67211;67266;67331;67452;67664;67839;67878;67988;68818;69453;69683;70231;70335;71116;72512;726…	Rp9;Pnpla8;Ctdnep1;Zfand2b;Fdft1;Tmem259;Uchl1;Rab30;Atp13a4;Dhcr24;Ptgs1;Cyp2e1;Pigt;Emc9;Alg1;Svip;Agpat1;Dad1;Tmem33;Soat1;Eif5a;Nucb2;Emc10;Man1b1;Ccdc155;Stx18;Cisd2;Atp11c;Hmox1;Ergic3;Sppl2a;Cers1;Nsdhl;Sigmar1;Fkbp1b;Mmgt1;Tlr3;B3gat1;Tkt;Prss56;Acer3;Ch25h;Gorasp2;Bscl2;Eif5a2;Cyp46a1;Elovl7;Reep6;Dhrs7b;Ermp1;Tmem199;Tmx3;Fkbp8;Panx1;Wfs1;Jkamp;Arl6ip5;Pcyt1a;Snca;Rnf19b;Os9;Scd4;Atp8b3…
GO:0044441	ciliary part	http://amigo.geneontology.org/amigo/term/GO:0044441	437	62	32.76641341367566	1.89218	8.45096e-07	1.4581066753805879e-5	11636;11674;11994;13660;13858;14751;14894;16559;16573;16574;16828;17758;17918;19126;19165;19224;20215;20607;21336;21821;22092;53860;54633;56486;56506;67068;67884;68259;70235;71233;71820;72507;73692;73739;74025;75472;75564;75695;75782;76779;77609;77945;80291;98432;108000;108686;170677;207686;207911;208846;212517;232944;232987;237806;252868;320214;320234;333329;380718;381738;385668;432611	Eps15;Cby1;Tacr1;Cfap44;Ptgs1;Mchr1;Dynlrb1;Map4;Nphp3;Kif17;Sept9;Mks1;Rilpl1;Enkur;Cfap69;Lca5;Rsph9;Rpgrip1;Gpi1;Gabarap;Ehd1;B9d2;Poc1a;Ift80;Daam1;Odf4;Cib2;Cdhr1;Myo5a;Cngb1;Cfap126;Pcdh15;Rilpl2;Drc1;Ccdc66;Kif5b;Prom1;Ccdc88a;Rsph1;1810043G02Rik;Sstr3;Wdr34;Ldha;Cfap20;Aldoa;Psen2;Lca5l;Ak1;Pqbp1;Cplane1;Ccdc151;Dzip1l;Cluap1;Cenpf;Ift88;Sag;Maats1;Kif5c;Mark4;Phlpp1;Dnaic2;Dnah9
GO:0005635	nuclear envelope	http://amigo.geneontology.org/amigo/term/GO:0005635	450	63	33.741157977469214	1.86716	1.09678e-06	1.8645216836365996e-5	12048;12390;12444;13026;13419;13518;13559;13663;14873;15374;18226;18391;18802;19165;19224;19384;19720;20617;20907;22154;22174;22196;26417;53322;53415;56149;59015;59079;66591;66679;66817;67030;67154;67181;67878;68121;68632;68953;69009;69714;72357;72787;73316;74122;74166;75751;76893;76895;78777;98432;108000;208691;217109;219132;224742;227094;232679;235606;237082;238799;276770;338352;384619	Htatip2;Ctdnep1;Jpt1;Trim27;Zc3hc1;Erbin;Ptgs1;Nell1;Tmem33;Eif5a;Nucb2;Ccdc155;Nemp2;2210016L21Rik;Nup160;Sigmar1;Mad2l1bp;Bcl2l1;Eif5a2;Ndc1;Tfpt;Mapk3;Plcd4;Ipo4;Gsto1;Pcyt1a;Fancl;Snca;Cav2;Grasp;E2f5;Thap7;Tubb5;Mtdh;Cers2;Chmp2a;Myct1;Rae1;Dst;Tmem38a;Tyro3;Bicd2;Tnpo1;Calr3;Utp18;Psen2;Dnase1;Tmem170;Stx1a;Ccnd2;Abcf1;Nxt2;Ran;Cenpf;Tmem43;Ube2i;Phf11d;Tepsin;Nup62;Cep70;Ei24;Apeh;Phlpp1
GO:0005938	cell cortex	http://amigo.geneontology.org/amigo/term/GO:0005938	314	48	23.54383023316741	2.03875	1.79332e-06	3.004464888551336e-5	11610;12005;12631;12721;13017;13163;13169;13491;13518;13806;13829;14183;14251;14252;17433;18643;18951;19165;19229;19684;20617;22288;23912;26396;27360;53860;54130;56506;59003;67839;67903;68337;68743;71889;73296;76499;76932;77767;80297;103080;107993;192292;213556;215280;223881;228543;233752;545370	Crip2;Cfl1;Sept9;Rhof;Ermn;Drd4;Insc;Mobp;Plekhh2;Flot1;Fgfr2;Rnd1;Clasp2;Add3;Flot2;Nrbp1;Cib2;Hmcn1;Eno1;Gipc1;Dbnl;Snca;Wipf1;Coro1a;Map2k2;Anln;Sept10;Dst;Axin1;Sept5;Sptbn4;Psen2;Gpsm1;Rhov;Dmtn;Ctbp2;Pfn1;Arfip2;Daxx;Actr1a;Rdx;Bfsp2;Agtrap;Utrn;Ptk2b;Maea;Rhobtb3;Epn3
GO:0005773	vacuole	http://amigo.geneontology.org/amigo/term/GO:0005773	517	69	38.76484149855908	1.77996	1.97421e-06	3.260268910543525e-5	11433;11677;11735;11972;11984;12091;12229;12919;13056;14387;14734;16541;17159;17168;17523;17918;18197;19152;19336;20597;20655;20911;22784;27029;50917;54170;54397;54598;55943;56208;56325;56486;56722;57436;59049;64294;65969;66144;66237;66439;66530;66552;66734;66857;68038;68724;68728;69806;71648;71779;71923;72461;73106;74245;74374;75234;75612;75620;100102;105171;106759;170737;192654;195040;208795;21…	Pcsk9;Ticam1;Galns;Map1lc3a;Pla2g15;Clec16a;Borcs6;Atg9b;Gpc3;March9;Sod1;Sppl2a;Atp6v0d1;Atp6v0d2;Gabarap;Rab24;Cubn;Atp6v0c;Slc39a11;Stx8;Ppt2;Atp6v1g2;Nsg2;Calcrl;March8;Man2b1;Optn;Ctbs;Tmem199;Arrdc3;Gabarapl1;Crhbp;Myo5a;Rnf19b;Sgsh;Prcp;Mpo;Cyb561;Dync1li2;Slc30a3;Prtn3;Smpd1;Glb1;Kxd1;Atp6v1f;Btk;Becn1;Acp5;Gaa;Arl8a;Itm2c;Abcb9;Stxbp2;Ank3;Trp53inp2;Chid1;Prss57;Ubxn6;Znrf1;Nprl3;Slc22a1…
GO:0098827	endoplasmic reticulum subcompartment	http://amigo.geneontology.org/amigo/term/GO:0098827	903	106	67.70725700812156	1.56556	2.28129e-06	3.714331277916412e-5	11610;12642;12727;13026;13106;13116;13135;13518;13663;14137;14226;14232;14705;15368;18194;18391;18822;19165;19224;19337;19892;20652;20775;20932;21881;22174;22223;22393;50873;52331;55934;55979;55981;55991;56208;56325;57357;59012;60527;65106;66190;66366;66552;66817;66949;67006;67154;67181;67211;67266;67331;67452;67588;67664;67839;67878;67988;68818;69453;69683;70231;70335;71116;72512;72661;74166;745…	Rp9;Pnpla8;Ctdnep1;Zfand2b;Fdft1;Tmem259;Uchl1;Rab30;Atp13a4;Dhcr24;Ptgs1;Cyp2e1;Pigt;Emc9;Alg1;Svip;Agpat1;Dad1;Tmem33;Soat1;Eif5a;Emc10;Man1b1;Stx18;Cisd2;Atp11c;Hmox1;Ergic3;Sppl2a;Cers1;Nsdhl;Sigmar1;Fkbp1b;Mmgt1;Tlr3;B3gat1;Tkt;Prss56;Acer3;Ch25h;Gorasp2;Bscl2;Eif5a2;Cyp46a1;Elovl7;Reep6;Dhrs7b;Ermp1;Tmem199;Tmx3;Fkbp8;Panx1;Wfs1;Jkamp;Arl6ip5;Pcyt1a;Rnf19b;Os9;Rnf41;Scd4;Atp8b3;Stbd1;Mtdh;P…
GO:0005884	actin filament	http://amigo.geneontology.org/amigo/term/GO:0005884	98	22	7.348074403982184	2.99398	2.64801e-06	4.251528169774144e-5	11459;12721;12933;13829;14260;14701;17918;22003;22612;23921;23999;27494;56378;57784;69714;70292;74392;76709;108897;170758;215280;276829	Rac3;Afap1;Tpm1;Gng12;Arpc2;Sh2b2;Fmn1;Arpc3;Yes1;Twf2;Tfpt;Bin3;Myo5a;Wipf1;Coro1a;Specc1l;Acta1;Amot;Smtnl2;Dmtn;Aif1l;Crmp1
GO:0005789	endoplasmic reticulum membrane	http://amigo.geneontology.org/amigo/term/GO:0005789	897	105	67.2573749017553	1.56117	2.89681e-06	4.587278057259902e-5	11610;12642;12727;13026;13106;13116;13135;13518;13663;14137;14226;14232;14705;15368;18194;18391;18822;19165;19224;19337;19892;20652;20775;20932;21881;22174;22223;22393;50873;52331;55934;55979;55981;55991;56208;56325;57357;59012;60527;65106;66190;66366;66552;66817;66949;67006;67154;67181;67211;67266;67331;67452;67664;67839;67878;67988;68818;69453;69683;70231;70335;71116;72512;72661;74166;74559;747…	Rp9;Pnpla8;Ctdnep1;Zfand2b;Fdft1;Tmem259;Uchl1;Rab30;Atp13a4;Dhcr24;Ptgs1;Cyp2e1;Pigt;Emc9;Alg1;Svip;Agpat1;Dad1;Tmem33;Soat1;Eif5a;Emc10;Man1b1;Stx18;Cisd2;Atp11c;Hmox1;Ergic3;Sppl2a;Cers1;Nsdhl;Sigmar1;Fkbp1b;Mmgt1;Tlr3;B3gat1;Tkt;Prss56;Acer3;Ch25h;Gorasp2;Bscl2;Eif5a2;Cyp46a1;Elovl7;Reep6;Dhrs7b;Ermp1;Tmem199;Tmx3;Fkbp8;Panx1;Wfs1;Jkamp;Arl6ip5;Pcyt1a;Rnf19b;Os9;Scd4;Atp8b3;Stbd1;Mtdh;Plod1;C…
GO:0098978	glutamatergic synapse	http://amigo.geneontology.org/amigo/term/GO:0098978	476	64	35.69064710505633	1.79319	3.60523e-06	5.631951341849977e-5	11514;11773;11785;12034;12568;12631;12721;13001;13017;13491;13858;14251;14252;14366;15444;15461;16180;17918;18643;18754;19045;19085;19229;19266;19283;20907;20965;22317;22612;22784;23969;23988;51791;52163;53324;53972;54376;56149;56177;59079;59095;65079;66082;66656;66860;67826;67903;68566;72978;74192;74342;76709;81489;107065;107831;192170;192198;235604;245450;260297;272381;320772;330814;432530	Hras;Eps15;Erbin;Lrrc4b;Olfm1;Cfl1;Abhd6;Pin1;Cacng3;Camk1;Hpca;Arpc2;Caly;Rtn4r;Nptx2;Eef1d;Drd4;Csnk2b;Phb2;Eif4a3;Ap2m1;Yes1;Flot1;Ppp1ca;Prrt1;Flot2;Gipc1;Rgs14;Cnih3;Myo5a;Coro1a;Grasp;Ptprd;Lrrc4;Cdk5;Ptprz1;Slc30a3;Fzd4;Mdga2;Fxyd6;Pacsin1;Dnajb1;Adcy1;Ngef;Adcy8;Syn2;Stx1a;Ctbp2;Pfn1;Camkv;Tanc1;Prkce;Vamp1;Prkar1b;Lrrtm1;Adgrl1;Adgrb1;Lrrtm2;Arpc5l;Ptk2b;Snap47;Il1rap;Apbb1;Slitrk2
GO:0000502	proteasome complex	http://amigo.geneontology.org/amigo/term/GO:0000502	65	17	4.873722818967775	3.48809	3.9935e-06	6.15531903305803e-5	19166;19172;19173;19182;19184;19185;19186;22393;23997;26441;26442;26445;26446;57296;66413;67151;68818	Zfand2b;Psme1;Psmd8;Psmd9;Psmb2;Psmc3;Psmb4;Psmd13;Psma4;Psmb3;Wfs1;Psmb5;Psmd6;Psmc5;Psmd4;Psma5;Psma2
GO:1905369	endopeptidase complex	http://amigo.geneontology.org/amigo/term/GO:1905369	66	17	4.948703170028818	3.43524	5.00645e-06	7.61507143205559e-5	19166;19172;19173;19182;19184;19185;19186;22393;23997;26441;26442;26445;26446;57296;66413;67151;68818	Zfand2b;Psme1;Psmd8;Psmd9;Psmb2;Psmc3;Psmb4;Psmd13;Psma4;Psmb3;Wfs1;Psmb5;Psmd6;Psmc5;Psmd4;Psma5;Psma2
GO:0098796	membrane protein complex	http://amigo.geneontology.org/amigo/term/GO:0098796	1073	120	80.45391668849882	1.49154	5.37838e-06	8.074558909401927e-5	11769;11772;11773;11778;11936;11946;11966;11972;11973;11984;12156;12518;13135;13405;13447;13858;14226;14251;14252;14409;14618;14680;14683;14693;14695;14696;14701;14704;16150;16410;16511;16651;17995;18704;19229;19720;20265;20907;20965;22041;22273;22288;22335;23836;27425;54170;54376;54598;54607;55934;55943;56177;56208;56322;56418;57320;59042;66043;66066;66082;66108;66144;66237;66349;66700;66815;669…	Timm22;Eps15;Rp9;Vps28;Ap4e1;Ctdnep1;Sdhb;Itgb8;Gnas;Fcho2;Vps37d;Cdh19;Trim27;Dmd;Cdh20;Gnb2;Pik3c2a;Gng3;Pigt;Kcnip1;Emc9;Olfm1;Dad1;Bmp2;Ap2s1;Atp5d;Emc10;Abhd6;Clic6;Cacng3;Atp6v1e1;Ccdc155;Gng12;Kcne2;Stx18;Atp6v0d1;Mcub;Fkbp1b;Atp6v0d2;Atp5g3;Mmgt1;Ndufs3;Itgav;Atp6ap1l;Atp6v0c;Stx8;Ap2m1;Atp6v1g2;Flot1;Calcrl;Sspn;Nox3;Gnb3;Pkd1l3;Atp5l;Tmem199;Flot2;Gabrr2;Gjc3;C8g;Chmp6;Chrna2;Park7;Gnal…
GO:0061695	transferase complex, transferring phosphorus-containing groups	http://amigo.geneontology.org/amigo/term/GO:0061695	235	38	17.620382499345034	2.15659	5.52388e-06	8.138674438040868e-5	12428;12442;12444;12447;12450;12568;12575;12581;13872;16150;18679;18704;19075;19139;19184;19645;20016;20018;21343;54607;54624;56208;64424;66136;66420;67710;68776;69920;70333;83602;98053;101206;102162;108099;212627;225895;245269;327762	Ccng1;Pik3c2a;Ccnb2;Polr1e;Polr2e;Phka1;Znrd1;Prkag2;Taf6;Cdkn2d;Ccna2;Taf5l;Ercc3;Taf11;Cd3eap;Polr1c;Polr2g;Gtf2f1;Cdk5;Tada3;Ikbkb;Dna2;Gtf2a1;Prpsap2;Becn1;Socs6;Psmc5;Prim1;Ccnd2;Taf6l;Nim1k;Ccne1;Polr2i;Paf1;Rb1;Prps1;Polr1d;Cdkn1a
GO:0098798	mitochondrial protein complex	http://amigo.geneontology.org/amigo/term/GO:0098798	253	40	18.970028818443804	2.10859	5.5619e-06	8.138674438040868e-5	11946;17995;18100;18120;22273;24030;27398;27425;30055;56280;56322;57320;59054;60441;64658;66043;66108;66349;66815;67212;67273;67680;67707;67840;68349;68514;68565;68836;69163;69821;78523;94063;94064;99045;107734;121022;212508;226646;228033;327762	Timm22;Mrps26;Sdhb;Mrpl44;Atp5d;Mrps30;Mtg1;Mrpl9;Mcub;Atp5g3;Mrpl2;Ndufs3;Mrps6;Timm13;Atp5l;Mrps18a;Mrpl16;Mrps25;Mrps12;Park7;Mrpl27;Mrpl52;Uqcrc1;Mrpl38;Mrpl55;Mterf4;Micu2;Ndufa9;Dna2;Mrpl37;Mrpl40;Ndufv1;Ndufs2;Ndufa10;Mrpl57;Dmac2;Mrpl24;Mrpl30;Atp5a1;Mrpl49
GO:0008021	synaptic vesicle	http://amigo.geneontology.org/amigo/term/GO:0008021	219	36	16.42069688236835	2.19236	6.61308e-06	9.555905161661159e-5	11772;11972;12048;13195;13405;14470;17357;17918;18951;19027;20617;20907;20965;20977;22317;22335;22348;22393;22784;23980;26754;50873;53420;58800;60409;60510;66237;67826;67903;68666;72961;77407;108800;140919;170737;100503659	Rab35;Marcksl1;Slc32a1;Dmd;Slc17a6;Cbarp;Trappc4;Rabac1;Slc17a7;Atp6v0d1;Svop;Ddc;Atp6v1g2;Bcl2l1;Syt9;Sypl;Ston2;Gipc1;Wfs1;Pebp1;Trpm7;Snca;Myo5a;Cops5;Syt5;Slc30a3;Vdac3;Prkn;Sept5;Syn2;Stx1a;Syp;Vamp1;Znrf1;Snap47;Ap2a2
GO:0001726	ruffle	http://amigo.geneontology.org/amigo/term/GO:0001726	168	30	12.596698978255173	2.38158	7.18731e-06	1.0257444990676204e-4	11966;12539;12631;13169;14089;14683;16410;17756;17918;18102;18720;19283;19684;19877;22003;23921;23969;27403;27494;57816;58800;76499;76709;76932;78618;107351;108897;215280;228359;234353	Nme1;Gnas;Cfl1;Tpm1;Arpc2;Sh2b2;Itgav;Clasp2;Acap2;Tesc;Dbnl;Fap;Pip5k1a;Trpm7;Myo5a;Wipf1;Ptprz1;Kank1;Pacsin1;Abca7;Amot;Cdc37;Aif1l;Arhgap1;Rock1;Atp6v1b2;Arfip2;Rdx;Psd3;Map2
GO:1905368	peptidase complex	http://amigo.geneontology.org/amigo/term/GO:1905368	89	20	6.6732512444328	2.99704	7.32806e-06	1.0330782009003752e-4	19166;19172;19173;19182;19184;19185;19186;21343;22393;23997;26441;26442;26445;26446;57296;66413;67151;68818;101206;225895	Zfand2b;Psme1;Psmd8;Psmd9;Psmb2;Psmc3;Psmb4;Psmd13;Taf6;Psma4;Psmb3;Wfs1;Tada3;Psmb5;Psmd6;Psmc5;Psmd4;Taf6l;Psma5;Psma2
GO:0000323	lytic vacuole	http://amigo.geneontology.org/amigo/term/GO:0000323	418	57	31.341786743515847	1.81866	7.93375e-06	1.1049900677166641e-4	11433;11677;11735;11984;12091;12229;12919;13056;14387;14734;16541;17159;17168;17523;17918;18197;19152;20597;20655;20911;22784;27029;50917;54170;54397;54598;55943;56325;56486;56722;64294;65969;66439;66530;66552;66734;66857;68038;68724;69806;71779;71923;72461;73106;74245;74374;75234;75612;75620;100102;105171;170737;192654;195040;208795;216438;234663	Pcsk9;Galns;Map1lc3a;Pla2g15;Clec16a;Borcs6;Gpc3;March9;Sod1;Sppl2a;Gabarap;Cubn;Atp6v0c;Slc39a11;Stx8;Ppt2;Nsg2;Calcrl;March8;Man2b1;Ctbs;Tmem199;Arrdc3;Crhbp;Myo5a;Rnf19b;Sgsh;Prcp;Mpo;Cyb561;Dync1li2;Slc30a3;Prtn3;Smpd1;Glb1;Kxd1;Btk;Acp5;Gaa;Arl8a;Itm2c;Abcb9;Stxbp2;Ank3;Chid1;Prss57;Ubxn6;Znrf1;Nprl3;Rragc;Gns;Litaf;Plbd1;Napsa;Akr1b3;Borcs7;Tmem63a
GO:0030139	endocytic vesicle	http://amigo.geneontology.org/amigo/term/GO:0030139	178	31	13.3465024888656	2.32271	8.64137e-06	1.1892169060418695e-4	11303;11772;11773;12721;12891;13482;13660;13858;14026;14252;14745;16573;18260;19336;20911;20913;22041;22178;26903;27494;55943;56044;56208;65969;67903;75767;77407;192786;218503;232910;320487	Eps15;Rab35;Fcho2;Ap2s1;Rab24;Rab11fip1;Cubn;Ehd1;Stx8;Ap2m1;Cpne6;Dpp4;Flot2;Gipc1;Lpar1;Coro1a;Ocln;Tyrp1;Dysf;Evl;Kif5b;Heatr5a;Becn1;Trf;Stxbp2;Amot;Abca1;Rala;Rapgef6;Ap2a2;Stxbp4
GO:0099503	secretory vesicle	http://amigo.geneontology.org/amigo/term/GO:0099503	571	72	42.81378045585538	1.6817	9.1477e-06	1.24408780573404e-4	11772;11773;11972;11977;12048;12390;12494;12919;13195;13405;14067;14252;14470;16541;17221;17357;17523;17918;18429;18548;18551;18783;18951;19027;19152;19711;20254;20597;20617;20655;20907;20911;20965;20977;21454;21821;22116;22317;22335;22339;22348;22393;22784;23980;26754;26934;50722;50873;53420;58800;59012;60409;60510;66237;66283;67331;67826;67903;68666;70726;71233;72961;73106;76709;77407;108800;10…	Rab35;Marcksl1;Slc32a1;Dmd;Slc17a6;Cbarp;Trappc4;Resp18;Sod1;Gkn1;Cd46;Enkur;Rabac1;Arpc2;Slc17a7;Atp6v0d1;Angptl6;Svop;Ddc;Ap2m1;Atp6v1g2;Bcl2l1;Syt9;Sypl;Flot2;Ston2;Gipc1;Pcsk1;Wfs1;Atp7a;Crhbp;Vegfa;Pebp1;Trpm7;Snca;Myo5a;Cav2;Cops5;Atp8b3;Syt5;Mpo;Cd38;Slc30a3;Prtn3;Moxd1;Vdac3;Smpd1;Prkn;Scg2;Trip11;Sept5;Tsks;Racgap1;Pla2g4a;Stxbp2;Syn2;Stx1a;Klk8;Syp;Grp;Pcsk4;Prss57;F5;Vamp1;Znrf1;Ift88;…
GO:0016469	proton-transporting two-sector ATPase complex	http://amigo.geneontology.org/amigo/term/GO:0016469	49	14	3.674037201991092	3.81052	9.26314e-06	1.2451377486469618e-4	11946;11966;11972;11973;11984;27425;66043;66144;66237;76252;195040;228033;242341;435376	Atp5d;Atp6v1e1;Atp6v0d1;Atp6v0d2;Atp5g3;Atp6ap1l;Atp6v0c;Atp6v1g2;Atp5l;Tmem199;Atp6v1f;Atp6v0e2;Atp6v1b2;Atp5a1
GO:0098858	actin-based cell projection	http://amigo.geneontology.org/amigo/term/GO:0098858	217	35	16.270736180246267	2.1511	1.35039e-05	1.7943117837032938e-4	11459;11677;11785;11966;11973;11977;11994;12408;12568;12631;12721;13405;14432;16410;16554;17756;17918;18590;19126;19283;19684;22288;23999;53324;56506;69538;70093;77767;97031;103724;170788;224014;224796;238130;328789	Fgd4;Dmd;Cfl1;Atp6v1e1;Kif13b;Gap43;Nptx2;Ermn;Itgav;Dock4;Tbc1d10a;Twf2;Ube2q1;Cib2;Atp7a;Myo5a;Coro1a;Antxr1;Lhfpl5;Cdk5;Ptprz1;Pdgfa;Pcdh15;Cbr1;Prom1;Acta1;Tprn;Atp6v1b2;Rdx;Crb1;Utrn;Clic5;Apbb1;Akr1b3;Map2
GO:0005764	lysosome	http://amigo.geneontology.org/amigo/term/GO:0005764	417	56	31.266806392454807	1.79104	1.49339e-05	1.9617690994292144e-4	11433;11677;11735;11984;12091;12229;12919;13056;14387;14734;16541;17159;17168;17523;17918;18197;19152;20597;20655;20911;22784;27029;50917;54170;54397;54598;55943;56325;56486;56722;64294;65969;66439;66530;66552;66734;66857;68038;68724;71779;71923;72461;73106;74245;74374;75234;75612;75620;100102;105171;170737;192654;195040;208795;216438;234663	Pcsk9;Galns;Map1lc3a;Pla2g15;Clec16a;Borcs6;Gpc3;March9;Sod1;Sppl2a;Gabarap;Cubn;Atp6v0c;Stx8;Ppt2;Nsg2;Calcrl;March8;Man2b1;Ctbs;Tmem199;Arrdc3;Crhbp;Myo5a;Rnf19b;Sgsh;Prcp;Mpo;Cyb561;Dync1li2;Slc30a3;Prtn3;Smpd1;Glb1;Kxd1;Btk;Acp5;Gaa;Arl8a;Itm2c;Abcb9;Stxbp2;Ank3;Chid1;Prss57;Ubxn6;Znrf1;Nprl3;Rragc;Gns;Litaf;Plbd1;Napsa;Akr1b3;Borcs7;Tmem63a
GO:0016607	nuclear speck	http://amigo.geneontology.org/amigo/term/GO:0016607	362	50	27.142887084097456	1.8421	1.98951e-05	2.584127489328065e-4	11785;11792;12532;14105;14790;15270;16170;18720;20382;20383;20384;21427;21881;23988;50873;54402;54633;55934;56036;56711;58249;59079;68479;68750;68988;69009;69207;71529;72102;72693;73666;73739;78777;80859;100336;102162;109181;110809;140780;192170;192196;216197;223970;225160;226419;229615;234366;240913;330662;338351	Rp9;Cby1;Bmp2k;Ccnl2;Ppp1r8;Erbin;Grcc10;Dusp11;Pin1;Plag1;Srsf1;Kazn;Tkt;Eif4a3;Vps72;Akap17b;H2afx;Rreb1;Pias3;Srsf11;Stk19;Srsf5;Taf5l;Cdc25c;Srsf3;Pip5k1a;Nfkbiz;Rmi2;Thoc3;Thap7;Srsf2;Dyrk3;Apex1;Adamts4;Prkn;Dock1;Thoc1;Trip11;Il16;Phf5a;Pqbp1;Ckap4;Luc7l2;Tepsin;Zcchc12;Fibp;Apbb1;Prpf31;Gatad2a;Srsf10
GO:0005802	trans-Golgi network	http://amigo.geneontology.org/amigo/term/GO:0005802	204	33	15.29599161645271	2.15743	2.21349e-05	2.785137418180244e-4	11769;11778;11977;11981;12121;12211;14683;18197;18220;21821;23969;55943;56208;67015;67091;68038;71648;73739;74105;75985;76295;76499;76932;76969;77929;78777;108011;192650;216438;226518;231717;320940;381270	Cabp7;Cby1;Ap4e1;Gnas;Rab30;March9;Atp11c;Yipf6;Stx8;Trappc6a;Nsg2;Optn;Clasp2;Atp7a;Bicd1;Ap1s1;Ap3s2;Ccdc91;Atp9a;Nmnat2;Birc6;Pheta1;Pacsin1;Becn1;Chst1;Chid1;Gga2;Arfip2;Ift88;Tepsin;Atp11b;Nucb1;March4
GO:0030672	synaptic vesicle membrane	http://amigo.geneontology.org/amigo/term/GO:0030672	119	23	8.922661776264082	2.57771	2.21655e-05	2.785137418180244e-4	12048;13405;19027;20617;20907;20965;20977;22317;22348;22393;22784;50873;53420;58800;60510;66237;67826;68666;72961;77407;140919;170737;100503659	Rab35;Slc32a1;Dmd;Slc17a6;Cbarp;Slc17a7;Svop;Atp6v1g2;Bcl2l1;Syt9;Sypl;Wfs1;Trpm7;Snca;Syt5;Slc30a3;Prkn;Syn2;Stx1a;Syp;Vamp1;Znrf1;Snap47
GO:0099501	exocytic vesicle membrane	http://amigo.geneontology.org/amigo/term/GO:0099501	119	23	8.922661776264082	2.57771	2.21655e-05	2.785137418180244e-4	12048;13405;19027;20617;20907;20965;20977;22317;22348;22393;22784;50873;53420;58800;60510;66237;67826;68666;72961;77407;140919;170737;100503659	Rab35;Slc32a1;Dmd;Slc17a6;Cbarp;Slc17a7;Svop;Atp6v1g2;Bcl2l1;Syt9;Sypl;Wfs1;Trpm7;Snca;Syt5;Slc30a3;Prkn;Syn2;Stx1a;Syp;Vamp1;Znrf1;Snap47
GO:0097060	synaptic membrane	http://amigo.geneontology.org/amigo/term/GO:0097060	484	62	36.29048991354467	1.70844	2.34034e-05	2.9090648229227237e-4	11514;11554;11735;11785;12308;12568;12631;12846;13405;13491;13806;13867;14252;14409;15563;16651;17357;18082;18391;19165;19266;19268;19283;20265;20907;20977;22288;23969;50873;50932;51791;53324;54376;56177;58235;59095;60409;64295;66082;66860;72296;72978;74342;94332;107065;107831;110891;110902;192198;208922;211134;216856;218503;233210;234353;245450;260297;271849;272381;330814;432530;433485	Nlgn2;Marcksl1;Fcho2;Shc4;Dmd;Comt;Lrrc4b;Trappc4;Olfm1;Erbb3;Cfl1;Abhd6;Nectin1;Cacng3;Tmub1;Sigmar1;Nptx2;Drd4;Sspn;Prrt1;Mink1;Cadm3;Flot2;Cpeb3;Gabrr2;Eno1;Rgs14;Chrna2;Cnih3;Scn1a;Ptprd;Lrrc4;Cdk5;Ptprz1;Calb2;Ptprf;Htr5a;Prr12;Prkn;Fxyd6;Pacsin1;Adcy1;Nipsnap1;Psen2;Adcy8;Ank3;Stx1a;Syp;Lzts1;Tanc1;Slc8a2;Lrrtm1;Adgrl1;Adrb1;Rusc1;Syndig1;Psd3;Adgrb1;Utrn;Lrrtm2;Apbb1;Slitrk2
GO:0005929	cilium	http://amigo.geneontology.org/amigo/term/GO:0005929	599	73	44.91323028556458	1.62536	2.55562e-05	3.142873507713109e-4	11636;11674;11994;13001;13660;13858;14751;14894;16559;16573;16574;16828;17758;17918;19126;19165;19206;19224;19384;20215;20607;21336;21821;22092;53860;54562;54633;56486;56506;66949;67068;67286;67884;68259;68842;70235;71233;71820;72507;73692;73739;74025;75472;75564;75695;75782;76779;77609;77945;80291;98432;101565;108000;108686;110012;170677;207686;207911;208846;211484;212517;232944;232987;237806;25…	Eps15;Cby1;Tacr1;Cfap44;Ift22;Ptgs1;Mchr1;Dynlrb1;Map4;Nphp3;Kif17;Sept9;Mks1;Rilpl1;Enkur;Cfap69;Lca5;Rsph9;Rpgrip1;Tpgs1;Gpi1;Gabarap;Csnk2b;Ehd1;B9d2;Lrrc6;Poc1a;Ift80;Tulp4;Daam1;Odf4;Cib2;Cdhr1;Myo5a;Cngb1;Ccp110;Tsga10;Ptch1;Cfap126;Pcdh15;Rilpl2;Trim59;Drc1;Ccdc66;Kif5b;Prom1;Ccdc88a;Rsph1;1810043G02Rik;Sstr3;Wdr34;Ldha;Cfap20;Aldoa;Psen2;Lca5l;Ak1;Pqbp1;Cplane1;Ccdc151;Dzip1l;Cluap1;Ran;C…
GO:0044450	microtubule organizing center part	http://amigo.geneontology.org/amigo/term/GO:0044450	172	29	12.896620382499345	2.24865	3.11807e-05	3.794198124445533e-4	14251;14894;16668;19384;19877;21454;21821;22116;54130;70235;71007;71820;72507;73739;75172;75695;77609;101565;103768;108686;211484;214444;226419;232944;239839;244608;320234;380718;381644	Cby1;Cep135;Cdk5rap2;Mks1;Rilpl1;Ccdc113;Poc1a;Flot1;Tubg2;Krt18;Ccp110;Ccdc14;Tsga10;Dyrk3;Ccdc146;Ccdc66;Ccdc88a;D7Ertd443e;Tsks;Wdr34;Cfap20;Rock1;Ccdc151;Dzip1l;Ran;Actr1a;Ift88;Tcp1;Mark4
GO:0032838	plasma membrane bounded cell projection cytoplasm	http://amigo.geneontology.org/amigo/term/GO:0032838	208	33	15.595913020696882	2.11594	3.3146e-05	3.991336191045969e-4	11677;11778;13518;14252;15444;16559;16573;16574;17756;17758;18039;20655;21821;22223;53860;54633;56486;57436;67068;70827;71820;75564;75782;76779;77609;77945;108000;212517;237806;320214;381738;385668;432611	Cfap44;Uchl1;Dynlrb1;Map4;Kif17;Sept9;Sod1;Lca5;Hpca;Rsph9;Rpgrip1;Gabarap;Trak2;Nefl;Flot2;Gabarapl1;Ap3s2;Drc1;Kif5b;Dst;Wdr34;Lca5l;Pqbp1;Ccdc151;Cluap1;Cenpf;Ift88;Maats1;Kif5c;Akr1b3;Dnaic2;Dnah9;Map2
GO:0070382	exocytic vesicle	http://amigo.geneontology.org/amigo/term/GO:0070382	236	36	17.695362850406077	2.03443	3.53376e-05	4.211369644241941e-4	11772;11972;12048;13195;13405;14470;17357;17918;18951;19027;20617;20907;20965;20977;22317;22335;22348;22393;22784;23980;26754;50873;53420;58800;60409;60510;66237;67826;67903;68666;72961;77407;108800;140919;170737;100503659	Rab35;Marcksl1;Slc32a1;Dmd;Slc17a6;Cbarp;Trappc4;Rabac1;Slc17a7;Atp6v0d1;Svop;Ddc;Atp6v1g2;Bcl2l1;Syt9;Sypl;Ston2;Gipc1;Wfs1;Pebp1;Trpm7;Snca;Myo5a;Cops5;Syt5;Slc30a3;Vdac3;Prkn;Sept5;Syn2;Stx1a;Syp;Vamp1;Znrf1;Snap47;Ap2a2
GO:1990234	transferase complex	http://amigo.geneontology.org/amigo/term/GO:1990234	730	84	54.73565627456117	1.53465	5.2914e-05	6.241690468236944e-4	12428;12442;12444;12447;12450;12568;12575;12581;13135;13872;15469;16150;18519;18679;18704;19075;19139;19184;19645;20016;20018;20174;20592;21343;22196;27401;50762;50789;50873;51812;54607;54624;56208;56397;56424;57437;59003;64424;66077;66136;66156;66172;66233;66349;66420;66771;67710;67898;68431;68691;68729;68776;68975;68988;69837;69920;70333;70620;70797;72330;73828;75234;75273;76425;83602;98053;101…	Ccng1;Trmt61a;Klhl40;Kansl1l;Dcaf4;Fbxo6;Pik3c2a;Ccnb2;Dad1;Trim37;Stub1;Ruvbl2;Dmap1;Fbxl3;Fbxl15;Polr1e;Polr2e;Phka1;Znrd1;Prkag2;Med11;Kctd13;Kat2b;Ube2v2;Taf6;Cdkn2d;Ccna2;Pelp1;Babam2;Taf5l;Ercc3;Rnf19b;Os9;Taf11;Cd3eap;Polr1c;Polr2g;Gtf2f1;Anapc11;Med27;Gid8;Cdk5;Tada2a;Tada3;Golga7;Ikbkb;Ankib1;Prmt1;Glmn;Dna2;Klhl8;Pcgf1;Prkn;Gtf2a1;Pigv;Prpsap2;Pef1;Becn1;Socs6;Psmc5;Dmac2;Kdm5d;Prim1;Sk…
GO:0005840	ribosome	http://amigo.geneontology.org/amigo/term/GO:0005840	215	33	16.12077547812418	2.04705	6.49402e-05	7.582912358373436e-4	13405;14109;16865;18100;18120;19652;20102;20617;24030;27398;56280;59054;60441;64658;66077;67212;67707;67840;68565;68836;69082;69163;69821;78523;94063;94064;99045;107734;121022;212508;224742;238323;619605	Mrps26;Dmd;Mrpl44;Zcchc17;Mrps30;Mtg1;Rps4x;Mrpl9;Mrpl2;Mrps6;Mrps18a;Mrpl16;Mrps25;Mrps12;Snca;Mrpl27;Mrpl52;Eif2d;Mrpl38;Mrpl55;Mterf4;Rps6kl1;Mrpl37;Mrpl40;Fau;Mrpl57;Zc3h15;Aurkaip1;Mrpl24;Mrpl30;Abcf1;Rbm3;Mrpl49
GO:0009986	cell surface	http://amigo.geneontology.org/amigo/term/GO:0009986	856	95	64.18318050825255	1.48014	6.97167e-05	8.014598091497701e-4	11303;11735;11818;12034;12156;12166;12231;12390;12478;12487;12494;12497;12518;12946;13405;13482;13806;13848;14061;14089;14183;14251;14275;14366;14586;14588;14723;14745;15245;16410;16511;16768;16852;16976;17075;17082;17171;17221;17254;17319;17441;18260;18590;18591;19126;21336;21838;21872;21873;21933;22041;22174;22317;22339;22368;22417;23836;23980;27403;27494;50905;53320;56044;65079;67397;67988;695…	Pcsk9;Nlgn2;Thy1;Itgb8;Tacr1;Hhip;Cdh19;Dmd;Cdh20;Wnt4;Folh1;Bmp2;Btn1a1;Slc3a2;Mif;Gfra4;Kcne2;Lag3;Sema6d;Cd46;Arpc2;Rtn4r;Lgals1;Tlr3;Apoh;Itgav;Ackr4;Phb2;Cd28;Flot1;Fgfr2;Entpd6;Il1rl1;Pkd1l3;Folr1;Enox2;Plxnb3;Kcnh5;Dpp4;Dcbld2;Rtn4rl2;Tmx3;Erp29;Eno1;Ulbp1;Tjp1;Vegfa;Ajap1;Fap;Pebp1;Lpar1;Lrpap1;Cav2;Tnfrsf10b;Antxr1;Trpv2;Tmem123;Ocln;Jam3;Cdh24;F2;Cd38;Bmpr1a;Epcam;Pdgfa;Cd79a;Pdgfb;Fzd4…
GO:0030133	transport vesicle	http://amigo.geneontology.org/amigo/term/GO:0030133	350	47	26.243122871364946	1.79095	7.06175e-05	8.014598091497701e-4	11769;11772;11972;11977;12048;12390;13056;13195;13405;14470;16651;17357;17918;18548;18951;19027;20617;20907;20965;20977;22317;22335;22348;22393;22784;23980;26754;27965;50873;53420;58800;60409;60510;66237;67397;67826;67898;67903;68666;72961;77125;77407;101118;108800;140919;170737;100503659	Rab35;Marcksl1;Slc32a1;Dmd;Slc17a6;Cbarp;Trappc4;Rabac1;Slc17a7;Atp6v0d1;Svop;Ddc;Atp6v1g2;Bcl2l1;Sspn;Syt9;Sypl;Erp29;Ston2;Gipc1;Pcsk1;Wfs1;Atp7a;Pebp1;Ap1s1;Trpm7;Snca;Myo5a;Cav2;Spg21;Cops5;Syt5;Tmem168;Cyb561;Slc30a3;Vdac3;Prkn;Pef1;Sept5;Syn2;Stx1a;Il33;Syp;Vamp1;Znrf1;Snap47;Ap2a2
GO:0033176	proton-transporting V-type ATPase complex	http://amigo.geneontology.org/amigo/term/GO:0033176	26	9	1.9494891275871102	4.61659	7.0717e-05	8.014598091497701e-4	11966;11972;11984;66144;66237;76252;195040;242341;435376	Atp6v0d1;Atp6v0d2;Atp6ap1l;Atp6v0c;Atp6v1g2;Tmem199;Atp6v1f;Atp6v0e2;Atp6v1b2
GO:0055029	nuclear DNA-directed RNA polymerase complex	http://amigo.geneontology.org/amigo/term/GO:0055029	96	19	7.198113701860099	2.63958	7.99207e-05	8.926695393002111e-4	13872;19075;19184;20016;20018;21343;54624;64424;66136;66420;67710;68776;69920;70333;83602;98053;101206;102162;225895	Polr1e;Polr2e;Znrd1;Taf6;Taf5l;Ercc3;Taf11;Cd3eap;Polr1c;Polr2g;Gtf2f1;Tada3;Gtf2a1;Psmc5;Prim1;Taf6l;Polr2i;Paf1;Polr1d
GO:0044452	nucleolar part	http://amigo.geneontology.org/amigo/term/GO:0044452	172	28	12.896620382499345	2.17111	8.03094e-05	8.926695393002111e-4	12648;13559;19720;20016;20018;20587;20592;21453;22196;30055;52530;64424;66136;66420;66656;66679;67071;67154;67973;68750;70333;72102;77976;102462;217109;223691;237730;320209	Trim27;Fbll1;Chd1;Dusp11;Polr1e;Polr2e;Nhp2;Eef1d;Znrd1;Nuak1;Timm13;Rreb1;Ddx11;E2f5;Cd3eap;Polr1c;Mtdh;Tcof1;Rae1;Utp18;Kdm5d;Imp3;Rps6ka6;Ube2i;Smarcb1;Eif3l;Mphosph10;Polr1d
GO:0005769	early endosome	http://amigo.geneontology.org/amigo/term/GO:0005769	314	43	23.54383023316741	1.82638	9.00454e-05	9.824974748613058e-4	11554;11972;11981;12721;12727;13169;13349;13660;13858;14251;17918;18197;18220;19245;20439;20450;22041;26396;26417;26903;27403;55943;56722;66530;66700;66914;67282;70827;71779;72296;76892;93695;100102;105171;140919;142980;218441;231717;234852;236792;242341;252837;433485	Pcsk9;Eps15;Vps28;Slc17a6;Ackr1;Atp6v0d1;Zfyve16;Atp6v0d2;Mmgt1;Tlr3;Ackr4;Ehd1;Stx8;Nsg2;Flot1;March8;Trak2;St8sia2;Mapk3;Arrdc3;Rnft1;Dbnl;Myo5a;Coro1a;Atp9a;Map2k2;Dysf;Pheta1;Washc3;Gpnmb;Abca7;Clcn4;Chmp1a;Trf;Ptp4a3;Chmp3;Ubxn6;Adrb1;Rusc1;Syndig1;Litaf;Nucb1;Siah2
GO:0031966	mitochondrial membrane	http://amigo.geneontology.org/amigo/term/GO:0031966	612	72	45.88797484935813	1.56904	9.00906e-05	9.824974748613058e-4	11306;11946;12034;12048;12122;12631;12850;13070;13405;13804;14232;14732;17448;17995;18082;18102;20617;20621;22273;22335;23980;26949;27425;30055;52064;52585;52637;56208;56322;56462;56484;56749;57320;58202;66043;66108;66114;66349;66706;66815;67006;67044;67247;67273;67416;67582;67680;67712;67863;67900;68349;68514;71911;72512;72930;78617;83485;94254;100434;109754;110891;192287;208638;212508;223752;22…	Bid;Timm22;Sdhb;Nme1;Mtch1;Dmd;Ndufaf3;Coq7;Cfl1;Atp5d;Dnajc30;Dhodh;Abcb7;Slc25a36;Mtg1;Cisd2;Bdh1;Mcub;Armcx2;Atp5g3;Ndufs3;Marc2;Phb2;Stard13;Tigar;Bcl2l1;Slc25a26;Timm13;Guf1;Atp5l;Cstad;Cisd1;Fkbp8;Coq5;Park7;Higd2a;Pebp1;Ngrn;Snca;Uqcrc1;Cox6b2;Micu2;Cyp11a1;Ndufa9;Mdh2;Slc25a11;Vdac3;Ppp2r2b;Slc44a1;Ndufv1;Ndufs2;Ndufa10;Becn1;Tmem173;Dmac2;Nipsnap1;Slc25a37;Slc25a38;Foxo3;Dhrs1;Rcc1l;Atp5…
GO:0000428	DNA-directed RNA polymerase complex	http://amigo.geneontology.org/amigo/term/GO:0000428	97	19	7.273094052921142	2.61237	9.25048e-05	9.99397286109019e-4	13872;19075;19184;20016;20018;21343;54624;64424;66136;66420;67710;68776;69920;70333;83602;98053;101206;102162;225895	Polr1e;Polr2e;Znrd1;Taf6;Taf5l;Ercc3;Taf11;Cd3eap;Polr1c;Polr2g;Gtf2f1;Tada3;Gtf2a1;Psmc5;Prim1;Taf6l;Polr2i;Paf1;Polr1d
GO:0044437	vacuolar part	http://amigo.geneontology.org/amigo/term/GO:0044437	250	36	18.745087765260674	1.9205	0.000119098	0.0012747896124145003	11972;11984;13056;14387;17159;17168;18197;19152;22784;54170;55943;56325;56486;56722;57436;59049;64294;65969;66144;66237;66439;66530;66552;66734;68724;69806;71779;71923;73106;74374;75620;195040;208795;213948;216438;242341	Map1lc3a;Clec16a;Borcs6;Atg9b;March9;Sppl2a;Atp6v0d1;Atp6v0d2;Gabarap;Cubn;Atp6v0c;Slc39a11;Stx8;Atp6v1g2;Nsg2;March8;Man2b1;Tmem199;Gabarapl1;Cyb561;Slc30a3;Prtn3;Kxd1;Atp6v1f;Gaa;Arl8a;Itm2c;Abcb9;Prss57;Ubxn6;Nprl3;Slc22a17;Rragc;Litaf;Borcs7;Tmem63a
GO:0030880	RNA polymerase complex	http://amigo.geneontology.org/amigo/term/GO:0030880	100	19	7.49803510610427	2.534	0.000141372	0.0014993172468949626	13872;19075;19184;20016;20018;21343;54624;64424;66136;66420;67710;68776;69920;70333;83602;98053;101206;102162;225895	Polr1e;Polr2e;Znrd1;Taf6;Taf5l;Ercc3;Taf11;Cd3eap;Polr1c;Polr2g;Gtf2f1;Tada3;Gtf2a1;Psmc5;Prim1;Taf6l;Polr2i;Paf1;Polr1d
GO:0032587	ruffle membrane	http://amigo.geneontology.org/amigo/term/GO:0032587	85	17	6.37332984018863	2.66737	0.000163202	0.0017151061335523667	12539;12631;14089;16410;17756;18102;18720;19283;22003;23969;27403;57816;76499;76709;107351;108897;234353	Nme1;Cfl1;Tpm1;Arpc2;Itgav;Clasp2;Tesc;Fap;Pip5k1a;Ptprz1;Kank1;Pacsin1;Abca7;Cdc37;Aif1l;Psd3;Map2
GO:0030135	coated vesicle	http://amigo.geneontology.org/amigo/term/GO:0030135	189	29	14.17128635053707	2.04639	0.000176344	0.0018365174401746526	11769;11772;11773;11977;12891;13169;13858;14275;18704;22041;22178;23969;27965;54130;59042;65969;66366;67898;71889;74105;77407;77929;78777;100102;108800;195040;218503;231717;232910	Pcsk9;Eps15;Rab35;Fcho2;Pik3c2a;Ap2s1;Yipf6;Ergic3;Cubn;Ap2m1;Folr1;Cpne6;Tmem199;Ston2;Atp7a;Dbnl;Ap1s1;Spg21;Tyrp1;Pheta1;Pacsin1;Pef1;Trf;Cope;Gga2;Actr1a;Tepsin;Ap2a2;Epn3
GO:0005736	RNA polymerase I complex	http://amigo.geneontology.org/amigo/term/GO:0005736	13	6	0.9747445637935551	6.15546	0.000190429	0.0019481019697811675	20016;20018;64424;66136;66420;70333	Polr1e;Polr2e;Znrd1;Cd3eap;Polr1c;Polr1d
GO:0033202	DNA helicase complex	http://amigo.geneontology.org/amigo/term/GO:0033202	13	6	0.9747445637935551	6.15546	0.000190429	0.0019481019697811675	20174;51812;68142;69714;70020;191578	Ruvbl2;Tfpt;Ino80b;Mcrs1;Ino80;Helq
GO:0005740	mitochondrial envelope	http://amigo.geneontology.org/amigo/term/GO:0005740	660	75	49.487031700288185	1.51555	0.000194126	0.0019685039521072623	11306;11946;12034;12048;12122;12631;12850;13070;13405;13804;14232;14732;17448;17995;18082;18102;20617;20621;20655;22273;22335;23980;26949;27425;30055;52064;52585;52637;56208;56322;56462;56484;56749;57320;58202;66043;66108;66114;66349;66494;66706;66815;67006;67044;67247;67273;67416;67582;67680;67712;67863;67900;68349;68514;71911;72170;72512;72930;78617;83485;94254;100434;109754;110891;192287;20863…	Bid;Timm22;Sdhb;Nme1;Mtch1;Dmd;Prelid1;Ndufaf3;Coq7;Cfl1;Atp5d;Dnajc30;Dhodh;Abcb7;Slc25a36;Sod1;Mtg1;Cisd2;Bdh1;Mcub;Armcx2;Atp5g3;Ndufs3;Marc2;Phb2;Stard13;Tigar;Bcl2l1;Slc25a26;Timm13;Guf1;Atp5l;Cstad;Cisd1;Fkbp8;Coq5;Park7;Higd2a;Pebp1;Ngrn;Snca;Uqcrc1;Cox6b2;Micu2;Cyp11a1;Ndufa9;Mdh2;Slc25a11;Vdac3;Ppp2r2b;Slc44a1;Ndufv1;Ndufs2;Ndufa10;Becn1;Tmem173;Dmac2;Nipsnap1;Slc25a37;Slc25a38;Foxo3;Dhr…
GO:0005819	spindle	http://amigo.geneontology.org/amigo/term/GO:0005819	325	43	24.36861409483888	1.76456	0.000196354	0.001973789537359803	12211;12531;12545;12933;16551;17758;18226;19645;20842;22092;22248;23938;26934;50523;51791;59003;59125;66406;66591;66679;68142;68724;69556;70235;71206;71968;74392;76499;101206;103768;107771;108000;108907;208628;209737;211660;214444;217031;231123;320209;384619;386649;406217	Lats2;Map4;Cdk5rap2;Sac3d1;Unc119;Nek7;Ccdc155;Cspp1;Wdr73;Mad2l1bp;Poc1a;Tubg2;Haus3;Clasp2;Rgs14;Ddx11;Specc1l;Kntc1;Tada2a;Tada3;Kif11;Stag1;Map2k5;Birc6;Rae1;Cdc7;Bod1;Kif15;Rsph1;Katnal2;Racgap1;Bex4;Arl8a;Nusap1;Bmyc;Ino80;Crmp1;Cenpf;Cdc25b;Nsfl1c;Nup62;Rb1;Maea
GO:0060076	excitatory synapse	http://amigo.geneontology.org/amigo/term/GO:0060076	71	15	5.323604925334032	2.81764	0.000206903	0.0020618907598504996	11514;12308;14183;18643;19268;20977;54376;72961;74342;94332;107065;140919;192198;216856;433485	Nlgn2;Slc17a6;Cacng3;Slc17a7;Fgfr2;Cadm3;Lrrc4;Calb2;Ptprf;Adcy8;Pfn1;Syp;Lrrtm1;Syndig1;Lrrtm2
GO:0045211	postsynaptic membrane	http://amigo.geneontology.org/amigo/term/GO:0045211	348	45	26.09316216924286	1.72459	0.000238361	0.0023550845390001318	11554;11735;11785;12568;12846;13405;13491;13867;14409;15563;16651;18391;19268;19283;22288;23969;50873;50932;51791;53324;54376;59095;60409;64295;66082;66860;72296;72978;74342;107065;107831;110891;110902;192198;208922;211134;216856;233210;234353;245450;260297;271849;272381;432530;433485	Nlgn2;Shc4;Dmd;Comt;Lrrc4b;Trappc4;Erbb3;Abhd6;Cacng3;Tmub1;Sigmar1;Nptx2;Drd4;Sspn;Prrt1;Mink1;Cpeb3;Gabrr2;Rgs14;Chrna2;Cnih3;Lrrc4;Cdk5;Ptprz1;Ptprf;Htr5a;Prr12;Prkn;Fxyd6;Pacsin1;Adcy1;Ank3;Lzts1;Tanc1;Slc8a2;Lrrtm1;Adrb1;Rusc1;Syndig1;Psd3;Adgrb1;Utrn;Lrrtm2;Apbb1;Slitrk2
GO:0022624	proteasome accessory complex	http://amigo.geneontology.org/amigo/term/GO:0022624	24	8	1.7995284254650248	4.44561	0.000242576	0.0023764263116602537	19182;19184;19185;19186;23997;57296;66413;67151	Psme1;Psmd8;Psmd9;Psmc3;Psmd13;Psmd6;Psmc5;Psmd4
GO:0030285	integral component of synaptic vesicle membrane	http://amigo.geneontology.org/amigo/term/GO:0030285	44	11	3.2991354466858787	3.33421	0.000308618	0.002998006577020032	19027;20907;20977;22317;22348;22393;22784;60510;66237;72961;140919	Slc32a1;Slc17a6;Slc17a7;Atp6v1g2;Syt9;Sypl;Wfs1;Slc30a3;Stx1a;Syp;Vamp1
GO:0005774	vacuolar membrane	http://amigo.geneontology.org/amigo/term/GO:0005774	235	33	17.620382499345034	1.87283	0.000357832	0.0034471189830251213	11972;11984;13056;14387;17159;17168;22784;54170;55943;56325;56486;56722;57436;59049;64294;65969;66144;66237;66439;66530;66552;66734;68724;69806;71779;71923;74374;75620;195040;208795;213948;216438;242341	Map1lc3a;Clec16a;Borcs6;Atg9b;March9;Sppl2a;Atp6v0d1;Atp6v0d2;Gabarap;Cubn;Atp6v0c;Slc39a11;Stx8;Atp6v1g2;March8;Man2b1;Tmem199;Gabarapl1;Cyb561;Slc30a3;Kxd1;Atp6v1f;Gaa;Arl8a;Itm2c;Abcb9;Ubxn6;Nprl3;Slc22a17;Rragc;Litaf;Borcs7;Tmem63a
GO:0032059	bleb	http://amigo.geneontology.org/amigo/term/GO:0032059	6	4	0.4498821063662562	8.89122	0.000417523	0.003983631290880155	19877;22003;55991;68743	Tpm1;Panx1;Anln;Rock1
GO:0005839	proteasome core complex	http://amigo.geneontology.org/amigo/term/GO:0005839	20	7	1.499607021220854	4.66789	0.00042604	0.003983631290880155	19166;19172;19173;26441;26442;26445;26446	Psmb2;Psmb4;Psma4;Psmb3;Psmb5;Psma5;Psma2
GO:0005838	proteasome regulatory particle	http://amigo.geneontology.org/amigo/term/GO:0005838	20	7	1.499607021220854	4.66789	0.00042604	0.003983631290880155	19182;19184;19185;23997;57296;66413;67151	Psmd8;Psmd9;Psmc3;Psmd13;Psmd6;Psmc5;Psmd4
GO:0005743	mitochondrial inner membrane	http://amigo.geneontology.org/amigo/term/GO:0005743	409	50	30.666963583966464	1.63042	0.000427861	0.003983631290880155	11306;11946;12034;12048;12850;13070;13405;13804;14732;17448;17995;18082;20617;22273;22335;27425;30055;52064;52585;56322;56462;56749;57320;66043;66108;66114;66349;66706;66815;67044;67247;67273;67582;67680;67712;67863;67900;68349;68514;71911;94254;109754;192287;208638;212508;226646;228033;231279;333182;665563	Timm22;Sdhb;Mtch1;Dmd;Ndufaf3;Coq7;Atp5d;Dnajc30;Dhodh;Abcb7;Slc25a36;Mtg1;Bdh1;Mcub;Atp5g3;Ndufs3;Marc2;Phb2;Bcl2l1;Slc25a26;Timm13;Guf1;Atp5l;Coq5;Park7;Higd2a;Snca;Uqcrc1;Cox6b2;Micu2;Cyp11a1;Ndufa9;Mdh2;Slc25a11;Vdac3;Ndufv1;Ndufs2;Ndufa10;Dmac2;Nipsnap1;Slc25a37;Slc25a38;Dhrs1;Rcc1l;Atp5a1;Cyb5r3;Mthfd2l;Mtfp1;Gpam;Endog
GO:0005885	Arp2/3 protein complex	http://amigo.geneontology.org/amigo/term/GO:0005885	10	5	0.749803510610427	6.66841	0.000430756	0.003983631290880155	56378;56443;74192;76709;242894	Arpc2;Arpc3;Actr3b;Arpc5l;Arpc1a
GO:0036064	ciliary basal body	http://amigo.geneontology.org/amigo/term/GO:0036064	135	22	10.122347393240764	2.17341	0.000440663	0.004018736095939619	14894;16559;19165;21821;67884;68259;70235;71820;72507;73739;75472;75695;75782;77609;80291;108000;108686;208846;232944;232987;320234;380718	Cby1;Kif17;Mks1;Rilpl1;Lca5;B9d2;Poc1a;Ift80;Daam1;Cfap126;Rilpl2;Ccdc66;Ccdc88a;1810043G02Rik;Wdr34;Cfap20;Psen2;Ccdc151;Dzip1l;Cenpf;Ift88;Mark4
GO:0099572	postsynaptic specialization	http://amigo.geneontology.org/amigo/term/GO:0099572	420	51	31.491747445637934	1.61947	0.000441505	0.004018736095939619	11514;11554;12005;12034;12568;13169;13405;13518;13829;14432;14704;15563;17756;17758;18391;19206;19229;19268;19283;20907;20965;22612;23969;27360;50873;50932;51791;52163;53324;54376;56149;59079;66860;67826;72296;74342;76960;81489;107065;107831;192198;208922;211134;216856;225164;233210;234353;272381;330814;432530;433485	Nlgn2;Dmd;Erbin;Mib1;Lrrc4b;Gng3;Map4;Cacng3;Camk1;Gap43;Sigmar1;Nptx2;Phb2;Yes1;Add3;Mink1;Cpeb3;Rgs14;Dbnl;Grasp;Bcas1;Lrrc4;Cdk5;Ptprz1;Ptch1;Ptprf;Htr5a;Prr12;Dst;Axin1;Prkn;Pacsin1;Dnajb1;Adcy1;Adcy8;Syn2;Dmtn;Stx1a;Lzts1;Tanc1;Lrrtm1;Adgrl1;Adrb1;Rusc1;Syndig1;Psd3;Adgrb1;Lrrtm2;Ptk2b;Snap47;Map2
GO:0005770	late endosome	http://amigo.geneontology.org/amigo/term/GO:0005770	219	31	16.42069688236835	1.88786	0.000462664	0.004178434325858529	11977;12518;12727;12919;17918;18197;22041;22784;26396;26417;26903;55943;56722;66371;66530;66552;66700;66734;66914;68038;68724;68953;69106;74374;100102;100273;194309;208092;226518;234663;234852	Pcsk9;Vps28;Vps37d;Map1lc3a;Clec16a;Sppl2a;Osbpl9;Stx8;Nsg2;Mapk3;Chmp6;Atp7a;Crhbp;Myo5a;Map2k2;Nmnat2;Chmp2a;Stoml1;Dync1li2;Slc30a3;Cd79a;Dysf;Clcn4;Chmp1a;Arl8a;Trf;Chid1;Chmp3;Ubxn6;Litaf;Chmp4c
GO:0098984	neuron to neuron synapse	http://amigo.geneontology.org/amigo/term/GO:0098984	411	50	30.81692428608855	1.62249	0.00047891	0.004291623726093174	11514;11554;12005;12034;12568;13169;13405;13518;13829;14432;14704;17756;17758;18391;19085;19206;19229;19266;19268;19283;20907;20965;22784;23969;27360;50873;50932;51791;52163;54376;56149;58235;60510;66860;67826;72296;76960;81489;107065;107831;192198;208922;211134;225164;233210;234353;272381;330814;432530;433485	Dmd;Mib1;Lrrc4b;Gng3;Map4;Nectin1;Cacng3;Camk1;Gap43;Sigmar1;Phb2;Syt9;Add3;Mink1;Cpeb3;Rgs14;Dbnl;Grasp;Ptprd;Bcas1;Lrrc4;Cdk5;Ptprz1;Ptch1;Slc30a3;Ptprf;Prr12;Dst;Axin1;Prkn;Pacsin1;Dnajb1;Adcy1;Adcy8;Syn2;Dmtn;Stx1a;Lzts1;Tanc1;Prkar1b;Adgrl1;Adrb1;Rusc1;Syndig1;Psd3;Adgrb1;Lrrtm2;Ptk2b;Snap47;Map2
GO:0019866	organelle inner membrane	http://amigo.geneontology.org/amigo/term/GO:0019866	464	55	34.790882892323815	1.58087	0.000488523	0.004344096068867421	11306;11946;12034;12048;12390;12850;13070;13405;13804;14732;17448;17995;18082;18391;19165;20617;22273;22335;27425;30055;52064;52585;56322;56462;56749;57320;66043;66108;66114;66349;66706;66815;67044;67247;67273;67582;67680;67712;67863;67900;68349;68514;71911;74122;94254;109754;192287;208638;212508;226646;227094;228033;231279;333182;665563	Timm22;Sdhb;Mtch1;Dmd;Ndufaf3;Coq7;Atp5d;Dnajc30;Dhodh;Abcb7;Slc25a36;Nemp2;Mtg1;Bdh1;Sigmar1;Mcub;Atp5g3;Ndufs3;Marc2;Phb2;Bcl2l1;Slc25a26;Timm13;Guf1;Atp5l;Coq5;Park7;Higd2a;Snca;Cav2;Uqcrc1;Cox6b2;Micu2;Cyp11a1;Ndufa9;Mdh2;Slc25a11;Vdac3;Ndufv1;Ndufs2;Ndufa10;Dmac2;Nipsnap1;Psen2;Slc25a37;Slc25a38;Dhrs1;Tmem43;Rcc1l;Atp5a1;Cyb5r3;Mthfd2l;Mtfp1;Gpam;Endog
GO:0005921	gap junction	http://amigo.geneontology.org/amigo/term/GO:0005921	33	9	2.474351585014409	3.63732	0.00054095	0.0047735711051051675	12308;14618;21872;21873;55991;74392;105835;118446;118454	Gjc3;Panx1;Tjp1;Specc1l;Calb2;Sgsm3;Gjb1;Tjp2;Gjc2
GO:0015934	large ribosomal subunit	http://amigo.geneontology.org/amigo/term/GO:0015934	111	19	8.32281896777574	2.28288	0.000566382	0.004960131317042844	18100;18120;19652;27398;56280;59054;60441;67212;67707;67840;68565;68836;69163;69821;78523;94063;94064;107734;619605	Mrpl44;Zcchc17;Mrps30;Mrpl9;Mrpl2;Mrps18a;Mrpl16;Mrpl27;Mrpl52;Mrpl38;Mrpl55;Mterf4;Mrpl37;Mrpl40;Mrpl57;Mrpl24;Mrpl30;Rbm3;Mrpl49
GO:0030175	filopodium	http://amigo.geneontology.org/amigo/term/GO:0030175	103	18	7.7229761592873984	2.33071	0.000606692	0.005273205298320521	11459;11785;12568;12631;13405;14432;16410;17756;17918;19283;19684;22288;23999;53324;69538;70093;77767;224014	Fgd4;Dmd;Cfl1;Gap43;Nptx2;Ermn;Itgav;Twf2;Ube2q1;Myo5a;Antxr1;Cdk5;Ptprz1;Acta1;Rdx;Utrn;Apbb1;Map2
GO:0030658	transport vesicle membrane	http://amigo.geneontology.org/amigo/term/GO:0030658	176	26	13.196541786743515	1.97021	0.000672876	0.005761808930929621	11769;12048;13056;13405;19027;20617;20907;20965;20977;22317;22348;22393;22784;50873;53420;58800;60510;66237;67826;67898;68666;72961;77407;140919;170737;100503659	Rab35;Slc32a1;Dmd;Slc17a6;Cbarp;Slc17a7;Svop;Atp6v1g2;Bcl2l1;Syt9;Sypl;Wfs1;Ap1s1;Trpm7;Snca;Syt5;Cyb561;Slc30a3;Prkn;Pef1;Syn2;Stx1a;Syp;Vamp1;Znrf1;Snap47
GO:0044391	ribosomal subunit	http://amigo.geneontology.org/amigo/term/GO:0044391	176	26	13.196541786743515	1.97021	0.000672876	0.005761808930929621	14109;16865;18100;18120;19652;20102;24030;27398;56280;59054;60441;64658;67212;67707;67840;68565;68836;69163;69821;78523;94063;94064;99045;107734;121022;619605	Mrps26;Mrpl44;Zcchc17;Mrps30;Rps4x;Mrpl9;Mrpl2;Mrps6;Mrps18a;Mrpl16;Mrps25;Mrps12;Mrpl27;Mrpl52;Eif2d;Mrpl38;Mrpl55;Mterf4;Mrpl37;Mrpl40;Fau;Mrpl57;Mrpl24;Mrpl30;Rbm3;Mrpl49
GO:0033178	proton-transporting two-sector ATPase complex, catalytic domain	http://amigo.geneontology.org/amigo/term/GO:0033178	16	6	1.1996856169766832	5.00131	0.000730415	0.006208524787863878	11946;11966;11973;66043;66144;435376	Atp5d;Atp6v1e1;Atp6ap1l;Atp6v1f;Atp6v1b2;Atp5a1
GO:0098685	Schaffer collateral - CA1 synapse	http://amigo.geneontology.org/amigo/term/GO:0098685	105	18	7.8729368614094835	2.28631	0.000767901	0.0064795189818364065	11514;11554;11785;12568;13001;17918;18039;18643;19085;19266;20965;20977;54376;56149;67903;107065;192198;432530	Cacng3;Csnk2b;Nefl;Gipc1;Myo5a;Grasp;Ptprd;Lrrc4;Cdk5;Adcy1;Adcy8;Syn2;Pfn1;Syp;Prkar1b;Adrb1;Lrrtm2;Apbb1
GO:0045334	clathrin-coated endocytic vesicle	http://amigo.geneontology.org/amigo/term/GO:0045334	28	8	2.0994498297091955	3.81052	0.000782723	0.0065567199664272454	11772;11773;12891;13858;22178;77407;218503;232910	Eps15;Rab35;Fcho2;Ap2s1;Ap2m1;Cpne6;Tyrp1;Ap2a2
GO:0031253	cell projection membrane	http://amigo.geneontology.org/amigo/term/GO:0031253	328	41	24.593555148022006	1.6671	0.000873833	0.0072672748058479125	11977;12539;12631;13405;13482;13660;13829;13858;14089;14275;14432;14751;15444;16410;17756;18102;18720;19126;19283;20607;21838;22003;22288;23969;27260;27403;56443;57436;57816;65969;69538;76499;76709;77407;98432;107351;108897;142681;170677;207911;234353	Eps15;Thy1;Rab35;Nme1;Dmd;Mchr1;Cfl1;Tpm1;Slc34a3;Hpca;Arpc2;Gap43;Gpi1;Itgav;Cubn;Ehd1;Folr1;Clasp2;Dpp4;Atp7a;Tesc;Gabarapl1;Fap;Cdhr1;Pip5k1a;Antxr1;Ptprz1;Kank1;Prom1;Pacsin1;Sstr3;Abca7;Cdc37;Dmtn;Aif1l;Plek2;Psd3;Utrn;Phlpp1;Arpc1a;Map2
GO:0043204	perikaryon	http://amigo.geneontology.org/amigo/term/GO:0043204	170	25	12.74665968037726	1.9613	0.000903492	0.007460262353124696	11977;12095;12424;12568;12891;12919;13070;13401;13804;15444;15563;18667;19045;19711;51812;53322;56177;64242;65079;76709;109648;118454;237847;240058;269295	Cpne5;Cck;Olfm1;Nucb2;Resp18;Hpca;Arpc2;Rtn4r;Ppp1ca;Cpne6;Ngb;Npy;Rtn4rl2;Atp7a;Crhbp;Cdk5;Cyp11a1;Bglap3;Htr5a;Dmwd;Mcrs1;Pgr;Gjc2;Rtn4rl1;Endog
GO:0009898	cytoplasmic side of plasma membrane	http://amigo.geneontology.org/amigo/term/GO:0009898	152	23	11.397013361278491	2.01807	0.00095946	0.007810817284381631	12390;14680;14683;14693;14695;14696;14701;14704;16150;19229;19735;22612;26396;26934;53324;56722;66066;68938;70357;230959;243659;320139;381813	Prmt8;Gnas;Gnb2;Gng3;Kcnip1;Gng12;Rgs2;Nptx2;Yes1;Gnb3;Aspscr1;Gnal;Ajap1;Cav2;Map2k2;Ikbkb;Gnb4;Racgap1;Styk1;Ptpn7;Gng11;Litaf;Ptk2b
GO:0000922	spindle pole	http://amigo.geneontology.org/amigo/term/GO:0000922	152	23	11.397013361278491	2.01807	0.00095946	0.007810817284381631	12211;12531;16551;18226;20842;22248;50523;51791;59125;66679;69556;70235;71206;71968;76499;108000;208628;211660;214444;320209;384619;386649;406217	Lats2;Cdk5rap2;Unc119;Nek7;Ccdc155;Cspp1;Wdr73;Poc1a;Clasp2;Rgs14;Ddx11;Kntc1;Kif11;Stag1;Birc6;Rae1;Bod1;Katnal2;Bex4;Cenpf;Cdc25b;Nsfl1c;Nup62
GO:0001650	fibrillar center	http://amigo.geneontology.org/amigo/term/GO:0001650	125	20	9.372543882630337	2.13389	0.000994786	0.008041767758096112	12648;13559;19720;20587;20592;21453;22196;30055;64424;66656;66679;67071;67154;68750;70333;72102;77976;223691;237730;320209	Trim27;Fbll1;Chd1;Dusp11;Polr1e;Eef1d;Nuak1;Timm13;Rreb1;Ddx11;E2f5;Cd3eap;Mtdh;Tcof1;Rae1;Kdm5d;Rps6ka6;Ube2i;Smarcb1;Eif3l
GO:0030669	clathrin-coated endocytic vesicle membrane	http://amigo.geneontology.org/amigo/term/GO:0030669	17	6	1.274665968037726	4.70712	0.00105761	0.008490288899941625	11772;11773;13858;22178;218503;232910	Eps15;Fcho2;Ap2s1;Ap2m1;Tyrp1;Ap2a2
GO:0046658	anchored component of plasma membrane	http://amigo.geneontology.org/amigo/term/GO:0046658	74	14	5.54854597851716	2.52318	0.00107077	0.008536583244956457	14252;14275;14723;14734;17357;21838;65079;70835;71951;77777;103978;237847;269295;381813	Prmt8;Prss22;Thy1;Marcksl1;Gpc3;Gpc2;Rtn4r;Folr1;Flot2;Rtn4rl2;Ulbp1;Gpc5;Gp1ba;Rtn4rl1
GO:0098562	cytoplasmic side of membrane	http://amigo.geneontology.org/amigo/term/GO:0098562	173	25	12.971600733560386	1.92729	0.00116575	0.009230161829385485	12390;14680;14683;14693;14695;14696;14701;14704;16150;19229;19735;22612;26396;26934;52637;53324;56722;66066;66552;68938;70357;230959;243659;320139;381813	Prmt8;Gnas;Gnb2;Gng3;Kcnip1;Gng12;Rgs2;Sppl2a;Nptx2;Yes1;Gnb3;Cisd1;Aspscr1;Gnal;Ajap1;Cav2;Map2k2;Ikbkb;Gnb4;Racgap1;Styk1;Ptpn7;Gng11;Litaf;Ptk2b
GO:0031011	Ino80 complex	http://amigo.geneontology.org/amigo/term/GO:0031011	12	5	0.8997642127325124	5.55701	0.00119208	0.009374487756961866	20174;51812;68142;69714;70020	Ruvbl2;Tfpt;Ino80b;Mcrs1;Ino80
GO:0070161	anchoring junction	http://amigo.geneontology.org/amigo/term/GO:0070161	324	40	24.293633743777836	1.64652	0.00127182	0.009933912188379447	12390;13511;13518;14026;14251;14252;14260;16410;19045;19229;19684;21872;23836;26396;26417;56506;57342;58235;70292;70568;71529;76499;76709;83964;107831;108897;170788;192216;223881;227485;228564;230959;233765;239096;240087;319352;319939;320910;327826;545370	Itgb8;Cdh19;Cdh20;Tmem47;Afap1;Frs2;Nectin1;Cpne3;Arpc2;Itgav;Fmn1;Kazn;Mdc1;Flot1;Ppp1ca;Rnd1;Pianp;Clasp2;Flot2;Mapk3;Cib2;Hmcn1;Tjp1;Ajap1;Tns3;Cav2;Jam3;Cdh24;Map2k2;Dsg2;Evl;Dst;Frmd5;Aif1l;Plekha7;Parva;Rdx;Adgrb1;Crb1;Ptk2b
GO:0005795	Golgi stack	http://amigo.geneontology.org/amigo/term/GO:0005795	137	21	10.272308095362849	2.04433	0.00132323	0.01026612545685378	14348;17158;18197;18220;53322;54399;56336;56395;57437;60409;68212;70231;73124;75985;77929;78752;211499;216438;330671;381270;386649	Rab30;Trappc4;Nucb2;Bet1l;March9;B4galnt4;Yipf6;Fut9;Nsg2;Gorasp2;Tmem87a;B4galt5;Golga7;Man2a1;Golim4;Tmem115;Nsfl1c;Nucb1;March4;Csgalnact2;Tmbim4
GO:0030141	secretory granule	http://amigo.geneontology.org/amigo/term/GO:0030141	388	46	29.092376211684567	1.58117	0.0013521	0.010420189795083808	11772;11773;11977;12390;12494;12919;13405;14067;14252;16541;17221;17523;17918;18429;18548;18551;18783;19027;19152;19711;20254;20597;20617;20655;20907;20911;21454;21821;22116;22317;22339;26934;50722;53420;59012;60510;66283;67331;70726;71233;73106;76709;109181;225642;259277;100503659	Dmd;Cbarp;Resp18;Sod1;Gkn1;Cd46;Enkur;Arpc2;Angptl6;Ap2m1;Syt9;Sypl;Flot2;Pcsk1;Atp7a;Crhbp;Vegfa;Snca;Myo5a;Cav2;Atp8b3;Syt5;Mpo;Cd38;Prtn3;Moxd1;Smpd1;Scg2;Trip11;Tsks;Racgap1;Pla2g4a;Stxbp2;Stx1a;Klk8;Grp;Pcsk4;Prss57;F5;Vamp1;Ift88;Oxt;Dkkl1;Tcp1;Ap2a2;Napsa
GO:0005905	clathrin-coated pit	http://amigo.geneontology.org/amigo/term/GO:0005905	60	12	4.498821063662562	2.66737	0.00144619	0.01107146638997198	11514;11769;11772;11773;12048;13858;22041;65969;71889;77407;218503;232910	Eps15;Rab35;Fcho2;Ap2s1;Cubn;Ap2m1;Bcl2l1;Ap1s1;Trf;Adcy8;Ap2a2;Epn3
GO:0005930	axoneme	http://amigo.geneontology.org/amigo/term/GO:0005930	120	19	8.997642127325124	2.11166	0.00149238	0.011349961185889221	16559;17758;21821;53860;56486;67068;71820;75564;75782;76779;77609;77945;108000;212517;237806;320214;381738;385668;432611	Cfap44;Dynlrb1;Map4;Kif17;Sept9;Lca5;Rsph9;Rpgrip1;Gabarap;Drc1;Wdr34;Lca5l;Ccdc151;Cluap1;Cenpf;Ift88;Maats1;Dnaic2;Dnah9
GO:0044421	extracellular region part	http://amigo.geneontology.org/amigo/term/GO:0044421	1695	159	127.09169504846737	1.25107	0.00158077	0.01194358320878851	11504;11674;11677;11818;11994;12091;12095;12156;12424;12497;12545;12631;12823;12839;12919;12950;13861;13867;14061;14067;14077;14089;14109;14183;14588;14723;14734;14751;14778;14873;15203;16012;16170;16180;16541;16780;16852;16994;17025;17082;17158;17159;17319;17381;17523;17700;18121;18220;18429;18491;18548;18590;18591;18643;18655;18822;19126;19143;19152;19283;19662;20254;20295;20300;20351;20597;206…	Pcsk9;Bmper;Adamtsl2;Mstn;Rab35;Ostn;Heph;Ccl17;Hapln1;Igfbp6;Cck;Pla2g15;Col9a1;Wnt4;Olfm1;Nell1;Cpxm2;Bmp2;St14;Hist1h2be;Erbb3;Nucb2;Ppp1r1a;Mif;Dusp11;Cfl1;Unc119;Ttr;Spock3;Col19a1;Gpc3;Gfra4;Sod1;Gkn1;Tnfsf11;Sema6d;Gpc2;Frem1;Alad;Epx;Fabp3;Gpi1;Lrrc3b;Lgals1;Cfdp1;Apoh;Thbs4;Cubn;Ltb;Prss56;Sema4a;Fgfr2;Serpinb6a;Clec18a;Adamtsl5;Entpd6;Il1rl1;Man2b1;Rnh1;Haus3;Klhdc8b;Nog;Enox2;Npy;Sfrp5…
GO:0005911	cell-cell junction	http://amigo.geneontology.org/amigo/term/GO:0005911	456	52	34.19104008383547	1.52087	0.00162991	0.012234878483395396	11677;11735;12308;12631;12721;12988;13482;13511;14251;14252;14366;14618;17075;18260;18417;18755;19045;19684;20265;21872;21873;22324;23836;26396;27360;27494;55991;58235;67154;68178;71529;72621;74392;80297;83964;93706;93724;94332;105835;118446;118454;170788;192216;211712;226115;226751;227485;230959;233765;239096;327826;545370	Cdh19;Cdh20;Tmem47;Cdc42bpa;Pcdh9;Frs2;Cfl1;Nectin1;Kazn;Pcdhga12;Flot1;Pdzd11;Ppp1ca;Add3;Cadm3;Dpp4;Flot2;Hmcn1;Gjc3;Panx1;Tjp1;Ajap1;Scn1a;Coro1a;Specc1l;Ocln;Jam3;Cdh24;Mtdh;Map2k2;Epcam;Calb2;Opalin;Csk;Fzd4;Dsg2;Sptbn4;Amot;Ank3;Pcdhgc3;Plekha7;Cgnl1;Cldn11;Sgsm3;Gjb1;Rdx;Prkch;Tjp2;Crb1;Vav1;Gjc2;Akr1b3
GO:0097014	ciliary plasm	http://amigo.geneontology.org/amigo/term/GO:0097014	121	19	9.072622478386167	2.09421	0.0016487	0.012243097812180793	16559;17758;21821;53860;56486;67068;71820;75564;75782;76779;77609;77945;108000;212517;237806;320214;381738;385668;432611	Cfap44;Dynlrb1;Map4;Kif17;Sept9;Lca5;Rsph9;Rpgrip1;Gabarap;Drc1;Wdr34;Lca5l;Ccdc151;Cluap1;Cenpf;Ift88;Maats1;Dnaic2;Dnah9
GO:0030136	clathrin-coated vesicle	http://amigo.geneontology.org/amigo/term/GO:0030136	112	18	8.397799318836782	2.14342	0.00165218	0.012243097812180793	11769;11772;11773;11977;12891;13169;13858;14275;18704;22178;27965;71889;74105;77407;108800;218503;231717;232910	Eps15;Rab35;Fcho2;Pik3c2a;Ap2s1;Ap2m1;Folr1;Cpne6;Ston2;Atp7a;Dbnl;Ap1s1;Spg21;Tyrp1;Pheta1;Gga2;Ap2a2;Epn3
GO:0014069	postsynaptic density	http://amigo.geneontology.org/amigo/term/GO:0014069	384	45	28.792454807440397	1.56291	0.00190838	0.014051512929165169	11514;11554;12005;12034;12568;13169;13405;13518;13829;14432;14704;17756;17758;18391;19206;19229;19268;19283;20907;20965;23969;27360;50873;50932;51791;52163;54376;56149;66860;67826;72296;76960;81489;107065;107831;192198;208922;211134;225164;233210;234353;272381;330814;432530;433485	Dmd;Mib1;Lrrc4b;Gng3;Map4;Cacng3;Camk1;Gap43;Sigmar1;Phb2;Add3;Mink1;Cpeb3;Rgs14;Dbnl;Grasp;Bcas1;Lrrc4;Cdk5;Ptprz1;Ptch1;Ptprf;Prr12;Dst;Axin1;Prkn;Pacsin1;Dnajb1;Adcy1;Adcy8;Syn2;Dmtn;Stx1a;Lzts1;Tanc1;Adgrl1;Adrb1;Rusc1;Syndig1;Psd3;Adgrb1;Lrrtm2;Ptk2b;Snap47;Map2
GO:0005834	heterotrimeric G-protein complex	http://amigo.geneontology.org/amigo/term/GO:0005834	32	8	2.3993712339533664	3.33421	0.00202492	0.014709899349463394	14680;14683;14693;14695;14696;14701;14704;66066	Gnas;Gnb2;Gng3;Gng12;Gnb3;Gnal;Gnb4;Gng11
GO:1905360	GTPase complex	http://amigo.geneontology.org/amigo/term/GO:1905360	32	8	2.3993712339533664	3.33421	0.00202492	0.014709899349463394	14680;14683;14693;14695;14696;14701;14704;66066	Gnas;Gnb2;Gng3;Gng12;Gnb3;Gnal;Gnb4;Gng11
GO:0016471	vacuolar proton-transporting V-type ATPase complex	http://amigo.geneontology.org/amigo/term/GO:0016471	19	6	1.4246266701598114	4.21163	0.00203597	0.014709899349463394	11972;11984;66144;66237;195040;242341	Atp6v0d1;Atp6v0d2;Atp6v0c;Atp6v1g2;Tmem199;Atp6v1f
GO:0098563	intrinsic component of synaptic vesicle membrane	http://amigo.geneontology.org/amigo/term/GO:0098563	63	12	4.72376211684569	2.54035	0.00223996	0.016083168560988046	19027;20907;20977;22317;22348;22393;22784;60510;66237;72961;77407;140919	Rab35;Slc32a1;Slc17a6;Slc17a7;Atp6v1g2;Syt9;Sypl;Wfs1;Slc30a3;Stx1a;Syp;Vamp1
GO:0032279	asymmetric synapse	http://amigo.geneontology.org/amigo/term/GO:0032279	388	45	29.092376211684567	1.5468	0.00233645	0.016672461222836013	11514;11554;12005;12034;12568;13169;13405;13518;13829;14432;14704;17756;17758;18391;19206;19229;19268;19283;20907;20965;23969;27360;50873;50932;51791;52163;54376;56149;66860;67826;72296;76960;81489;107065;107831;192198;208922;211134;225164;233210;234353;272381;330814;432530;433485	Dmd;Mib1;Lrrc4b;Gng3;Map4;Cacng3;Camk1;Gap43;Sigmar1;Phb2;Add3;Mink1;Cpeb3;Rgs14;Dbnl;Grasp;Bcas1;Lrrc4;Cdk5;Ptprz1;Ptch1;Ptprf;Prr12;Dst;Axin1;Prkn;Pacsin1;Dnajb1;Adcy1;Adcy8;Syn2;Dmtn;Stx1a;Lzts1;Tanc1;Adgrl1;Adrb1;Rusc1;Syndig1;Psd3;Adgrb1;Lrrtm2;Ptk2b;Snap47;Map2
GO:0005814	centriole	http://amigo.geneontology.org/amigo/term/GO:0005814	125	19	9.372543882630337	2.0272	0.00241987	0.017161758787344418	14894;19384;19877;21821;22116;54130;70235;71007;71820;72507;73739;75172;75695;77609;101565;108686;211484;380718;381644	Cby1;Cep135;Mks1;Rilpl1;Poc1a;Ccp110;Tsga10;Ccdc146;Ccdc88a;D7Ertd443e;Tsks;Wdr34;Cfap20;Rock1;Ccdc151;Dzip1l;Ran;Actr1a;Ift88
GO:0098589	membrane region	http://amigo.geneontology.org/amigo/term/GO:0098589	389	45	29.16735656274561	1.54282	0.00245567	0.01730950450050811	11303;11514;11796;11946;11977;12166;12229;12390;12487;12518;12988;13405;13482;13806;14251;14252;14683;15368;16150;16832;17153;17221;17441;18226;18655;19152;19206;19229;21821;21838;22142;22154;26417;26903;27360;50873;57320;65079;69106;76895;109181;237847;269295;276770;432530	Thy1;Gnas;Dmd;Eif5a;Tuba1a;Cd46;Hmox1;Rtn4r;Cd28;Flot1;Add3;Dpp4;Flot2;Rtn4rl2;Mapk3;Eno1;Birc3;Park7;Atp7a;Cav2;Tubb5;Bmpr1a;Ikbkb;Ptch1;Stoml1;Cd79a;Prtn3;Dysf;Mal;Csk;Prkn;Trip11;Bicd2;Btk;Pgk1;Adcy1;Adcy8;Mog;Abca1;Atp5a1;Ift88;Nup62;Ptk2b;Rtn4rl1;Ldhb
GO:0031965	nuclear membrane	http://amigo.geneontology.org/amigo/term/GO:0031965	294	36	22.044223211946555	1.63308	0.00248575	0.017408173358954747	12048;12390;12444;13663;14873;15374;18226;18391;18802;19165;19720;20617;20907;53322;59079;66591;67154;67181;68121;68632;69009;69714;72787;74122;74166;75751;76893;78777;98432;217109;219132;227094;232679;235606;238799;384619	Ctdnep1;Jpt1;Trim27;Zc3hc1;Erbin;Nucb2;Ccdc155;Nemp2;Sigmar1;Mad2l1bp;Bcl2l1;Ndc1;Tfpt;Plcd4;Ipo4;Gsto1;Snca;Cav2;Thap7;Mtdh;Cers2;Myct1;Tmem38a;Tnpo1;Utp18;Psen2;Stx1a;Ccnd2;Tmem43;Phf11d;Tepsin;Nup62;Cep70;Ei24;Apeh;Phlpp1
GO:0044295	axonal growth cone	http://amigo.geneontology.org/amigo/term/GO:0044295	33	8	2.474351585014409	3.23317	0.00249979	0.017408173358954747	16573;16574;19206;22368;56177;65079;70827;76499	Olfm1;Rtn4r;Trak2;Clasp2;Trpv2;Ptch1;Kif5b;Kif5c
GO:0019897	extrinsic component of plasma membrane	http://amigo.geneontology.org/amigo/term/GO:0019897	173	24	12.971600733560386	1.8502	0.00252228	0.01745959788609722	12390;13806;14680;14683;14693;14695;14696;14701;14704;19143;19229;22041;22612;23836;26934;53324;56177;66066;70357;70835;71889;227485;239096;243659	Prss22;Gnas;Cdh19;Cdh20;Gnb2;Gng3;Kcnip1;Olfm1;St14;Gng12;Nptx2;Yes1;Gnb3;Eno1;Gnal;Cav2;Cdh24;Gnb4;Racgap1;Styk1;Trf;Gng11;Ptk2b;Epn3
GO:0090723	growth cone part	http://amigo.geneontology.org/amigo/term/GO:0090723	20	6	1.499607021220854	4.00105	0.00272594	0.018757086542873763	11785;14432;22368;56378;58235;76709	Nectin1;Arpc2;Gap43;Arpc3;Trpv2;Apbb1
GO:0019867	outer membrane	http://amigo.geneontology.org/amigo/term/GO:0019867	194	26	14.546188105842283	1.78741	0.00278949	0.018935817529647726	12034;12048;12122;13405;14732;18102;18391;20617;20621;22335;23980;26949;52637;53322;56484;58202;67006;67247;67416;72512;72930;78617;100434;109754;319801;384619	Bid;Nme1;Dmd;Nucb2;Ccdc155;Cisd2;Sigmar1;Armcx2;Marc2;Phb2;Tigar;Bcl2l1;Cstad;Cisd1;Pebp1;Snca;Vdac3;Ppp2r2b;Slc44a1;Tmem173;Foxo3;Vat1;Cyb5r3;Gpam;Nelfb;Snn
GO:0031968	organelle outer membrane	http://amigo.geneontology.org/amigo/term/GO:0031968	194	26	14.546188105842283	1.78741	0.00278949	0.018935817529647726	12034;12048;12122;13405;14732;18102;18391;20617;20621;22335;23980;26949;52637;53322;56484;58202;67006;67247;67416;72512;72930;78617;100434;109754;319801;384619	Bid;Nme1;Dmd;Nucb2;Ccdc155;Cisd2;Sigmar1;Armcx2;Marc2;Phb2;Tigar;Bcl2l1;Cstad;Cisd1;Pebp1;Snca;Vdac3;Ppp2r2b;Slc44a1;Tmem173;Foxo3;Vat1;Cyb5r3;Gpam;Nelfb;Snn
GO:0016591	RNA polymerase II, holoenzyme	http://amigo.geneontology.org/amigo/term/GO:0016591	73	13	5.473565627456117	2.37505	0.00280106	0.018935817529647726	13872;19184;21343;54624;66420;67710;68776;69920;83602;98053;101206;102162;225895	Polr2e;Taf6;Taf5l;Ercc3;Taf11;Polr2g;Gtf2f1;Tada3;Gtf2a1;Psmc5;Taf6l;Polr2i;Paf1
GO:0005912	adherens junction	http://amigo.geneontology.org/amigo/term/GO:0005912	307	37	23.01896777574011	1.60737	0.00287018	0.019290252113290978	12390;13518;14026;14251;14252;14260;16410;19045;19229;19684;21872;23836;26396;26417;56506;57342;58235;70292;70568;76499;76709;107831;108897;170788;192216;223881;227485;228564;230959;233765;239096;240087;319352;319939;320910;327826;545370	Itgb8;Cdh19;Cdh20;Tmem47;Afap1;Frs2;Nectin1;Cpne3;Arpc2;Itgav;Fmn1;Mdc1;Flot1;Ppp1ca;Rnd1;Pianp;Clasp2;Flot2;Mapk3;Cib2;Hmcn1;Tjp1;Ajap1;Tns3;Cav2;Cdh24;Map2k2;Evl;Dst;Frmd5;Aif1l;Plekha7;Parva;Rdx;Adgrb1;Crb1;Ptk2b
GO:0000815	ESCRT III complex	http://amigo.geneontology.org/amigo/term/GO:0000815	9	4	0.6748231595493843	5.92748	0.00291903	0.019505220540460545	66700;68953;208092;234852	Chmp6;Chmp2a;Chmp1a;Chmp3
GO:0098797	plasma membrane protein complex	http://amigo.geneontology.org/amigo/term/GO:0098797	502	55	37.640136232643435	1.46121	0.00294722	0.01958038496902589	11772;11773;11936;11972;12156;12518;13405;13858;14251;14252;14618;14680;14683;14693;14695;14696;14701;14704;16150;16410;16511;16651;19229;20265;20907;22041;22288;23836;54376;54598;56177;66066;66082;69379;69585;70357;71893;72821;72978;80906;110902;114249;118446;118454;218503;224480;227485;229759;232910;239096;241794;242341;246133;268534;320910	Eps15;Itgb8;Gnas;Fcho2;Cdh19;Dmd;Cdh20;Gnb2;Gng3;Kcnip1;Olfm1;Bmp2;Ap2s1;Abhd6;Cacng3;Gng12;Kcne2;Atp6v0d1;Atp6v0d2;Itgav;Ap2m1;Flot1;Calcrl;Sspn;Nox3;Gnb3;Flot2;Gjc3;C8g;Chrna2;Gnal;Cnih3;Scn1a;Cdh24;Fxyd2;Ikbkb;Gnb4;Olfm3;Kcnip2;Cd79a;Hfe2;Kcnh2;Trf;Stx1a;Kcng1;Gjb1;Gng11;Npnt;Noxo1;Scn2b;Utrn;Gjc2;Ptk2b;Ap2a2;Sntg2
GO:0032420	stereocilium	http://amigo.geneontology.org/amigo/term/GO:0032420	49	10	3.674037201991092	2.7218	0.00301192	0.019895874188407523	11994;12721;19126;19684;23999;56506;97031;224796;238130;328789	Dock4;Twf2;Cib2;Coro1a;Lhfpl5;Pcdh15;Prom1;Tprn;Rdx;Clic5
GO:0030864	cortical actin cytoskeleton	http://amigo.geneontology.org/amigo/term/GO:0030864	74	13	5.54854597851716	2.34296	0.00316981	0.020819893405684006	12631;12721;14251;14252;17433;19684;22288;56506;59003;68743;80297;213556;215280	Cfl1;Mobp;Plekhh2;Flot1;Flot2;Cib2;Wipf1;Coro1a;Anln;Sptbn4;Rdx;Utrn;Maea
GO:0019898	extrinsic component of membrane	http://amigo.geneontology.org/amigo/term/GO:0019898	299	36	22.41912496725177	1.60577	0.00329688	0.021532183846648123	12390;12850;13806;14680;14683;14693;14695;14696;14701;14704;15444;17153;18220;18704;19143;19229;20965;22041;22612;23836;26934;52064;53324;54607;56177;56208;66066;66530;68938;70357;70835;71889;78777;227485;239096;243659	Prss22;Gnas;Cdh19;Cdh20;Gnb2;Pik3c2a;Gng3;Kcnip1;Olfm1;St14;Coq7;Gng12;Hpca;Nptx2;Yes1;Gnb3;Eno1;Coq5;Aspscr1;Gnal;Cav2;Cdh24;Gnb4;Mal;Becn1;Racgap1;Styk1;Socs6;Trf;Syn2;Ubxn6;Gng11;Tepsin;Nucb1;Ptk2b;Epn3
GO:0005694	chromosome	http://amigo.geneontology.org/amigo/term/GO:0005694	997	98	74.75541000785957	1.31094	0.00331806	0.021548763362306635	11674;12444;12608;12615;12753;13001;13163;15270;15354;16477;18519;19045;19075;19165;19361;19384;19645;20174;20587;20842;21416;21454;21849;22092;22378;22445;23837;26754;27015;27360;29813;51812;52696;54380;54624;56378;56443;57320;59015;66233;66942;67513;67849;67973;68094;68142;68953;69009;69535;69556;69654;69714;69917;70020;72836;72931;72960;73666;73804;75273;75339;75751;75801;76499;76709;77125;776…	Ss18;Xlr3a;Faap20;Smarcal1;Hist1h2be;Cebpb;Ago3;Atad5;Ruvbl2;Dmap1;Ccdc155;Polq;Pot1b;Nup160;Arpc2;Cfdp1;Csnk2b;Zwint;Arpc3;Mdc1;Ppp1ca;Trim28;Fam208a;4930447C04Rik;H1fx;Kat2b;H2afx;Clasp2;Add3;Tfpt;Top1mt;Clock;Rad51;Pelp1;Ipo4;Ddx11;Park7;Xlr3b;Dctn2;Mlh3;Rccd1;Thoc3;Thap7;Cenpa;Cops5;Kntc1;Tada2a;Nabp2;Ino80b;Hmgb3;Creb3l2;Stag1;Cecr2;Chmp2a;Dync1li2;Ppp2r5a;Dna2;Sycp2;Tcf7l2;Bod1;Thoc1;Junb;T…
GO:0044440	endosomal part	http://amigo.geneontology.org/amigo/term/GO:0044440	363	42	27.2178674351585	1.5431	0.00334198	0.021582844627717864	11981;12727;13660;13858;16976;18197;22178;22784;27403;53420;54170;54637;55943;56208;56722;66201;66371;66530;66552;66700;66914;68724;68953;69106;71779;73124;74105;74374;76892;77407;78618;93695;100273;142980;194309;208092;218441;228359;228543;234852;236792;433485	Eps15;Vps28;Rab35;Vps37d;Clec16a;Sppl2a;Zfyve16;Mmgt1;Tlr3;Osbpl9;Ehd1;Stx8;Nsg2;March8;Rnft1;Acap2;Chmp6;Lrpap1;Syt5;Atp9a;Tyrp1;Chmp2a;Stoml1;Slc30a3;Gpnmb;Becn1;Vta1;Abca7;Clcn4;Chmp1a;Arl8a;Rhov;Arhgap1;Golim4;Chmp3;Ubxn6;Gga2;Syndig1;Rragc;Litaf;Chmp4c;Praf2
GO:0031225	anchored component of membrane	http://amigo.geneontology.org/amigo/term/GO:0031225	187	25	14.021325648414985	1.783	0.00343612	0.022067508586505198	13638;14252;14275;14586;14588;14723;14734;17357;21838;23934;65079;68818;69585;70835;71951;75744;77407;77777;103978;235505;237847;269295;320772;320981;381813	Prmt8;Prss22;Thy1;Zfand2b;Rab35;Marcksl1;Svip;Gpc3;Gfra4;Gpc2;Rtn4r;Enpp6;Efna3;Ly6h;Folr1;Flot2;Rtn4rl2;Ulbp1;Gpc5;Hfe2;Mdga2;Cd109;Gp1ba;Gfra2;Rtn4rl1
GO:0032421	stereocilium bundle	http://amigo.geneontology.org/amigo/term/GO:0032421	58	11	4.348860361540477	2.5294	0.00348649	0.02214497455093109	11994;12721;19126;19684;21821;23999;56506;97031;224796;238130;328789	Dock4;Twf2;Cib2;Coro1a;Lhfpl5;Pcdh15;Prom1;Tprn;Ift88;Rdx;Clic5
GO:0045171	intercellular bridge	http://amigo.geneontology.org/amigo/term/GO:0045171	58	11	4.348860361540477	2.5294	0.00348649	0.02214497455093109	12545;22248;59016;68312;72102;77407;78267;101985;225160;227290;231123	Rab35;Dusp11;Unc119;Haus3;Klhdc8b;Thap11;Cdc7;Usb1;Thoc1;Gstm7;Aamp
GO:0031258	lamellipodium membrane	http://amigo.geneontology.org/amigo/term/GO:0031258	21	6	1.5745873722818966	3.81052	0.00357714	0.022553456670975285	12631;13482;14089;16410;27260;69538	Cfl1;Itgav;Dpp4;Fap;Antxr1;Plek2
GO:0010008	endosome membrane	http://amigo.geneontology.org/amigo/term/GO:0010008	343	40	25.718260413937646	1.55532	0.00358982	0.022553456670975285	11981;12727;13660;13858;18197;22178;22784;27403;53420;54637;55943;56208;56722;66201;66371;66530;66552;66700;66914;68724;68953;69106;71779;73124;74105;74374;76892;77407;78618;93695;100273;142980;194309;208092;218441;228359;228543;234852;236792;433485	Eps15;Vps28;Rab35;Vps37d;Clec16a;Sppl2a;Zfyve16;Mmgt1;Tlr3;Osbpl9;Ehd1;Stx8;Nsg2;March8;Rnft1;Acap2;Chmp6;Syt5;Atp9a;Tyrp1;Chmp2a;Stoml1;Slc30a3;Gpnmb;Becn1;Vta1;Abca7;Clcn4;Chmp1a;Arl8a;Rhov;Arhgap1;Golim4;Chmp3;Ubxn6;Gga2;Syndig1;Litaf;Chmp4c;Praf2
GO:0030122	AP-2 adaptor complex	http://amigo.geneontology.org/amigo/term/GO:0030122	15	5	1.1247052659156405	4.44561	0.00373852	0.023300955974885743	11772;11773;13858;218503;232910	Eps15;Fcho2;Ap2s1;Ap2m1;Ap2a2
GO:0097255	R2TP complex	http://amigo.geneontology.org/amigo/term/GO:0097255	5	3	0.3749017553052135	8.0021	0.00374912	0.023300955974885743	20174;68845;71919	Ruvbl2;Pih1d1;Rpap3
GO:0031256	leading edge membrane	http://amigo.geneontology.org/amigo/term/GO:0031256	169	23	12.671679329316216	1.81507	0.00390636	0.024148423948937448	12539;12631;13482;14089;15444;16410;17756;18102;18720;19283;21838;22003;23969;27260;27403;57436;57816;69538;76499;76709;107351;108897;234353	Thy1;Nme1;Cfl1;Tpm1;Hpca;Arpc2;Itgav;Clasp2;Dpp4;Tesc;Gabarapl1;Fap;Pip5k1a;Antxr1;Ptprz1;Kank1;Pacsin1;Abca7;Cdc37;Aif1l;Plek2;Psd3;Map2
GO:0005741	mitochondrial outer membrane	http://amigo.geneontology.org/amigo/term/GO:0005741	170	23	12.74665968037726	1.80439	0.00420569	0.025860517422716098	12034;12048;12122;13405;14732;18102;20617;20621;22335;23980;26949;52637;56484;58202;67006;67247;67416;72512;72930;78617;100434;109754;319801	Bid;Nme1;Dmd;Cisd2;Armcx2;Marc2;Phb2;Tigar;Bcl2l1;Cstad;Cisd1;Pebp1;Snca;Vdac3;Ppp2r2b;Slc44a1;Tmem173;Foxo3;Vat1;Cyb5r3;Gpam;Nelfb;Snn
GO:0033179	proton-transporting V-type ATPase, V0 domain	http://amigo.geneontology.org/amigo/term/GO:0033179	10	4	0.749803510610427	5.33473	0.00457789	0.027852820955751683	11972;11984;76252;242341	Atp6v0d1;Atp6v0d2;Atp6v0c;Atp6v0e2
GO:0008540	proteasome regulatory particle, base subcomplex	http://amigo.geneontology.org/amigo/term/GO:0008540	10	4	0.749803510610427	5.33473	0.00457789	0.027852820955751683	19182;19184;19185;67151	Psmd9;Psmc3;Psmc5;Psmd4
GO:0030992	intraciliary transport particle B	http://amigo.geneontology.org/amigo/term/GO:0030992	22	6	1.6495677233429393	3.63732	0.00461083	0.027906408255990025	16559;21821;66949;67286;68259;76779	Ift22;Kif17;Ift80;Trim59;Cluap1;Ift88
GO:0016324	apical plasma membrane	http://amigo.geneontology.org/amigo/term/GO:0016324	349	40	26.168142520303903	1.52858	0.00484023	0.02914222005649636	11514;11972;11973;11977;13482;13511;13858;13867;14064;14275;14683;17075;17153;17254;18260;19126;19165;19684;20496;20911;21838;21872;22041;27403;58810;65969;67154;75472;142681;192786;211134;229709;230959;233571;237175;242341;320718;328789;381204;434203	Eps15;Thy1;Gnas;Erbb3;Slc3a2;Akr1a1;Atp6v1e1;Slc28a1;Slc34a3;Atp6v0d1;Atp6v0d2;Cubn;Naaladl1;Folr1;Slc12a2;Dpp4;Atp7a;Tjp1;Ajap1;P2ry6;Lhfpl5;Ocln;Mtdh;Ahcyl1;Epcam;Cfap126;Mal;Dsg2;Prom1;Abca7;Slc26a9;Trf;Stxbp2;Psen2;Adcy8;Lzts1;Adgrg2;F2rl2;Rdx;Rapgef6
GO:0098552	side of membrane	http://amigo.geneontology.org/amigo/term/GO:0098552	548	58	41.089232381451396	1.41156	0.00488718	0.029272428959159	11303;12166;12231;12390;12478;12487;12518;12946;13405;14061;14251;14275;14586;14588;14680;14683;14693;14695;14696;14701;14704;14723;16150;16410;16768;17082;17441;18220;19229;19735;21838;22041;22612;26396;26934;27494;52637;53324;56722;65079;66066;66552;68938;69538;70357;71911;71929;75345;77777;209224;230959;237847;243659;252837;269295;320139;381813;432611	Prmt8;Thy1;Gnas;Dmd;Gnb2;Gng3;Kcnip1;Btn1a1;Gfra4;Gng12;Lag3;Rgs2;Bdh1;Sppl2a;Rtn4r;Nptx2;Itgav;Ackr4;Cd28;Yes1;Flot1;Il1rl1;Gnb3;Folr1;Enox2;Rtn4rl2;Ulbp1;Cisd1;Aspscr1;Gnal;Ajap1;Cav2;Antxr1;Tmem123;F2;Bmpr1a;Map2k2;Ikbkb;Gnb4;Cd79a;Cr1l;Cd19;Racgap1;Styk1;Trf;Amot;Mog;Abca1;Gp1ba;Gfra2;Slamf7;Ptpn7;Gng11;Litaf;Nucb1;Ptk2b;Rtn4rl1;Dnaic2
GO:0031902	late endosome membrane	http://amigo.geneontology.org/amigo/term/GO:0031902	105	16	7.8729368614094835	2.03228	0.00499953	0.029791033563871278	12727;18197;22784;55943;56722;66371;66530;66552;66700;66914;68724;68953;69106;100273;194309;208092	Vps28;Vps37d;Sppl2a;Osbpl9;Stx8;Nsg2;Chmp6;Chmp2a;Stoml1;Slc30a3;Clcn4;Arl8a;Chmp3;Ubxn6;Litaf;Chmp4c
GO:0044304	main axon	http://amigo.geneontology.org/amigo/term/GO:0044304	78	13	5.8484673827613305	2.2228	0.00505945	0.029883026640522316	11735;11785;12424;12919;16554;17196;17756;20265;21838;58800;77767;80297;118454	Thy1;Cck;Kif13b;Ermn;Crhbp;Trpm7;Scn1a;Sptbn4;Ank3;Mbp;Gjc2;Apbb1;Map2
GO:0033270	paranode region of axon	http://amigo.geneontology.org/amigo/term/GO:0033270	16	5	1.1996856169766832	4.16776	0.00510584	0.029883026640522316	11735;16554;77767;80297;118454	Kif13b;Ermn;Sptbn4;Ank3;Gjc2
GO:0030128	clathrin coat of endocytic vesicle	http://amigo.geneontology.org/amigo/term/GO:0030128	16	5	1.1996856169766832	4.16776	0.00510584	0.029883026640522316	11772;11773;13858;218503;232910	Eps15;Fcho2;Ap2s1;Ap2m1;Ap2a2
GO:0120111	neuron projection cytoplasm	http://amigo.geneontology.org/amigo/term/GO:0120111	87	14	6.523290542310715	2.14616	0.00511837	0.029883026640522316	11778;13518;14252;15444;16559;16573;16574;17756;18039;20655;22223;54633;57436;70827	Uchl1;Kif17;Sod1;Hpca;Trak2;Nefl;Flot2;Gabarapl1;Ap3s2;Kif5b;Dst;Pqbp1;Kif5c;Map2
GO:0005790	smooth endoplasmic reticulum	http://amigo.geneontology.org/amigo/term/GO:0005790	37	8	2.77427298925858	2.88364	0.00532229	0.030917398357613254	17756;17918;53381;56486;67397;75744;104001;140492	Svip;Gabarap;Kcnn2;Erp29;Prdx4;Myo5a;Rtn1;Map2
GO:0032153	cell division site	http://amigo.geneontology.org/amigo/term/GO:0032153	70	12	5.248624574272989	2.28631	0.00550689	0.031710811852756475	18951;19684;23912;26934;56044;59003;68743;71968;78267;223881;234353;545370	Rhof;Wdr73;Rnd1;Klhdc8b;Hmcn1;Anln;Sept5;Racgap1;Rala;Rdx;Psd3;Maea
GO:0030119	AP-type membrane coat adaptor complex	http://amigo.geneontology.org/amigo/term/GO:0030119	45	9	3.3741157977469216	2.66737	0.00551373	0.031710811852756475	11769;11772;11773;11778;13858;78777;108011;218503;232910	Eps15;Ap4e1;Fcho2;Ap2s1;Ap2m1;Ap1s1;Ap3s2;Tepsin;Ap2a2
GO:1902911	protein kinase complex	http://amigo.geneontology.org/amigo/term/GO:1902911	97	15	7.273094052921142	2.0624	0.00561587	0.032138365971865805	12428;12442;12444;12447;12450;12568;12575;12581;13872;16150;18679;19184;19645;108099;245269	Ccng1;Ccnb2;Phka1;Prkag2;Cdkn2d;Ccna2;Ercc3;Cdk5;Ikbkb;Psmc5;Ccnd2;Nim1k;Ccne1;Rb1;Cdkn1a
GO:1902554	serine/threonine protein kinase complex	http://amigo.geneontology.org/amigo/term/GO:1902554	79	13	5.923447733822373	2.19467	0.00565062	0.032177915029487685	12428;12442;12444;12447;12450;12568;12575;12581;13872;16150;18679;19184;19645	Ccng1;Ccnb2;Phka1;Cdkn2d;Ccna2;Ercc3;Cdk5;Ikbkb;Psmc5;Ccnd2;Ccne1;Rb1;Cdkn1a
GO:0034399	nuclear periphery	http://amigo.geneontology.org/amigo/term/GO:0034399	135	19	10.122347393240764	1.87703	0.00574703	0.03256648467442751	11737;12034;12606;12608;12631;13001;16418;16588;16668;17756;20842;59003;68479;75751;80297;108000;225160;234852;238799	Cebpb;Anp32a;Cfl1;Csnk2b;Phb2;Krt18;Ipo4;Eif6;Stag1;Thoc1;Tnpo1;Chmp1a;Phf5a;Sptbn4;Cebpa;Kin;Cenpf;Maea;Map2
GO:0033177	proton-transporting two-sector ATPase complex, proton-transporting domain	http://amigo.geneontology.org/amigo/term/GO:0033177	23	6	1.724548074403982	3.47917	0.00584855	0.032980139969157135	11972;11984;27425;76252;228033;242341	Atp6v0d1;Atp6v0d2;Atp5g3;Atp6v0c;Atp5l;Atp6v0e2
GO:0005875	microtubule associated complex	http://amigo.geneontology.org/amigo/term/GO:0005875	127	18	9.522504584752422	1.89026	0.00656583	0.036845129718664264	16551;16554;16559;16573;16574;17756;54130;56486;67068;69654;71820;73804;209737;231123;234663;237806;381738;432611	Dynlrb1;Kif17;Kif13b;Gabarap;Haus3;Dctn2;Kif11;Dync1li2;Drc1;Kif5b;Kif15;Wdr34;Kif2c;Actr1a;Kif5c;Dnaic2;Dnah9;Map2
GO:0019774	proteasome core complex, beta-subunit complex	http://amigo.geneontology.org/amigo/term/GO:0019774	11	4	0.8247838616714697	4.84976	0.00677039	0.03775120951591553	19172;19173;26445;26446	Psmb2;Psmb4;Psmb3;Psmb5
GO:0016282	eukaryotic 43S preinitiation complex	http://amigo.geneontology.org/amigo/term/GO:0016282	17	5	1.274665968037726	3.9226	0.00679261	0.03775120951591553	20918;55944;73830;98221;223691	Eif3d;Eif1;Eif3m;Eif3l;Eif3k
GO:0005851	eukaryotic translation initiation factor 2B complex	http://amigo.geneontology.org/amigo/term/GO:0005851	6	3	0.4498821063662562	6.66841	0.00708071	0.03897761181350557	13667;217715;224045	Eif2b4;Eif2b2;Eif2b5
GO:0005642	annulate lamellae	http://amigo.geneontology.org/amigo/term/GO:0005642	6	3	0.4498821063662562	6.66841	0.00708071	0.03897761181350557	18226;76895;276770	Eif5a;Bicd2;Nup62
GO:0031941	filamentous actin	http://amigo.geneontology.org/amigo/term/GO:0031941	24	6	1.7995284254650248	3.33421	0.00731186	0.03987031304099779	12933;56378;74392;76709;170758;276829	Rac3;Arpc2;Arpc3;Specc1l;Smtnl2;Crmp1
GO:0036452	ESCRT complex	http://amigo.geneontology.org/amigo/term/GO:0036452	24	6	1.7995284254650248	3.33421	0.00731186	0.03987031304099779	66700;66914;68953;194309;208092;234852	Vps28;Vps37d;Chmp6;Chmp2a;Chmp1a;Chmp3
GO:0016323	basolateral plasma membrane	http://amigo.geneontology.org/amigo/term/GO:0016323	240	29	17.995284254650247	1.61153	0.00740733	0.0399224061865481	11514;11735;11936;11977;12494;13858;13867;14251;14252;14275;15203;17075;17221;17761;18591;19143;20496;21872;22041;26412;54403;59079;69585;72621;94220;110891;230959;233571;319352	Eps15;Erbin;Heph;St14;Erbb3;Cd46;Slc4a4;Map7;Flot1;Pdzd11;Pianp;Folr1;Slc12a2;Flot2;Atp7a;Tjp1;Ajap1;P2ry6;Cd38;Fxyd2;Epcam;Pdgfb;Hfe2;Map4k2;Cnnm4;Trf;Adcy8;Ank3;Slc8a2
GO:0098686	hippocampal mossy fiber to CA3 synapse	http://amigo.geneontology.org/amigo/term/GO:0098686	47	9	3.524076499869007	2.55386	0.00741155	0.0399224061865481	11514;19085;19266;22784;58235;60510;67826;107065;432530	Nectin1;Syt9;Ptprd;Slc30a3;Adcy1;Adcy8;Prkar1b;Lrrtm2;Snap47
GO:0032839	dendrite cytoplasm	http://amigo.geneontology.org/amigo/term/GO:0032839	39	8	2.9242336913806652	2.73576	0.00742501	0.0399224061865481	14252;15444;16559;16574;17756;20655;57436;70827	Kif17;Sod1;Hpca;Trak2;Flot2;Gabarapl1;Kif5c;Map2
GO:0031234	extrinsic component of cytoplasmic side of plasma membrane	http://amigo.geneontology.org/amigo/term/GO:0031234	91	14	6.823211946554886	2.05182	0.00765366	0.040961276472778925	12390;14680;14683;14693;14695;14696;14701;14704;19229;22612;26934;66066;70357;243659	Gnas;Gnb2;Gng3;Kcnip1;Gng12;Yes1;Gnb3;Gnal;Cav2;Gnb4;Racgap1;Styk1;Gng11;Ptk2b
GO:0044291	cell-cell contact zone	http://amigo.geneontology.org/amigo/term/GO:0044291	73	12	5.473565627456117	2.19236	0.00774165	0.04115357574249199	11735;13511;14251;14252;20265;21872;58235;80297;83964;211712;226115;230959	Pcdh9;Nectin1;Flot1;Flot2;Tjp1;Ajap1;Scn1a;Jam3;Opalin;Dsg2;Sptbn4;Ank3
GO:0042641	actomyosin	http://amigo.geneontology.org/amigo/term/GO:0042641	82	13	6.148388787005501	2.11438	0.0077608	0.04115357574249199	11459;17918;18519;18951;20907;22003;23921;27494;53860;140781;208846;226751;237891	Myh7;Cdc42bpa;Sept9;Tpm1;Sh2b2;Kat2b;Daam1;Myo5a;Acta1;Sept5;Amot;Stx1a;Gas2l2
GO:0031674	I band	http://amigo.geneontology.org/amigo/term/GO:0031674	139	19	10.422268797484936	1.82302	0.007851	0.041441811542274096	11674;11735;13405;13518;14200;14226;14300;18519;19165;20265;21393;21872;56424;57342;72330;140492;140781;225288;226849	Klhl40;Myh7;Dmd;Tcap;Fhl2;Stub1;Fkbp1b;Kat2b;Kcnn2;Tjp1;Scn1a;Frg1;Ppp2r5a;Dst;Aldoa;Psen2;Ank3;Parva;Fhod3
GO:0008180	COP9 signalosome	http://amigo.geneontology.org/amigo/term/GO:0008180	32	7	2.3993712339533664	2.91743	0.00837864	0.044025964347552314	11946;14251;26754;26893;26895;27494;108679	Cops6;Flot1;Cops8;Cops5;Amot;Cops7b;Atp5a1
GO:0000307	cyclin-dependent protein kinase holoenzyme complex	http://amigo.geneontology.org/amigo/term/GO:0000307	40	8	2.999214042441708	2.66737	0.0086852	0.04543026225923366	12428;12442;12444;12447;12450;12575;12581;19645	Ccng1;Ccnb2;Cdkn2d;Ccna2;Ccnd2;Ccne1;Rb1;Cdkn1a
GO:0061827	sperm head	http://amigo.geneontology.org/amigo/term/GO:0061827	18	5	1.3496463190987686	3.70467	0.00883341	0.04558672019653564	11674;21336;57320;76709;81489	Tacr1;Arpc2;Park7;Dnajb1;Aldoa
GO:0031527	filopodium membrane	http://amigo.geneontology.org/amigo/term/GO:0031527	18	5	1.3496463190987686	3.70467	0.00883341	0.04558672019653564	13405;14432;16410;22288;69538	Dmd;Gap43;Itgav;Antxr1;Utrn
GO:0070993	translation preinitiation complex	http://amigo.geneontology.org/amigo/term/GO:0070993	18	5	1.3496463190987686	3.70467	0.00883341	0.04558672019653564	20918;55944;73830;98221;223691	Eif3d;Eif1;Eif3m;Eif3l;Eif3k
GO:0030125	clathrin vesicle coat	http://amigo.geneontology.org/amigo/term/GO:0030125	25	6	1.8745087765260675	3.20084	0.00902205	0.04635330748065567	11769;11772;11773;13858;218503;232910	Eps15;Fcho2;Ap2s1;Ap2m1;Ap1s1;Ap2a2
GO:0090575	RNA polymerase II transcription factor complex	http://amigo.geneontology.org/amigo/term/GO:0090575	151	20	11.322033010217448	1.76647	0.00915054	0.04680542300266267	12606;12608;13559;13872;16477;19184;19645;21343;21416;21849;21885;21887;68776;83602;98053;101206;102162;217166;225895;353187	Cebpb;Tle3;Trim28;Taf6;Taf5l;Ercc3;Taf11;E2f5;Gtf2f1;Tada3;Tcf7l2;Junb;Gtf2a1;Psmc5;Cebpa;Nr1d2;Taf6l;Tle1;Nr1d1;Rb1
GO:0005766	primary lysosome	http://amigo.geneontology.org/amigo/term/GO:0005766	12	4	0.8997642127325124	4.44561	0.00955954	0.04846856248752885	17523;19152;20911;73106	Mpo;Prtn3;Stxbp2;Prss57
GO:0042582	azurophil granule	http://amigo.geneontology.org/amigo/term/GO:0042582	12	4	0.8997642127325124	4.44561	0.00955954	0.04846856248752885	17523;19152;20911;73106	Mpo;Prtn3;Stxbp2;Prss57

## Sheet: GO_MF
geneSet	description	link	size	overlap	expect	enrichmentRatio	pValue	FDR	overlapId	userId
GO:0017076	purine nucleotide binding	http://amigo.geneontology.org/amigo/term/GO:0017076	1801	223	143.640382064208	1.55249	5.85398e-12	7.270672897075059e-9	11302;11303;11306;11459;11514;11515;11636;11639;11821;11841;11844;11946;11966;11977;11981;12017;12166;12229;12465;12468;12545;12568;12648;12727;12747;12750;12988;13628;13660;13681;13848;13867;13872;14183;14680;14683;15168;15461;15929;16150;16551;16554;16559;16573;16574;17164;17918;18102;18643;18655;18704;18720;18754;18755;18951;19085;19139;19182;19184;19229;19336;19337;19361;19384;19703;19769;198…	Lats2;Hras;Aprt;Mvd;Acbd5;Nagk;Rab35;Bmp2k;Rac3;Nme1;Myh7;Gnas;Rit1;Rab30;Ift22;Smarcal1;Ube2r2;Atp13a4;Ercc6l2;Pik3c2a;Cdc42bpa;Chd1;Itpka;Soat1;Erbb3;Rab1b;Clk4;Kif17;Sept9;Nek7;Tuba1a;Aatk;Atad5;Abcb7;Ruvbl2;Rhof;Mapk4;Pbk;Kif13b;Smg1;Papolb;Polq;Mtg1;Camk1;Atp11c;Cct5;Stk35;Arl16;Nmnat3;Coasy;Psmc3;Stk38;Chst15;Rab24;Ddx56;Ehd1;Idh3g;Eif4a3;Yes1;Sil1;Twf2;Prkag2;Rasl10a;Fgfr2;Tubg2;Nuak1;Rnd1…
GO:0032553	ribonucleotide binding	http://amigo.geneontology.org/amigo/term/GO:0032553	1804	222	143.879649774476	1.54296	1.20619e-11	7.270672897075059e-9	11302;11303;11306;11459;11514;11515;11636;11639;11821;11841;11844;11946;11966;11977;11981;12166;12229;12465;12468;12545;12568;12648;12727;12747;12750;12988;13628;13660;13681;13848;13867;13872;14183;14680;14683;15168;15461;15929;16150;16551;16554;16559;16573;16574;17164;17918;17995;18102;18655;18704;18720;18754;18755;18951;19085;19139;19182;19184;19229;19336;19337;19361;19384;19703;19769;19877;201…	Lats2;Hras;Aprt;Mvd;Acbd5;Nagk;Rab35;Bmp2k;Rac3;Nme1;Myh7;Gnas;Rit1;Rab30;Ift22;Smarcal1;Ube2r2;Atp13a4;Ercc6l2;Pik3c2a;Cdc42bpa;Chd1;Itpka;Soat1;Erbb3;Rab1b;Clk4;Kif17;Dhodh;Sept9;Nek7;Tuba1a;Aatk;Atad5;Abcb7;Ruvbl2;Rhof;Mapk4;Pbk;Kif13b;Smg1;Papolb;Polq;Mtg1;Camk1;Atp11c;Cct5;Stk35;Arl16;Nmnat3;Coasy;Psmc3;Stk38;Chst15;Rab24;Ddx56;Ehd1;Idh3g;Eif4a3;Yes1;Twf2;Prkag2;Rasl10a;Fgfr2;Tubg2;Nuak1;Rnd…
GO:0016817	hydrolase activity, acting on acid anhydrides	http://amigo.geneontology.org/amigo/term/GO:0016817	827	122	65.95813213053862	1.84966	1.5823e-11	7.270672897075059e-9	11303;11306;11946;11972;11973;11977;11981;11984;12497;12499;12648;13628;13681;13872;14680;14683;14693;14695;14696;14701;14704;15461;16434;16551;16554;16559;16573;16574;17918;18951;19182;19184;19336;19337;19361;19384;19769;20174;22142;22151;22154;23912;23988;26874;26900;26908;27225;27403;27425;30959;52513;53860;53895;54170;54380;56044;56325;56495;66043;66066;66144;66204;66237;66566;66911;66942;670…	Hras;Rab35;Rac3;Myh7;Gnas;Rit1;Rab30;Ift22;Smarcal1;Gnb2;Atp13a4;Ercc6l2;Gng3;Chd1;Dynlrb1;Atp5d;Rab1b;Kif17;Pin1;Sept9;Tuba1a;Atad5;Abcb7;Ruvbl2;Atp6v1e1;Rhof;Kif13b;Gng12;Polq;Mtg1;Atp11c;Nudt16l1;Atp6v0d1;Psmc3;Atp6v0d2;Atp5g3;Nudt18;Rab24;Itpa;Ddx56;Atp6ap1l;Atp6v0c;Eif4a3;Atp6v1g2;Rasl10a;Tubg2;Entpd6;Rnd1;Gnb3;Guf1;Atp5l;Gbp5;Rad51;Ddx28;Ddx11;Gnal;Atp7a;Dctn2;Asna1;Nudt7;Ddx25;Mlh3;Ercc3;E…
GO:0016818	hydrolase activity, acting on acid anhydrides, in phosphorus-containing anhydrides	http://amigo.geneontology.org/amigo/term/GO:0016818	827	122	65.95813213053862	1.84966	1.5823e-11	7.270672897075059e-9	11303;11306;11946;11972;11973;11977;11981;11984;12497;12499;12648;13628;13681;13872;14680;14683;14693;14695;14696;14701;14704;15461;16434;16551;16554;16559;16573;16574;17918;18951;19182;19184;19336;19337;19361;19384;19769;20174;22142;22151;22154;23912;23988;26874;26900;26908;27225;27403;27425;30959;52513;53860;53895;54170;54380;56044;56325;56495;66043;66066;66144;66204;66237;66566;66911;66942;670…	Hras;Rab35;Rac3;Myh7;Gnas;Rit1;Rab30;Ift22;Smarcal1;Gnb2;Atp13a4;Ercc6l2;Gng3;Chd1;Dynlrb1;Atp5d;Rab1b;Kif17;Pin1;Sept9;Tuba1a;Atad5;Abcb7;Ruvbl2;Atp6v1e1;Rhof;Kif13b;Gng12;Polq;Mtg1;Atp11c;Nudt16l1;Atp6v0d1;Psmc3;Atp6v0d2;Atp5g3;Nudt18;Rab24;Itpa;Ddx56;Atp6ap1l;Atp6v0c;Eif4a3;Atp6v1g2;Rasl10a;Tubg2;Entpd6;Rnd1;Gnb3;Guf1;Atp5l;Gbp5;Rad51;Ddx28;Ddx11;Gnal;Atp7a;Dctn2;Asna1;Nudt7;Ddx25;Mlh3;Ercc3;E…
GO:0017111	nucleoside-triphosphatase activity	http://amigo.geneontology.org/amigo/term/GO:0017111	777	116	61.970336959405685	1.87186	2.3982e-11	7.435268337526882e-9	11303;11306;11946;11972;11973;11977;11981;11984;12497;12648;13628;13681;13872;14680;14683;14693;14695;14696;14701;14704;15461;16551;16554;16559;16573;16574;17918;18951;19182;19184;19336;19337;19361;19384;19769;20174;22142;22151;22154;23912;23988;26874;26900;26908;27225;27403;27425;30959;52513;53860;53895;54170;54380;56044;56325;56495;66043;66066;66144;66237;66566;66942;67068;67286;67331;67459;677…	Hras;Rab35;Rac3;Myh7;Gnas;Rit1;Rab30;Ift22;Smarcal1;Gnb2;Atp13a4;Ercc6l2;Gng3;Chd1;Dynlrb1;Atp5d;Rab1b;Kif17;Pin1;Sept9;Tuba1a;Atad5;Abcb7;Ruvbl2;Atp6v1e1;Rhof;Kif13b;Gng12;Polq;Mtg1;Atp11c;Atp6v0d1;Psmc3;Atp6v0d2;Atp5g3;Rab24;Ddx56;Atp6ap1l;Atp6v0c;Eif4a3;Atp6v1g2;Rasl10a;Tubg2;Entpd6;Rnd1;Gnb3;Guf1;Atp5l;Gbp5;Rad51;Ddx28;Ddx11;Gnal;Atp7a;Dctn2;Asna1;Ddx25;Mlh3;Ercc3;Eif2s3y;Myo5a;Eef1a2;Ddx24;A…
GO:0032555	purine ribonucleotide binding	http://amigo.geneontology.org/amigo/term/GO:0032555	1789	219	142.68331122313612	1.53487	2.82456e-11	7.435268337526882e-9	11302;11303;11306;11459;11514;11515;11636;11639;11821;11841;11844;11946;11966;11977;11981;12166;12229;12465;12468;12545;12568;12648;12727;12747;12750;12988;13628;13660;13681;13848;13867;13872;14183;14680;14683;15168;15461;15929;16150;16551;16554;16559;16573;16574;17164;17918;18102;18655;18704;18720;18754;18755;18951;19085;19139;19182;19184;19229;19336;19337;19361;19384;19703;19769;19877;20174;206…	Lats2;Hras;Aprt;Mvd;Acbd5;Nagk;Rab35;Bmp2k;Rac3;Nme1;Myh7;Gnas;Rit1;Rab30;Ift22;Smarcal1;Ube2r2;Atp13a4;Ercc6l2;Pik3c2a;Cdc42bpa;Chd1;Itpka;Soat1;Erbb3;Rab1b;Clk4;Kif17;Sept9;Nek7;Tuba1a;Aatk;Atad5;Abcb7;Ruvbl2;Rhof;Mapk4;Pbk;Kif13b;Smg1;Papolb;Polq;Mtg1;Camk1;Atp11c;Cct5;Stk35;Arl16;Nmnat3;Coasy;Psmc3;Stk38;Chst15;Rab24;Ddx56;Ehd1;Idh3g;Eif4a3;Yes1;Twf2;Prkag2;Rasl10a;Fgfr2;Tubg2;Nuak1;Rnd1;Guf1…
GO:0016462	pyrophosphatase activity	http://amigo.geneontology.org/amigo/term/GO:0016462	825	121	65.7986203236933	1.83894	2.83171e-11	7.435268337526882e-9	11303;11306;11946;11972;11973;11977;11981;11984;12497;12499;12648;13628;13681;13872;14680;14683;14693;14695;14696;14701;14704;15461;16434;16551;16554;16559;16573;16574;17918;18951;19182;19184;19336;19337;19361;19384;19769;20174;22142;22151;22154;23912;23988;26874;26900;26908;27225;27403;27425;30959;52513;53860;53895;54170;54380;56044;56325;56495;66043;66066;66144;66237;66566;66911;66942;67068;672…	Hras;Rab35;Rac3;Myh7;Gnas;Rit1;Rab30;Ift22;Smarcal1;Gnb2;Atp13a4;Ercc6l2;Gng3;Chd1;Dynlrb1;Atp5d;Rab1b;Kif17;Pin1;Sept9;Tuba1a;Atad5;Abcb7;Ruvbl2;Atp6v1e1;Rhof;Kif13b;Gng12;Polq;Mtg1;Atp11c;Nudt16l1;Atp6v0d1;Psmc3;Atp6v0d2;Atp5g3;Nudt18;Rab24;Itpa;Ddx56;Atp6ap1l;Atp6v0c;Eif4a3;Atp6v1g2;Rasl10a;Tubg2;Entpd6;Rnd1;Gnb3;Guf1;Atp5l;Gbp5;Rad51;Ddx28;Ddx11;Gnal;Atp7a;Dctn2;Asna1;Nudt7;Ddx25;Mlh3;Ercc3;E…
GO:0042802	identical protein binding	http://amigo.geneontology.org/amigo/term/GO:0042802	1804	219	143.879649774476	1.52211	6.21792e-11	1.428565987726671e-8	11484;11514;11674;11803;11818;12005;12048;12070;12091;12156;12166;12229;12390;12468;12487;12494;12518;12606;12608;12721;12988;13001;13026;13163;13180;13437;13482;13491;13660;13806;13858;13867;14089;14183;14200;14232;14366;14470;14593;14618;15368;15444;15469;15500;15950;16150;16434;16511;16573;16832;16852;17025;17319;17448;17700;17918;17937;18039;18102;18105;18121;18391;18417;18476;18548;18590;185…	Nlgn2;Prmt8;Eps15;Mvd;Cby1;Mstn;Nme1;Myh7;Fcho2;Cdh19;Trim27;Bex3;Cdh20;Cdc42bpa;Ppfibp2;Sh3glb2;Dynlrb1;Nell1;Cryl1;Bmp2;Fhl2;Hist1h2be;Tnnc1;Cebpb;Erbb3;Mif;Clic6;Nectin1;Ttr;Trim37;Stub1;Ruvbl2;Necab2;Mapk4;Ccdc155;Tpm1;Sod1;Kcne2;Polq;Cisd2;Hmox1;Yipf6;Nudt16l1;Alad;Hpca;Crebzf;Rabac1;Sppl2a;Pcbd1;Gca;Phykpl;Sigmar1;Slc4a4;Dmrtc1a;Psmc3;Ggct;Lgals1;Rpe;Drd4;Sh2b2;Tlr3;Apoh;Itpa;Csnk2b;Hes6;Cu…
GO:0035639	purine ribonucleoside triphosphate binding	http://amigo.geneontology.org/amigo/term/GO:0035639	1719	209	137.10039798355	1.52443	1.61292e-10	3.293933851603962e-8	11302;11303;11306;11459;11514;11515;11636;11639;11841;11844;11946;11966;11977;11981;12166;12229;12465;12468;12545;12568;12648;12727;12747;12750;12988;13628;13660;13681;13848;13867;13872;14183;14680;14683;15461;15929;16150;16551;16554;16559;16573;16574;17164;17918;18102;18655;18704;18720;18754;18755;18951;19139;19182;19184;19229;19336;19337;19361;19384;19703;19769;19877;20174;20965;21454;22142;221…	Lats2;Hras;Mvd;Nagk;Rab35;Bmp2k;Rac3;Nme1;Myh7;Gnas;Rit1;Rab30;Ift22;Smarcal1;Ube2r2;Atp13a4;Ercc6l2;Pik3c2a;Cdc42bpa;Chd1;Itpka;Erbb3;Rab1b;Clk4;Kif17;Sept9;Nek7;Tuba1a;Aatk;Atad5;Abcb7;Ruvbl2;Rhof;Mapk4;Pbk;Kif13b;Smg1;Papolb;Polq;Mtg1;Camk1;Atp11c;Cct5;Stk35;Arl16;Nmnat3;Coasy;Psmc3;Stk38;Rab24;Ddx56;Ehd1;Idh3g;Eif4a3;Yes1;Twf2;Prkag2;Rasl10a;Fgfr2;Tubg2;Nuak1;Rnd1;Guf1;Aasdh;Mink1;Ube2z;Arf5;…
GO:0030554	adenyl nucleotide binding	http://amigo.geneontology.org/amigo/term/GO:0030554	1467	184	117.00191032104007	1.57262	1.96734e-10	3.615962067549106e-8	11302;11303;11306;11459;11514;11515;11636;11639;11821;11946;11966;11977;11981;12017;12166;12229;12465;12468;12545;12568;12648;12727;12747;12750;12988;13660;13681;13848;13867;13872;14183;15168;15929;16150;16551;16554;16559;16573;16574;17164;17918;18102;18643;18655;18704;18720;18754;18755;19085;19139;19182;19184;19229;19361;19703;19877;20174;20652;20965;21454;22174;22192;22196;22612;23938;23980;239…	Lats2;Aprt;Mvd;Acbd5;Nagk;Bmp2k;Nme1;Myh7;Smarcal1;Ube2r2;Atp13a4;Ercc6l2;Pik3c2a;Cdc42bpa;Chd1;Itpka;Soat1;Erbb3;Clk4;Kif17;Nek7;Aatk;Atad5;Abcb7;Ruvbl2;Mapk4;Pbk;Kif13b;Smg1;Papolb;Polq;Camk1;Atp11c;Cct5;Stk35;Nmnat3;Coasy;Psmc3;Stk38;Chst15;Ddx56;Ehd1;Idh3g;Eif4a3;Yes1;Sil1;Twf2;Prkag2;Fgfr2;Nuak1;Aasdh;Mink1;Ube2z;Ube2q1;Mars2;Mapk3;Stk19;Nrbp1;Rad51;Ddx28;Eif2b2;Ddx11;Atp7a;Asna1;Ddx25;Pebp1…
[truncated: 75 more rows]
