# Supplementary material for: The basolateral amygdala-anterior cingulate pathway contributes to depression-like behaviors and comorbidity with chronic pain behaviors in male mice
Source: Nat Commun. 2023 Apr 17;14:2198. doi: 10.1038/s41467-023-37878-y (PMC10110607; doi:10.1038/s41467-023-37878-y)
Supplement: Supplementary file 6 — Supplementary Data 3 [file 41467_2023_37878_MOESM6_ESM.xlsx]

## Sheet: Overlap_down-down_mouse_allH
STK38L
PPP1R36
S100B
ANXA5
HHAT
MCC
ROM1
ETV3
TMTC4
LCP1
C3orf62
CHORDC1
CLMN
FAM149B1
CASP7
PHACTR3
STK17B
RASL12
FADS1
B3GNT5
PLAU
CCDC141
PTPN11
CUL3
HTRA1
C6orf62
TSC22D4
CASKIN2
PPP1CC
SULT1A3
MMP14
HLA-DRB5
DTNA
LRRK2
TIMP3
DCAF17
RAF1
LRRC63
MDFI
PUS7L
MAP3K11
EFCAB13
NUP214
KCNMB1
CSF2RA
EIF4G2
ACSS2
SRPK3
GLP1R
CDC23
ANGPT2
ACACB
OMG
STRN
FNDC3B
GLIPR1
PTMA
RTKN
TLR4
RELA
NID2
ZFAND6
RBM15
CD33
GTF2H2C
DTX3L
B2M
ZNF322
TNFAIP8
GSAP
CSNK1A1
DDX17
ANKRD13C
AP1S2
CDKN2B
MAPK6
GLUL
ZNF644
CLDN15
FCRL5
TGFBR3
BRCA1
PPP6R3
TMEM45B
ABCA8
COX20
SNX13
GRTP1
NECAP2
ORC4
ACOX1
RBM12B
ALKBH1
LIPE
LPP
POC1B
BCL2L14
SUN2
TBX19
ECSCR
LLGL1
PLCD1
PCDHA2
ERGIC2
KIF1C
SOWAHC
USP3
CLINT1
MEIS1
PLEKHO2
FIBIN
RAVER1
SLC2A10
BIRC2
RTTN
CHTOP
SLC22A15
TMCO1
CTDSP2
PDPR
FRMD6
CBX5
RAD51B
NOL11
APOL6
EGLN1
UBR2
STAT1
UBE2D3
PAN3
TTI2
ZFP62
PCDH18
ELF1
JADE3
MAN1A1
PBRM1
PATL2
C18orf25
RAB23
SEC11C
ARHGAP30
EFCAB14
ZDHHC17
DYNLT1
SUZ12
LRIG3
HAUS5
CARD10
ZIC4
KDM6A
TMEM30A
INSIG2
CD300A
SYTL4
TMEM106A
KREMEN1
PROCR
GPBP1
PEX3
MTF2
MRPL48
GPR39
IFRD1
VEZF1
TRA2B
ALDH4A1
SFRP1
NEDD1
ZNF451
CXCL14
ANKRD50
SIKE1
LRR1
LBR
GPR37L1
FAM111A
FGFRL1
B3GAT2
RRAS2
ARL11
SFRP2
KCNJ10
IFNAR1
C5orf15
PSTK
ARHGEF40
UBE2E1
DEGS1
PHIP
INTU
MSX2
CRYBG3
STAT2
UBALD2
ERAP1
AMER2
MARVELD1
KEL
CALD1
MAP3K8
OTUD4
CMTM6
CPED1
EFHC1
UBA6
ACP6
INTS7
ICOSLG
HSD17B7
SLC25A33
SLC38A3
ZBTB14
PAK2
PHACTR2
IRF7
YTHDF3
EFCAB2
SEMA3C
SIGLEC1
IBA57
CCNH
KIAA1324L
ACSBG1
C2orf42
ZNF281
THBS2
GAB3
LAMP1
C1GALT1C1
TMEM218
PMP22
NEU4
MAX
C2orf66
RCBTB2
SAMHD1
GPBP1L1
PDCL
BCL6
ENPP1
PLCL1
FIGN
CUX1
P2RX7
GCLC
USP16
PAPOLA
SPSB1
ACTL6A
DBR1
ADNP
VAMP4
AFF4
TCEANC
MYBL1
DDR1
BBX
TAF12
CIITA
MBNL3
CDKAL1
HYAL2
ZXDC
XPO1
S100A8
SSH2
DDX60
PLCG2
PEX1
GCLM
ZNF770
POU3F4
PTBP3
TOB1
KLF2
MSR1
TOR1B
FMR1
PROSER1
MX1
TAF2
IL18
FGFBP3
B4GALT1
ABHD14B
IFIH1
IRF1
EVPL
SHROOM4
ATP6V0E1
APOL3
NUBPL
EIF4EBP2
GPR62
L3MBTL4
SFT2D3
LSS
DECR1
LRRCC1
CRLF3
LAMA1
MTURN
STC1
DGKD
GTF3C3
APOBR
PNPT1
KDM5A
CRY1
CPT1A
RGCC
ATL3
HIGD1B
MBNL2
PLCD3
RBL1
NQO1
AZIN1
SUMO4
TGIF1
CPOX
CRK
COL4A1
RCOR3
NR2E1
ZMYND15
RAD21
KLHDC1
PHGDH
ZC3HAV1
TAS2R4
INO80D
TOR1AIP1
LAMB2
NXPE2
USP6NL
NUDT12
SETD3
ARC
OLR1
DOCK8
METTL25
WSCD1
AGO1
PCDHGB6
DRAM1
CD2AP
ATP2C1
GPR137B
OSBPL3
MIOS
TCTN3
LANCL3
NDE1
ATM
CSF3R
PCMTD2
CUL5
OPLAH
CAAP1
C1orf54
GNA13
SUCLG2
RCOR1
LHFPL3
TFDP1
CCNYL1
NDRG2
SNTB1
LYVE1
THEMIS2
DENND2D
TMC6
ELMOD3
KDM1B
TM4SF1
KLHL32
CANX
TMEM184A
WDR5B
MYO18A
CARD6
ADAL
THAP1
CA5B
ZNF652
TULP3
ASB4
CDCA7L
UTY
EMCN
PPM1B
OSBPL8
SNORA53
ATP10B
HNRNPA2B1
CLDND1
MTMR6
NCOA3
BARD1
FOXO4
TM9SF3
PEX12
SSR1
SAMD9L
MPST
DAPP1
SLC10A5
MTHFD2
COL4A6
FOSL1
GGCX
FOXS1
PLAUR
CYP4V2
FUBP1
FLRT2
SPAST
EML3
CENPB
SOX6
TXLNA
EXOSC3
ATF7IP
CBLB
NUP210L
APOD
IMPAD1
C1orf198
ITPKB
GAS1
SLC25A30
ZSWIM6
TGFB2
ERI1
ABHD1
HSD17B1
FBXL7
STAM2
CTSO
MALRD1
SNORA67
SMC4
NOD1
TLN1
PCDHGB4
KATNA1
FAM91A1
TTC23
CLN5
ZBTB21
PUS10
BICC1
TOB2
PTTG1IP
IL15RA
FLNC
TXNIP
ARHGAP27
CAT
SENP1
SP3
FGFR1OP
MGST1
SLC5A12
BMI1
LAYN
STK32B
LOXL2
ACSM5
PI4K2B
CRADD
SPATA25
FASTKD1
PRKAB1
URI1
CLEC7A
LRIF1
ZDHHC9
APBA3
MBTPS2
PCMTD1
GFAP
CSNK1G1
TMCO6
STEAP3
DIP2A
TMED2
UNK
ARAP2
BATF2
PDIA4
GOSR1
UACA
RNF103
KHNYN
P2RX4
DBX2
TMTC3
YOD1
ENTPD1
NFE2L2
TRIM38
FYN
EPHB1
NXPE3
RNASET2
ARHGEF6
AASS
RBM14
HNMT
KIF20B
RALGAPB
SNX29
HIP1R
IREB2
SCLY
BTN3A1
MED20
ANTXR2
DAZAP2
JDP2
JUP
SCHIP1
SMARCA5
OGT
C4B
ARHGAP31
FAM124B
KCNE3
ETNK1
GJA1
CXCL12
CKMT2
KCTD3
THOC2
COL27A1
VCAN
MDM2
IL12RB1
MS4A6A
ATXN1L
ABCC2
REEP4
FAM178B
SERTAD3
PREX1
FAM126A
GM2A
PIGP
ABI1
CHRNB3
EFCAB5
EDA2R
PPIC
MAP6D1
PSAT1
STAC3
CCDC152
PRIM2
FMNL3
LPGAT1
MAP4K3
MED13
FAM120A
TGFBI
AGPAT5
TNFSF10
FZD8
YBX3
SYNE2
AOX1
SLC20A2
SYPL2
TOPORS
RPL30
IPP
TNC
ATP11A
HGF
MAPRE1
ABTB2
MTSS1
NUS1
PDE7A
RAP1B
IMPA2
SLC30A4
FGD6
NABP1
SH3TC1
LGR5
SNAP23
MIER3
ZNF518A
NUFIP2
EVC
ABHD2
KCNMB3
TOR4A
CAPN2
FES
LIMD1
CAPG
DNAJC22
SLC25A13
ABHD15
SNX5
TPP1
GINM1
NETO2
CASP2
TRAF1
PSD2
ASRGL1
TVP23B
MGME1
MBIP
RAD54L2
TES
TMEM45A
HSD17B12
PIGR
SLC2A12
ZIC2
TMC7
RRNAD1
WDR41
DUSP10
VIM
RC3H1
EXPH5
ATF7
ALOX5
SLC15A3
SCML2
WNT2B
LPAR4
SLCO3A1
FGF2
PTPN2
ERP44
SGCB
CDC14A
HPN
LMOD3
DTWD2
JAK2
KCNJ2
EQTN
SFT2D1
BACH1
RPS6KA5
SNX14
STX2
VSIG10
ZFHX4
IFIT3
MID1IP1
USP37
GPM6B
ASPN
GALC
ENTPD2
ATG4A
RNGTT
IPMK
JRKL
ABCD3
NES
DPY19L3
METTL14
CPD
TIMP4
PAXBP1
RFX2
ITGB1BP2
TNKS2
LYL1
GALNT1
SWT1
CCDC167
SYNCRIP
BAZ1A
MTMR2
SLC5A3
HOMER3
NPC1
HEPACAM
ABCC9
NMI
UBR5
SKIL
HFM1
DPH3
MLC1
LPAR6
MXI1
UEVLD
ZNF280D
NOS3
TDRD6
KANK2
VCL
WDR27
NSUN3
NOVA1
ZNF582
DDX59
CMTM5
ZCCHC10
MACC1
MSH5
TCIRG1
MUTYH
INPP4B
SYTL3
BORA
HDX
PCF11
NAA50
MCCC2
CDR2L
TMEM81
NCKAP5
MIR374B
BCKDHB
AMMECR1
SOX21
VGLL4
FAM120C
C16orf72
PIGC
AP3M1
APPL2
PWWP2A
SLC7A7
SGK3
MAP3K1
LZIC
VWA1
RHOG
ALPL
LRP4
FAM53B
RAB21
ESCO1
VPS26A
GANC
EYA4
RHOJ
CRTC3
ZMPSTE24
CBL
ZBTB1
GOLGA1
CCPG1
GDF11
APH1A
RNF138
VEGFC
TTLL4
SERHL2
P4HA1
TBP
LARP4
MAP4K5
AHR
YIPF4
ABCB10
LEF1
PEX2
CLCN2
PALLD
RMDN1
SLC35B3
ABHD13
SF3B1
SLMAP
IDH1
RETSAT
PLIN1
ZNF367
GMEB1
FRMD4B
LTBP2
JAG1
DRAM2
SPRTN
ZBTB7B
GPR183
ISG15
USP1
LAP3
ADRB2
SYAP1
SNORD114-24
POU2F1
TIAL1
CLCN5
AGPS
RNASE1
SLC29A3
UBIAD1
ATG3
FAS
ABCA2
ANP32E
DOCK11
NEK9
CP
HSPA1L
PCDHGA8
VIT
TFEC
WDR20
PCDHGB7
FSD1L
CYFIP1
MOSPD2
USP9Y
TNFSF13B
KIAA0232
MMAA
TCF4
IQGAP1
RAB9A
VANGL2
NLRC4
NFKB2
NADK2
RBL2
PKP4
PLN
CADM2
NR3C1
UBA3
DMTF1
EED
WDFY1
ORMDL2
ARL5B
ZIC1
SLC38A2
LONRF3
SYNE4
TAGAP
PADI2
PEX13
PLEKHA3
RGS1
IPO8
PRIMPOL
PTPN21
PON2
NR4A2
SACM1L
TCF3
PPP1R1C
VPS13C
LAMP2
HBP1
SERPINB9
PYGM
IKZF1
PDZD8
MYH14
RFTN2
DENND5A
TSPAN14
CNEP1R1
AFAP1L1
CSRP1
YARS2
EFHD1
CFL2
RHOQ
RAP2C
TP53TG5
SMUG1
TWISTNB
VANGL1
ADAM17
MON1B
FAM114A1
TRAF3IP2
NT5DC1
CCNJ
TMEM161B
CCNE2
SPP1
SIAH1
PLSCR4
TRDMT1
CHST3
MAT2A
RBM12
RDH10
SECISBP2L
TAP2
BHLHE41
TEP1
NUDCD2
ZNF536
DNM2
MAP7D3
KITLG
HEG1
DBT
DERA
CDC73
SERPINE2
CNN3
MECOM
RIF1
SAMD4A
USP6
IGSF11
PPP2R1B
NTRK2
PFKFB1
SPG11
SERPINF2
MSL2
PLEKHA4
PAWR
CYP2J2
SLC30A7
CNDP1
RHBDD1
XPO4
DUS3L
C9orf43
DNAAF2
ARHGAP24
CLEC2D
FGF1
CYTH1
PHF20L1
SSR3
ARIH2
CYP7B1
MYH7B
VCAM1
SLAIN2
RIN2
ZNF654
NR2C1
KLHL9
ADAM28
BACH2
RP2
INHBB
WWTR1
ICK
FBXO8
TMEM156
MTFR1
LSM14A
FBXO5
IGIP
XAF1
RHBDF2
SMARCAD1
CD69
ZBED6
SLC7A11
ITK
SPOP
TEX14
DICER1
CNIH1
PTPN12
ARHGEF37
TGIF2
FAR1
ARHGAP23
SCD
PPIB
EDEM3
C2orf49
GOLGA4
CCDC81
PVALB
PSMB9
AMMECR1L
PHKG1
RECK
TGM2
LEPROT
ANO4
POU5F2
MPZL3
ZFAT
HS3ST3A1
SNCAIP
EPS8
INSR
IFI44L
MEX3C
REST
PAQR4
NOTCH1
LSMEM1
EMP1
RNF13
SIRT2
LUM
KLF3
ELOVL1
MYO9B
MAVS
ZNF354B
ZMYM1
C6orf141
DIABLO
PHF21B
PIGM
TNKS
SGK1
IYD
SLC30A6
ZKSCAN7
RBBP9
ZNF326
STK32A
TMF1
CHDH
HIP1
C1orf56
C11orf54
BAMBI
CD40
ATP8B4
ID2
LAT
SPRED1
RRP1B
DNAJC3
TCEA1
EPB41L2
MKLN1
TIMELESS
ABHD5
CCDC50
PEAK1
UBA7
TEK
SNX33
CLCC1
AQP6
F3
TRIOBP
LAMC1
TMEM167B
HDAC1
ARG2
ZHX1
SNX27
TBC1D15
IL6ST
RIBC1
MRO
PPFIA1
REL
CBFB
PPIP5K2
UFL1
CTTNBP2NL
ELAVL1
ETS1
MYO10
ZNF146
SNTB2
VMP1
APAF1
TRIM65
CD82
SOX2
ADAMTS9
IKZF2
PDE5A
LRCH2
CHRNA6
AMPD3
HMGN1
TMEM71
USP18
KAT6A
ENDOD1
ATP6V0A2
ARHGAP11A
BNIP2
FPGT
CNTF
TJAP1
ZNF354C
SLC22A23
GPCPD1
ASCC3
ZBTB37
POLM
SLFN11
ITGB1
DNHD1
TMX1
ECM2
KLHL20
MIR186
NLRC5
DOCK5
SENP7
HNRNPF
TNFRSF10B
SLC12A6
RHPN2
FKBP14
DUSP16
RFX4
PRIMA1
C2orf68
WDR43
SCARF1
ALG6
SCRN3
SFSWAP
PRDM7
NOTCH2
S1PR1
MOB3B
HMBOX1
ANKRD13A
KLF11
MEMO1
LACTB2
FAM199X
XPR1
YAF2
HEATR6
PTP4A1
CHI3L1
KIAA1958
CYP27A1
ESCO2
SLC35D1
TMBIM1
ITGAL
DDX5
BBS10
SH3TC2
CCDC126
HUS1
TMED5
OLIG1
ASXL2
GIPC3
FOXN3
DEPDC7
PPP1R3C
ZNF160
SEPSECS
HEY2
NFE2L3
SLC6A9
POMT2
PTBP1
TSPAN12
MS4A14
MLKL
SOX17
SP1
PCSK6
SAAL1
FUS
SEMA4D
SH3GL3
HIPK2
QDPR
MSN
TAL1
PTPRCAP
ANXA4
CERCAM
PLEKHF1
DDO
RALGAPA1
SHPRH
FKBP7
OSGEPL1
CD164
FYCO1
CCDC82
ZNF112
RCAN3
SGPP1
ZNF473
FNIP1
VPS37A
CEP97
KATNBL1
CNOT10
MOB1A
NET1
ADORA2B
TNFRSF13C
FRYL
UBN2
TWF1
GAS2L3
CA14
PDIK1L
ADO
TMED7
PARP10
LGR4
STX17
CD22
PLD2
CAV1
AQP4
ITGA4
RFFL
PAG1
DAAM2
TMEM125
NRAS
MBNL1
TMEM170B
GLB1L
MOSPD1
DRAXIN
CENPL
CD9
PLXNB1
THSD7A
CHSY1
SLC12A9
C21orf91
HOOK3
KCNH8
LRP10
MDFIC
MPP5
NAALADL2
CDC42EP2
RYK
G2E3
KLHL5
NUDT5
POLA1
HS2ST1
ITPR2
APLNR
HNRNPH3
SYNGR2
PLEKHF2
SLC52A3
ALOX15
MYO3A
SERPINB1
PLEKHG1
GATA2
PABPC4L
HIPK1
DLG1
SETD7
USP53
POLD1
MYO1E
C4orf47
FBXO30
RBM28
LGALS3
GFPT1
SLC45A3
CTDSPL2
INTS9
FBXO3
GPSM3
ELP4
TMEM41B
MFAP3L
CARNS1
PKN2
EMC8
ZFX
GBP3
SPDL1
MNDA
RPS13
MALT1
CPSF6
ELK3
PARP4
EDA
METTL17
ZNF207
TESK2
ABCB1
ACOX2
CDKN1B
TMEM38B
SOX9
KDR
PPP1R15B
ITGB2
TP53BP2
ESAM
ELL2
STXBP3
BCAR3
SOS2
EZH2
TACR3
GCDH
ERLIN2
NIPAL4
ASF1A
CYBRD1
GXYLT1
CHODL
LRRC1
AQP9
BMPR1B
EXD2
TMEM106B
LMBRD1
HYPK
GPT2
HNRNPH1
MTTP
FAT1
ASTN2
LDLRAP1
ADAM10
SDC2
CTNNA1
RNF144A
IFI44
MDM4
NKX2-2
RRM2B
S1PR3
GABPB1
DPY19L4
ACAN
RAB31
ASPH
TFEB
CRYAB
C10orf105
PLIN3
LRP2BP
GNAI3
PHF10
PDK4
BAZ2B
MICALL1
PDE1C
C5orf63
SCARB2
C1GALT1
CENPQ
ZCCHC24
RBM7
ATF1
ZBTB47
SFT2D2
SLC35D2
KDM7A
STYX
LTBP1
PLEK
PTX3
FGD3
HPS5
GLTP
GBE1
ENPP2
SBSPON
TUBE1
ACSL3
MIER1
ZKSCAN8
UNC5B
IGFBP5
MMS22L
PDS5A
GATM
TSEN15
ZNF850
ST8SIA6
ZBTB20
ABHD17B
MOB1B
DDHD1
TMEM98
CARD9
GNA12
LUC7L3
RSPRY1
LRP6
WDFY2
TGFBR2
CEP104
KRCC1
NSMAF
CTNNA3
NANP
MPLKIP
SORBS1
TMEM144
SKA2
SLAIN1
RBM4B
PIGN
PLEKHA8
TUBGCP4
PAQR8
PAQR6
LCORL
PAN2
ZDHHC21
METTL21A
CLK3
SOX10
ZNF397
PACSIN3
GABPA
MPV17L
REEP3
RGL2
GIPR
ADAM9
AKAP7
NKTR
MCAM
RIOK3
UGDH
PAX6
TIMM21
ELMO3
KIF13A
AHNAK
CAPZA1
PLLP
RMND5A
NIPA1
TBX6
SEC24A
POT1
MYRF
CPEB4
PARP12
POU3F2
PCDHGB2
FIGNL1
MSRB3
PLXDC2
NUBP1
RALGAPA2
USHBP1
SZRD1
RELT
EIF2AK2
KIF6
SEMA6A
TTF2
MAP4K4
VMA21
B3GALNT2
SLC12A4
TRMT13
TMEM215
CALU
LIN7C
SFMBT2
SGMS1
RIPK2
TFRC
FLT1
SMC5
TP53INP1
KLHL24
RAP1A
IRF9
UBL3
DBNDD2
SGMS2
ZNF345
ZNF24
ITPRIPL1
TSPAN15
FAM76B
ABHD3
PIRT
ATAD2B
JAM2
ST7L
KIF19
PLD1
TMEM167A
WNT5A
FMNL2
KLK6
SLC16A1
KBTBD8
VPS54
ASCL1
POGK
FUBP3
GPR161
PGGT1B
MAP3K7
SGCD
DSCC1
SASS6
PARD3
SRRM1
MTHFSD
PIK3C2B
ENPP4
DNASE1L2
PCGF5
FBXO15
FAM107A
PAFAH2
RASSF2
RAB33B
PANK3
ARL5A
TMEM217
PLEKHB1
ATL2
MBOAT1
AMOTL2
ICAM2
CHPT1
FOLR2
FUT10
SLC31A2
MSANTD2
SIX4
CNTRL
TMEM39A
TLR6
LSM5
PDGFRA
OXSR1
GPR37
FBXO32
PDE8A
MITF
MBD4
GCFC2
CLIC4
ADAMTSL4
RMI1
SLC11A2
ATOH8
PLS1
SLC39A8
PTP4A2
SMIM15
PNRC2
GSN
FERMT2
MCM7
PAOX
CCNL1
TMEM69
RSAD2
PHLDB1
SCARA3
C12orf60
ZMYM6
PYGO1
TET3
ZBTB38
ITGAM
CDC42EP1
LATS1
MTCP1
TYW5
NHSL1
CHD7
CD93
PLEKHH1
C3
CASQ2
STAG2
PKD2
BRWD3
THADA
RUFY2
S1PR5
VAMP3
OTUD7B
TANK
MFSD8
DENND4C
EDIL3
FAM160A1
PIP4K2A
TMEM68
CD226
PRKD3
SNX22
RNF20
ITCH
PDLIM5
CNTN2
SLC4A2
HAPLN2
ZEB1
C9orf85
WNK1
SPAG1
SRGAP1
ELOVL5
ZEB2
SEPHS1
ZSCAN29
TCF12
TTPA
TMEM243
RCBTB1
MYO1D
ITGB4
LIMCH1
CDK19
ITGA6
FNBP1
PHF19
CCNT2
MANEA
RBMX
MAG
NDRG1
CNP
FZD6
ID4
AHCYL2
CREB1
CA2
ACSS1
GABRG1
SLC35A5
WWP1
ANGEL2
CPM
SCAMP4
SUPT20H
MPZL1
SPTSSA
PTPN13
CNKSR3
ITGAX
SLC5A11
FA2H
TGFBR1
TRIM26
TOP3B
TMEM63A
ADAMTS6
ATP10D
IL17RB
SRSF10
RHOBTB3
METTL4
CSGALNACT2
STXBP4
LRCH3
SLITRK2
HELQ
PHLPP1
C3orf70
PHC3
NAPSA
CKLF
GATAD2A
LYPLA1
GABPB2
RB1
IL1RAP
TRAF3IP3
GPAM
GJC2
LITAF
DDX3Y
UTRN
RNF125
POLK
MAN2A2
AGTRAP
ZIC5
GIMAP4
ATP11B
C18orf54
RAPGEF6
PGR
FAM20A
GAL3ST1
MTHFD2L
ZNF266
TJP2
TARDBP
PRRG4
CLK1
PAPPA
PRKCH
RDX
IFT88
ZBTB6
OLIG2
SLFN5
NPNT
ELMOD2
RNF213
GNG11
MBP
ANKRD40
HELB
GJB1
TRIM21
TANC1
A2M
DHTKD1
ZDHHC20
CHST9
MVP
TMCC3
NXT2
ANKRD28
CLDN11
ZRANB2
TRA2A
KLHL4
GOLIM4
CGNL1
ROCK1
SFTPC
TRPV3
NUSAP1
TIPARP
TSC22D2
ABCA1
PLEKHA7
TP53INP2
AIF1L
KCTD18
RPE65
DOT1L
PCDHGC3
IL33
ATP13A3
SKP2
MOG
IKZF5
TMEM170A
SLC25A37
TET2
KDM5D
STXBP2
TF
PTAR1
PLA2G4A
ASPA
TNFAIP6
CD109
SOCS6
SLC35A3
NINJ2
CR1
TPRN
TNPO1
DOCK10
FRMD5
PIGV
HEATR5A
TRIP11
GTF2A1
MTUS1
DDIT4L
RNF141
THOC1
SASH1
SLC44A1
DOCK1
MAN2A1
DST
C10orf90
ADAMTS4
RAVER2
CCDC88A
TCF7L2
KIF5B
C1QL2
SNRNP48
SYCP2
LDLRAD3
DNA2
FAM214A
FZD4
TRIM59
MYCT1
TET1
PRR5L
OPALIN
NKX6-2
MAL
SGK2
LEKR1
ANLN
PPP2R3A
QKI
PPP2R5A
DYNC1LI2
LRRC58
CHUK
ANKIB1
ENTPD5
ABCD2
HSDL2
AHCYL1
ZBTB26
KANK1
RNU6-638P
TRPV6
CECR2
TMTC2
TRIM39
IVNS1ABP
FOXJ1
IKBKB
PLEKHG3
CERS2
STAG1
CREB3L2
FAM135A
SNX18
TSGA10
BMPR1A
CD38
PTPRZ1
TEX15
SRSF2
TMEM168
GOLGA7
MACF1
CCP110
SLC4A5
PPP1R14A
JAM3
C6orf120
OCLN
PRCP
SMAD5
TMEM123
KIAA0355
TTYH2
BCAS1
ANTXR1
GALNT6
EVI2A
ALDH6A1
CAV2
ADAMTS1
WIPF1
TRPM7
NFKBIZ
ARHGEF19
SPATA1
TBC1D12
LPAR1
MLH3
CNIH4
PCYT1A
SRSF3
TJP1
BICD1
MTMR10
TAGLN2
ATP7A
ZNF664
DDX11
PLP1
DIMT1
NEO1
GAB1
USP54
XKRX
ACAP2
MAP3K2
HMCN1
RNFT1
SRSF5
ST6GALNAC3
FAM107B
DCBLD2
PLXNB3
NFIA
GBP5
ERMP1
SRSF11
TMEM87A
SLC12A2
ADD3
NDC1
CTBS
AASDH
METAP1D
KAT2B
HAUS3
ELOVL7
SYPL1
TMEM260
IL1RL1
TRAK2
SPAG9
FGFR2
IFT80
SLC44A3
PRR18
RBM41
CH25H
SSPN
POU3F3
CALCRL
ACER3
MOBP
YES1
MAP7
ARHGAP5
TRPS1
MAGT1
TMEM88B
RASSF8
MSI2
THBS4
ARGLU1
MYO6
ENPP6
DOCK4
OSBPL9
ITGAV
ARHGEF10
PRPF39
TLR3
SRSF1
SPECC1
STK38
ERMN
PHKA1
MMGT1
USP40
SLC4A4
PHYKPL
FUT9
SPPL2A
NUP160
CREBZF
PREX2
PLAG1
EYA1
GAB2
YIPF6
LCA5
OLFML1
ATP11C
TTC14
CD46
MYNN
FBXL3
SEMA6D
SERINC5
PKNOX1
GNG12
CPNE3
KIF13B
ZNF879
PNISR
TIA1
SLC25A36
SPOCK3
KMT2C
ABCB7
AATK
NEK7
CLK4
NFATC1
CDK5RAP2
PROX1
AGO3
N4BP2L2
NBEAL1
FRS2
CEP85L
UGT8
[truncated: 52 more rows]

## Sheet: GO_BP_down
geneSet	description	link	size	overlap	expect	enrichmentRatio	pValue	FDR	overlapId	userId
GO:0021778	oligodendrocyte cell fate specification	http://amigo,geneontology,org/amigo/term/GO:0021778	5	5	0.540022	9.25889	1.46235e-05	0.000981884	429;4821;5080;10215;55553	SOX6;NKX2-2;PAX6;ASCL1;OLIG2
GO:0021779	oligodendrocyte cell fate commitment	http://amigo,geneontology,org/amigo/term/GO:0021779	5	5	0.540022	9.25889	1.46235e-05	0.000981884	429;4821;5080;10215;55553	SOX6;NKX2-2;PAX6;ASCL1;OLIG2
GO:0021780	glial cell fate specification	http://amigo,geneontology,org/amigo/term/GO:0021780	5	5	0.540022	9.25889	1.46235e-05	0.000981884	429;4821;5080;10215;55553	SOX6;NKX2-2;PAX6;ASCL1;OLIG2
GO:0006269	DNA replication, synthesis of RNA primer	http://amigo,geneontology,org/amigo/term/GO:0006269	5	4	0.540022	7.40711	0.000619838	0.0168207	5422;5558;92797;201973	PRIM2;PRIMPOL;POLA1;HELB
GO:2001015	negative regulation of skeletal muscle cell differentiation	http://amigo,geneontology,org/amigo/term/GO:2001015	6	4	0.648026	6.17259	0.00169979	0.0335201	2047;2660;6285;51804	S100B;EPHB1;SIX4;MSTN
GO:2000586	regulation of platelet-derived growth factor receptor-beta signaling pathway	http://amigo,geneontology,org/amigo/term/GO:2000586	6	4	0.648026	6.17259	0.00169979	0.0335201	3092;5771;5782;9026	HIP1R;PTPN2;PTPN12;HIP1
GO:2000739	regulation of mesenchymal stem cell differentiation	http://amigo,geneontology,org/amigo/term/GO:2000739	6	4	0.648026	6.17259	0.00169979	0.0335201	5156;5978;6662;55553	SOX6;REST;SOX9;PDGFRA
GO:0061087	positive regulation of histone H3-K27 methylation	http://amigo,geneontology,org/amigo/term/GO:0061087	6	4	0.648026	6.17259	0.00169979	0.0335201	8473;8726;22823;26147	MTF2;OGT;EED;PHF19
GO:0003402	planar cell polarity pathway involved in axis elongation	http://amigo,geneontology,org/amigo/term/GO:0003402	6	4	0.648026	6.17259	0.00169979	0.0335201	6422;6423;7474;57216	SFRP1;SFRP2;VANGL2;WNT5A
GO:2000051	negative regulation of non-canonical Wnt signaling pathway	http://amigo,geneontology,org/amigo/term/GO:2000051	6	4	0.648026	6.17259	0.00169979	0.0335201	6422;6423;57560;57674	SFRP1;SFRP2;RNF213;IFT80
GO:0062043	positive regulation of cardiac epithelial to mesenchymal transition	http://amigo,geneontology,org/amigo/term/GO:0062043	8	5	0.864035	5.78681	0.000618067	0.0168207	182;4851;7042;7046;7048	TGFB2;JAG1;NOTCH1;TGFBR2;TGFBR1
GO:0021781	glial cell fate commitment	http://amigo,geneontology,org/amigo/term/GO:0021781	13	8	1.40406	5.69778	1.42368e-05	0.000981884	429;4821;5080;6657;6662;6886;10215;55553	SOX6;SOX2;TAL1;SOX9;NKX2-2;PAX6;ASCL1;OLIG2
GO:0022010	central nervous system myelination	http://amigo,geneontology,org/amigo/term/GO:0022010	17	10	1.83607	5.44641	2.00402e-06	0.000198028	443;745;3400;3766;4099;5354;6663;6900;79152;84504	KCNJ10;SOX10;MYRF;CNTN2;MAG;ID4;FA2H;ASPA;NKX6-2;PLP1
GO:0032291	axon ensheathment in central nervous system	http://amigo,geneontology,org/amigo/term/GO:0032291	17	10	1.83607	5.44641	2.00402e-06	0.000198028	443;745;3400;3766;4099;5354;6663;6900;79152;84504	KCNJ10;SOX10;MYRF;CNTN2;MAG;ID4;FA2H;ASPA;NKX6-2;PLP1
GO:0002634	regulation of germinal center formation	http://amigo,geneontology,org/amigo/term/GO:0002634	9	5	0.972039	5.14383	0.00126686	0.0271134	604;2302;10673;115650;149041	BCL6;RC3H1;TNFSF13B;TNFRSF13C;FOXJ1
GO:0032060	bleb assembly	http://amigo,geneontology,org/amigo/term/GO:0032060	11	6	1.18805	5.0503	0.000449468	0.0133369	1902;2012;5027;5376;6093;54443	PMP22;P2RX7;EMP1;ROCK1;ANLN;LPAR1
GO:0031643	positive regulation of myelination	http://amigo,geneontology,org/amigo/term/GO:0031643	13	7	1.40406	4.98556	0.000161232	0.00626394	745;3082;4099;6285;6663;23405;56288	S100B;HGF;DICER1;SOX10;MYRF;PARD3;MAG
GO:0060216	definitive hemopoiesis	http://amigo,geneontology,org/amigo/term/GO:0060216	19	10	2.05208	4.8731	7.76122e-06	0.000592918	865;2624;4066;4211;6670;6886;7010;7049;29843;204851	TGFBR3;MEIS1;SENP1;SP3;LYL1;TEK;CBFB;TAL1;GATA2;HIPK1
GO:0045955	negative regulation of calcium ion-dependent exocytosis	http://amigo,geneontology,org/amigo/term/GO:0045955	12	6	1.29605	4.62944	0.000816856	0.0203453	2332;4851;5906;5908;5978;6814	FMR1;RAP1B;REST;NOTCH1;STXBP3;RAP1A
GO:0003149	membranous septum morphogenesis	http://amigo,geneontology,org/amigo/term/GO:0003149	10	5	1.08004	4.62944	0.00230883	0.0420632	2263;3398;7042;7048;57216	TGFB2;VANGL2;ID2;TGFBR2;FGFR2
GO:0035878	nail development	http://amigo,geneontology,org/amigo/term/GO:0035878	10	5	1.08004	4.62944	0.00230883	0.0420632	3655;3691;4488;5564;8323	MSX2;PRKAB1;ITGB4;ITGA6;FZD6
GO:0035728	response to hepatocyte growth factor	http://amigo,geneontology,org/amigo/term/GO:0035728	17	8	1.83607	4.35712	0.000180554	0.00695517	1385;1398;2549;2729;2730;3082;5970;22933	RELA;GCLC;GCLM;CRK;HGF;SIRT2;CREB1;GAB1
GO:0002467	germinal center formation	http://amigo,geneontology,org/amigo/term/GO:0002467	15	7	1.62006	4.32081	0.00049723	0.0142148	604;2302;4791;6868;10673;115650;149041	BCL6;RC3H1;TNFSF13B;NFKB2;ADAM17;TNFRSF13C;FOXJ1
GO:1904754	positive regulation of vascular associated smooth muscle cell migration	http://amigo,geneontology,org/amigo/term/GO:1904754	15	7	1.62006	4.32081	0.00049723	0.0142148	538;3488;4193;8826;9510;9732;80005	MDM2;IQGAP1;DOCK5;IGFBP5;ADAMTS1;ATP7A;DOCK4
GO:0051451	myoblast migration	http://amigo,geneontology,org/amigo/term/GO:0051451	13	6	1.40406	4.27333	0.00137882	0.0286184	2660;6093;7060;10276;51804;84466	NET1;SIX4;ROCK1;THBS4;MEGF10;MSTN
GO:0040034	regulation of development, heterochronic	http://amigo,geneontology,org/amigo/term/GO:0040034	13	6	1.40406	4.27333	0.00137882	0.0286184	429;3150;4851;5080;5270;7101	NR2E1;SERPINE2;NOTCH1;HMGN1;PAX6;ASCL1
GO:0071425	hematopoietic stem cell proliferation	http://amigo,geneontology,org/amigo/term/GO:0071425	20	9	2.16009	4.1665	0.000108384	0.00473709	2122;4254;5610;6423;7474;7482;10425;10443;342371	SFRP2;ATXN1L;WNT2B;KITLG;MECOM;ARIH2;EIF2AK2;WNT5A;N4BP2L2
GO:0003222	ventricular trabecula myocardium morphogenesis	http://amigo,geneontology,org/amigo/term/GO:0003222	16	7	1.72807	4.05076	0.000801851	0.0201877	657;4851;7042;7046;23493;55636;57493	TGFB2;HEG1;NOTCH1;HEY2;CHD7;TGFBR1;BMPR1A
GO:0043217	myelin maintenance	http://amigo,geneontology,org/amigo/term/GO:0043217	14	6	1.51206	3.9681	0.00219363	0.040515	225;745;10397;64398;79152;79628	SH3TC2;MPP5;MYRF;NDRG1;FA2H;ABCD2
GO:0014841	skeletal muscle satellite cell proliferation	http://amigo,geneontology,org/amigo/term/GO:0014841	14	6	1.51206	3.9681	0.00219363	0.040515	2047;2247;2660;3717;84466;94104	EPHB1;FGF2;JAK2;PAXBP1;MEGF10;MSTN
GO:0051016	barbed-end actin filament capping	http://amigo,geneontology,org/amigo/term/GO:0051016	19	8	2.05208	3.89848	0.000460398	0.0134581	120;822;829;2059;2934;5756;5962;11078	CAPG;EPS8;TRIOBP;TWF1;CAPZA1;GSN;RDX;ADD3
GO:0070102	interleukin-6-mediated signaling pathway	http://amigo,geneontology,org/amigo/term/GO:0070102	17	7	1.83607	3.81248	0.00123676	0.0266431	867;3572;3717;5771;5781;6772;9705	PTPN11;STAT1;PTPN2;JAK2;CBL;IL6ST;ST18
GO:0014003	oligodendrocyte development	http://amigo,geneontology,org/amigo/term/GO:0014003	39	16	4.21217	3.79852	1.06742e-06	0.000119801	429;443;745;928;1902;2934;3398;3400;3766;4099;4821;5354;6663;6900;79152;84504	KCNJ10;ID2;CD9;NKX2-2;SOX10;MYRF;ASCL1;GSN;CNTN2;MAG;ID4;FA2H;ASPA;NKX6-2;LPAR1;PLP1
GO:0036120	cellular response to platelet-derived growth factor stimulus	http://amigo,geneontology,org/amigo/term/GO:0036120	20	8	2.16009	3.70356	0.000695073	0.018054	538;867;1385;2534;5962;7525;8826;94056	FYN;CBL;SYAP1;IQGAP1;CREB1;RDX;ATP7A;YES1
GO:0061298	retina vasculature development in camera-type eye	http://amigo,geneontology,org/amigo/term/GO:0061298	18	7	1.94408	3.60068	0.0018365	0.0355847	1282;5156;6094;8322;25932;57381;284217	ROM1;LAMA1;COL4A1;RHOJ;PDGFRA;CLIC4;FZD4
GO:0006825	copper ion transport	http://amigo,geneontology,org/amigo/term/GO:0006825	18	7	1.94408	3.60068	0.0018365	0.0355847	538;1318;1356;4891;9843;55240;93380	STEAP3;CP;SLC31A2;SLC11A2;ATP7A;MMGT1;HEPH
GO:0007250	activation of NF-kappaB-inducing kinase activity	http://amigo,geneontology,org/amigo/term/GO:0007250	18	7	1.94408	3.60068	0.0018365	0.0355847	1116;6885;7098;8795;10333;10892;29775	CARD10;TNFRSF10B;CHI3L1;MALT1;MAP3K7;TLR6;TLR3
GO:0022011	myelination in peripheral nervous system	http://amigo,geneontology,org/amigo/term/GO:0022011	26	10	2.80811	3.56111	0.000219144	0.00787447	4915;5454;9639;10397;22933;23405;56288;64398;79152;79628	NTRK2;DICER1;SIRT2;SH3TC2;MPP5;POU3F2;PARD3;NDRG1;FA2H;ARHGEF10
GO:0032292	peripheral nervous system axon ensheathment	http://amigo,geneontology,org/amigo/term/GO:0032292	26	10	2.80811	3.56111	0.000219144	0.00787447	4915;5454;9639;10397;22933;23405;56288;64398;79152;79628	NTRK2;DICER1;SIRT2;SH3TC2;MPP5;POU3F2;PARD3;NDRG1;FA2H;ARHGEF10
GO:1904738	vascular associated smooth muscle cell migration	http://amigo,geneontology,org/amigo/term/GO:1904738	21	8	2.26809	3.5272	0.00101725	0.0234715	538;3488;4193;4780;8826;9510;9732;80005	NFE2L2;MDM2;IQGAP1;DOCK5;IGFBP5;ADAMTS1;ATP7A;DOCK4
GO:1904752	regulation of vascular associated smooth muscle cell migration	http://amigo,geneontology,org/amigo/term/GO:1904752	21	8	2.26809	3.5272	0.00101725	0.0234715	538;3488;4193;4780;8826;9510;9732;80005	NFE2L2;MDM2;IQGAP1;DOCK5;IGFBP5;ADAMTS1;ATP7A;DOCK4
GO:0036119	response to platelet-derived growth factor	http://amigo,geneontology,org/amigo/term/GO:0036119	21	8	2.26809	3.5272	0.00101725	0.0234715	538;867;1385;2534;5962;7525;8826;94056	FYN;CBL;SYAP1;IQGAP1;CREB1;RDX;ATP7A;YES1
GO:0014044	Schwann cell development	http://amigo,geneontology,org/amigo/term/GO:0014044	29	11	3.13213	3.51199	0.000123118	0.00523022	3913;4915;5454;9639;10397;22933;23405;56288;64398;79152;79628	LAMB2;NTRK2;DICER1;SIRT2;SH3TC2;MPP5;POU3F2;PARD3;NDRG1;FA2H;ARHGEF10
GO:0045332	phospholipid translocation	http://amigo,geneontology,org/amigo/term/GO:0045332	24	9	2.5921	3.47208	0.00056498	0.0155309	19;5243;23120;23200;23250;55754;57205;79895;286410	TMEM30A;ATP10B;ATP11A;ATP8B4;ABCB1;ATP10D;ATP11B;ABCA1;ATP11C
GO:0033194	response to hydroperoxide	http://amigo,geneontology,org/amigo/term/GO:0033194	19	7	2.05208	3.41117	0.00263923	0.046319	952;1147;2054;3717;4257;6667;94241	MGST1;JAK2;STX2;SP1;TP53INP1;CHUK;CD38
GO:0042552	myelination	http://amigo,geneontology,org/amigo/term/GO:0042552	117	43	12.6365	3.40284	1.09024e-13	4.90774e-10	225;443;745;928;1739;1902;2581;3082;3400;3766;3792;4099;4118;4155;4915;5354;5376;5454;5653;6285;6663;6900;7368;7572;8537;8898;9514;9639;10215;10397;22933;23205;23405;51090;56288;64398;79152;79628;83700;83742;84504;84668;256987	S100B;KCNJ10;MARVELD1;KEL;ACSBG1;PMP22;FAM126A;HGF;GALC;MTMR2;NTRK2;DICER1;SIRT2;SH3TC2;CD9;MPP5;DLG1;SOX10;PLLP;MYRF;POU3F2;ZNF24;KLK6;PARD3;CNTN2;MAG;NDRG1;ID4;FA2H;GAL3ST1;OLIG2;MBP;ASPA;NKX6-2;MAL;ABCD2;JAM3;BCAS1;LPAR1;PLP1;ARHGEF10;SERINC5;UGT8
GO:0010640	regulation of platelet-derived growth factor receptor signaling pathway	http://amigo,geneontology,org/amigo/term/GO:0010640	22	8	2.3761	3.36687	0.00144848	0.0296579	347;867;868;2152;3092;5771;5782;9026	CBLB;APOD;HIP1R;PTPN2;CBL;PTPN12;HIP1;F3
GO:0032727	positive regulation of interferon-alpha production	http://amigo,geneontology,org/amigo/term/GO:0032727	22	8	2.3761	3.36687	0.00144848	0.0296579	1147;3665;6772;7098;7099;8767;57506;64135	TLR4;STAT1;IRF7;IFIH1;MAVS;RIPK2;CHUK;TLR3
GO:0007272	ensheathment of neurons	http://amigo,geneontology,org/amigo/term/GO:0007272	119	43	12.8525	3.34565	2.15938e-13	4.90774e-10	225;443;745;928;1739;1902;2581;3082;3400;3766;3792;4099;4118;4155;4915;5354;5376;5454;5653;6285;6663;6900;7368;7572;8537;8898;9514;9639;10215;10397;22933;23205;23405;51090;56288;64398;79152;79628;83700;83742;84504;84668;256987	S100B;KCNJ10;MARVELD1;KEL;ACSBG1;PMP22;FAM126A;HGF;GALC;MTMR2;NTRK2;DICER1;SIRT2;SH3TC2;CD9;MPP5;DLG1;SOX10;PLLP;MYRF;POU3F2;ZNF24;KLK6;PARD3;CNTN2;MAG;NDRG1;ID4;FA2H;GAL3ST1;OLIG2;MBP;ASPA;NKX6-2;MAL;ABCD2;JAM3;BCAS1;LPAR1;PLP1;ARHGEF10;SERINC5;UGT8
GO:0008366	axon ensheathment	http://amigo,geneontology,org/amigo/term/GO:0008366	119	43	12.8525	3.34565	2.15938e-13	4.90774e-10	225;443;745;928;1739;1902;2581;3082;3400;3766;3792;4099;4118;4155;4915;5354;5376;5454;5653;6285;6663;6900;7368;7572;8537;8898;9514;9639;10215;10397;22933;23205;23405;51090;56288;64398;79152;79628;83700;83742;84504;84668;256987	S100B;KCNJ10;MARVELD1;KEL;ACSBG1;PMP22;FAM126A;HGF;GALC;MTMR2;NTRK2;DICER1;SIRT2;SH3TC2;CD9;MPP5;DLG1;SOX10;PLLP;MYRF;POU3F2;ZNF24;KLK6;PARD3;CNTN2;MAG;NDRG1;ID4;FA2H;GAL3ST1;OLIG2;MBP;ASPA;NKX6-2;MAL;ABCD2;JAM3;BCAS1;LPAR1;PLP1;ARHGEF10;SERINC5;UGT8
GO:0034204	lipid translocation	http://amigo,geneontology,org/amigo/term/GO:0034204	25	9	2.70011	3.3332	0.000798839	0.0201729	19;5243;23120;23200;23250;55754;57205;79895;286410	TMEM30A;ATP10B;ATP11A;ATP8B4;ABCB1;ATP10D;ATP11B;ABCA1;ATP11C
GO:1902036	regulation of hematopoietic stem cell differentiation	http://amigo,geneontology,org/amigo/term/GO:1902036	25	9	2.70011	3.3332	0.000798839	0.0201729	865;2624;4780;5610;6886;6929;6938;10443;83737	NFE2L2;TCF3;CBFB;TAL1;GATA2;EIF2AK2;ITCH;TCF12;N4BP2L2
GO:0060412	ventricular septum morphogenesis	http://amigo,geneontology,org/amigo/term/GO:0060412	42	15	4.53618	3.30675	1.73173e-05	0.00109327	2263;3398;4846;4851;5629;7042;7046;7048;7049;7474;23493;53834;54583;57216;64783	RBM15;TGFBR3;EGLN1;FGFRL1;TGFB2;NOS3;VANGL2;NOTCH1;ID2;HEY2;TGFBR2;WNT5A;TGFBR1;FGFR2;PROX1
GO:0003401	axis elongation	http://amigo,geneontology,org/amigo/term/GO:0003401	31	11	3.34813	3.28541	0.000245706	0.00859121	2246;2263;3371;4040;6422;6423;6662;7474;51804;57216;157506	SFRP1;SFRP2;TNC;VANGL2;RDH10;FGF1;SOX9;LRP6;WNT5A;SIX4;FGFR2
GO:0061384	heart trabecula morphogenesis	http://amigo,geneontology,org/amigo/term/GO:0061384	34	12	3.67215	3.26784	0.000136865	0.0056047	657;1901;4851;7010;7042;7046;7049;9510;23493;54583;55636;57493	TGFBR3;EGLN1;TGFB2;HEG1;NOTCH1;TEK;S1PR1;HEY2;CHD7;TGFBR1;BMPR1A;ADAMTS1
GO:0014037	Schwann cell differentiation	http://amigo,geneontology,org/amigo/term/GO:0014037	37	13	3.99616	3.25312	7.64146e-05	0.00361815	2065;3913;4915;5454;5970;9639;10397;22933;23405;56288;64398;79152;79628	RELA;LAMB2;NTRK2;DICER1;SIRT2;SH3TC2;MPP5;POU3F2;PARD3;NDRG1;FA2H;ARHGEF10;ERBB3
GO:0045686	negative regulation of glial cell differentiation	http://amigo,geneontology,org/amigo/term/GO:0045686	23	8	2.4841	3.22048	0.00201285	0.0379644	3398;3400;4851;7101;9283;11221;23500;84504	GPR37L1;NR2E1;DUSP10;NOTCH1;ID2;DAAM2;ID4;NKX6-2
GO:0048596	embryonic camera-type eye morphogenesis	http://amigo,geneontology,org/amigo/term/GO:0048596	26	9	2.80811	3.205	0.00110574	0.024593	4040;5080;5629;6670;6935;7474;10818;28996;204851	SP3;HIPK2;HIPK1;LRP6;PAX6;WNT5A;ZEB1;PROX1;FRS2
GO:0060740	prostate gland epithelium morphogenesis	http://amigo,geneontology,org/amigo/term/GO:0060740	26	9	2.80811	3.205	0.00110574	0.024593	2263;3371;3400;4851;6422;6662;7474;9420;10818	SFRP1;TNC;CYP7B1;NOTCH1;SOX9;WNT5A;ID4;FGFR2;FRS2
GO:0050869	negative regulation of B cell activation	http://amigo,geneontology,org/amigo/term/GO:0050869	29	10	3.13213	3.19272	0.000610306	0.0167117	472;604;2302;3398;4332;5074;6422;9984;11314;149041	CD300A;SFRP1;BCL6;ATM;RC3H1;PAWR;ID2;MNDA;THOC1;FOXJ1
GO:0048708	astrocyte differentiation	http://amigo,geneontology,org/amigo/term/GO:0048708	70	24	7.5603	3.17448	1.36927e-07	2.14621e-05	1270;2670;3398;3400;3572;3913;4099;4821;4851;5080;5270;5354;5454;5781;6279;6285;6662;6886;6900;7099;7101;7431;9283;55553	S100B;PTPN11;TLR4;GPR37L1;S100A8;NR2E1;LAMB2;SOX6;GFAP;VIM;SERPINE2;NOTCH1;ID2;IL6ST;CNTF;TAL1;SOX9;NKX2-2;PAX6;POU3F2;CNTN2;MAG;ID4;PLP1
GO:0048709	oligodendrocyte differentiation	http://amigo,geneontology,org/amigo/term/GO:0048709	88	30	9.50438	3.15644	4.48799e-09	1.27516e-06	429;443;745;928;1267;1902;2934;3065;3398;3400;3766;4099;4821;4851;4915;5080;5354;5803;6426;6662;6663;6900;10215;11221;23500;55553;79152;84504;85414;116448	KCNJ10;SOX6;DUSP10;NTRK2;NOTCH1;ID2;HDAC1;OLIG1;DAAM2;CD9;SLC45A3;SOX9;NKX2-2;SOX10;PAX6;MYRF;ASCL1;GSN;CNTN2;MAG;CNP;ID4;FA2H;OLIG2;ASPA;NKX6-2;PTPRZ1;LPAR1;PLP1;SRSF1
GO:0032365	intracellular lipid transport	http://amigo,geneontology,org/amigo/term/GO:0032365	33	11	3.56414	3.0863	0.000458155	0.0134358	19;20;32;1374;4040;4864;26119;58526;65977;84725;116150	ACACB;CPT1A;NUS1;MID1IP1;NPC1;ABCA2;PLEKHA3;LDLRAP1;LRP6;PLEKHA8;ABCA1
GO:0034405	response to fluid shear stress	http://amigo,geneontology,org/amigo/term/GO:0034405	33	11	3.56414	3.0863	0.000458155	0.0134358	19;760;2113;4780;4846;5025;5027;5311;8754;9788;10365	P2RX7;KLF2;P2RX4;NFE2L2;MTSS1;NOS3;ETS1;ADAM9;PKD2;CA2;ABCA1
GO:0061311	cell surface receptor signaling pathway involved in heart development	http://amigo,geneontology,org/amigo/term/GO:0061311	27	9	2.91612	3.0863	0.00150132	0.0305335	182;657;4488;4851;4853;7474;23493;57216;64321	MSX2;JAG1;VANGL2;NOTCH1;NOTCH2;HEY2;SOX17;WNT5A;BMPR1A
GO:0021511	spinal cord patterning	http://amigo,geneontology,org/amigo/term/GO:0021511	24	8	2.5921	3.0863	0.00273679	0.0474812	429;4821;5080;5992;7289;10220;27152;84504	INTU;TULP3;GDF11;RFX4;NKX2-2;PAX6;ASCL1;NKX6-2
GO:0032878	regulation of establishment or maintenance of cell polarity	http://amigo,geneontology,org/amigo/term/GO:0032878	24	8	2.5921	3.0863	0.00273679	0.0474812	2934;3996;5908;6093;7010;9585;23189;81704	LLGL1;DOCK8;KIF20B;RAP1B;TEK;GSN;ROCK1;KANK1
GO:0090103	cochlea morphogenesis	http://amigo,geneontology,org/amigo/term/GO:0090103	24	8	2.5921	3.0863	0.00273679	0.0474812	2138;3249;5456;6662;6935;7474;53904;57216	POU3F4;HPN;VANGL2;MYO3A;SOX9;WNT5A;ZEB1;EYA1
GO:0021782	glial cell development	http://amigo,geneontology,org/amigo/term/GO:0021782	98	32	10.5844	3.02331	4.67833e-09	1.27516e-06	429;443;745;928;1270;1902;2670;2934;3398;3400;3766;3913;4099;4821;4915;5354;5454;6279;6663;6900;7099;7431;9639;10397;22933;23405;26227;56288;64398;79152;79628;84504	TLR4;KCNJ10;S100A8;PHGDH;LAMB2;GFAP;VIM;NTRK2;DICER1;SIRT2;ID2;CNTF;SH3TC2;CD9;MPP5;NKX2-2;SOX10;MYRF;POU3F2;ASCL1;PARD3;GSN;CNTN2;MAG;NDRG1;ID4;FA2H;ASPA;NKX6-2;LPAR1;PLP1;ARHGEF10
GO:0061383	trabecula morphogenesis	http://amigo,geneontology,org/amigo/term/GO:0061383	49	16	5.29221	3.02331	3.31415e-05	0.00185981	657;1901;4488;4851;5364;6422;7010;7042;7046;7049;9510;10507;23493;54583;55636;57493	TGFBR3;EGLN1;SFRP1;MSX2;TGFB2;HEG1;NOTCH1;TEK;S1PR1;HEY2;SEMA4D;PLXNB1;CHD7;TGFBR1;BMPR1A;ADAMTS1
GO:1901532	regulation of hematopoietic progenitor cell differentiation	http://amigo,geneontology,org/amigo/term/GO:1901532	37	12	3.99616	3.00288	0.0003399	0.0107642	865;2624;4780;4851;5610;6886;6929;6938;10443;22890;83737;96459	NFE2L2;ZBTB1;TCF3;NOTCH1;CBFB;TAL1;FNIP1;GATA2;EIF2AK2;ITCH;TCF12;N4BP2L2
GO:0031076	embryonic camera-type eye development	http://amigo,geneontology,org/amigo/term/GO:0031076	37	12	3.99616	3.00288	0.0003399	0.0107642	4040;5080;5629;6670;6935;7289;7474;10763;10818;28996;157506;204851	TULP3;SP3;NES;RDH10;HIPK2;HIPK1;LRP6;PAX6;WNT5A;ZEB1;PROX1;FRS2
GO:0060251	regulation of glial cell proliferation	http://amigo,geneontology,org/amigo/term/GO:0060251	31	10	3.34813	2.98674	0.00110483	0.024593	1385;2670;4851;5324;5501;5583;6663;23376;23405;29956	PPP1CC;GFAP;DICER1;NOTCH1;UFL1;SOX10;CREB1;PRKCH;CERS2;PLAG1
GO:0032728	positive regulation of interferon-beta production	http://amigo,geneontology,org/amigo/term/GO:0032728	31	10	3.34813	2.98674	0.00110483	0.024593	3659;3665;5781;7098;7099;8767;8780;26137;57506;64135	PTPN11;TLR4;IRF7;IFIH1;IRF1;MAVS;ZBTB20;RIOK3;RIPK2;TLR3
GO:0048710	regulation of astrocyte differentiation	http://amigo,geneontology,org/amigo/term/GO:0048710	28	9	3.02412	2.97607	0.00200295	0.0379351	3398;3400;3572;4099;4851;5270;6900;7101;9283	GPR37L1;NR2E1;SERPINE2;NOTCH1;ID2;IL6ST;CNTN2;MAG;ID4
GO:0060512	prostate gland morphogenesis	http://amigo,geneontology,org/amigo/term/GO:0060512	28	9	3.02412	2.97607	0.00200295	0.0379351	2263;3371;3400;4851;6422;6662;7474;9420;10818	SFRP1;TNC;CYP7B1;NOTCH1;SOX9;WNT5A;ID4;FGFR2;FRS2
GO:0032647	regulation of interferon-alpha production	http://amigo,geneontology,org/amigo/term/GO:0032647	28	9	3.02412	2.97607	0.00200295	0.0379351	1147;3665;6772;7098;7099;8767;9111;57506;64135	TLR4;STAT1;IRF7;IFIH1;NMI;MAVS;RIPK2;CHUK;TLR3
GO:0060338	regulation of type I interferon-mediated signaling pathway	http://amigo,geneontology,org/amigo/term/GO:0060338	28	9	3.02412	2.97607	0.00200295	0.0379351	3665;5771;5781;7474;11274;25939;26065;57506;84166	PTPN11;IRF7;SAMHD1;PTPN2;LSM14A;MAVS;USP18;NLRC5;WNT5A
GO:0030866	cortical actin cytoskeleton organization	http://amigo,geneontology,org/amigo/term/GO:0030866	41	13	4.42818	2.93575	0.000250094	0.0086449	1739;2037;3551;3996;5341;5357;6093;6242;7094;7456;23433;54443;114793	RTKN;LLGL1;TLN1;RHOQ;EPB41L2;DLG1;PLEK;FMNL2;PLS1;ROCK1;ANLN;IKBKB;WIPF1
GO:0045687	positive regulation of glial cell differentiation	http://amigo,geneontology,org/amigo/term/GO:0045687	38	12	4.10416	2.92386	0.000448433	0.0133369	443;3065;3398;3572;4099;4821;4851;5270;5970;10215;23405;84504	RELA;SERPINE2;DICER1;NOTCH1;ID2;HDAC1;IL6ST;NKX2-2;MAG;OLIG2;ASPA;NKX6-2
GO:0014911	positive regulation of smooth muscle cell migration	http://amigo,geneontology,org/amigo/term/GO:0014911	35	11	3.78015	2.90994	0.000806086	0.0201877	538;1398;1902;3488;4193;4303;8826;9510;9732;80005;80031	CRK;FOXO4;MDM2;IQGAP1;DOCK5;IGFBP5;ADAMTS1;LPAR1;ATP7A;DOCK4;SEMA6D
GO:0031641	regulation of myelination	http://amigo,geneontology,org/amigo/term/GO:0031641	35	11	3.78015	2.90994	0.000806086	0.0201877	745;1739;3082;4099;6285;6663;8898;22933;23405;56288;84504	S100B;HGF;MTMR2;DICER1;SIRT2;DLG1;SOX10;MYRF;PARD3;MAG;NKX6-2
GO:0014015	positive regulation of gliogenesis	http://amigo,geneontology,org/amigo/term/GO:0014015	64	20	6.91228	2.8934	7.57206e-06	0.000583369	443;2670;3065;3398;3572;4099;4821;4851;5025;5270;5324;5501;5583;5970;6663;10215;23376;23405;57165;84504	PPP1CC;RELA;GFAP;P2RX4;SERPINE2;DICER1;NOTCH1;ID2;HDAC1;IL6ST;UFL1;NKX2-2;SOX10;MAG;GJC2;PRKCH;OLIG2;ASPA;NKX6-2;PLAG1
GO:0048713	regulation of oligodendrocyte differentiation	http://amigo,geneontology,org/amigo/term/GO:0048713	32	10	3.45614	2.8934	0.00145332	0.0296901	443;3065;3398;3400;4821;4851;10215;11221;23500;85414	DUSP10;NOTCH1;ID2;HDAC1;DAAM2;SLC45A3;NKX2-2;ID4;OLIG2;ASPA
GO:0003281	ventricular septum development	http://amigo,geneontology,org/amigo/term/GO:0003281	69	21	7.4523	2.81792	7.19083e-06	0.000558734	1785;2263;3398;4052;4193;4846;4851;5629;7042;7046;7048;7049;7474;9321;10818;23493;53834;54583;57216;57493;64783	RBM15;TGFBR3;EGLN1;FGFRL1;TGFB2;MDM2;NOS3;VANGL2;DNM2;HEG1;NOTCH1;ID2;HEY2;LTBP1;TGFBR2;WNT5A;TGFBR1;TRIP11;FGFR2;PROX1;FRS2
GO:0048008	platelet-derived growth factor receptor signaling pathway	http://amigo,geneontology,org/amigo/term/GO:0048008	53	16	5.72423	2.79514	9.66724e-05	0.00435074	347;867;868;2152;3092;3717;4643;5156;5286;5771;5781;5782;8826;9026;10628;25976	PTPN11;CBLB;APOD;TXNIP;HIP1R;PTPN2;JAK2;CBL;IQGAP1;PTPN12;HIP1;F3;MYO1E;PDGFRA;TIPARP;PIK3C2A
GO:0045685	regulation of glial cell differentiation	http://amigo,geneontology,org/amigo/term/GO:0045685	63	19	6.80427	2.79236	2.24143e-05	0.00135845	443;3065;3398;3400;3572;4099;4821;4851;5270;5970;6900;7101;9283;10215;11221;23405;23500;84504;85414	RELA;GPR37L1;NR2E1;DUSP10;SERPINE2;DICER1;NOTCH1;ID2;HDAC1;IL6ST;DAAM2;SLC45A3;NKX2-2;CNTN2;MAG;ID4;OLIG2;ASPA;NKX6-2
GO:0060411	cardiac septum morphogenesis	http://amigo,geneontology,org/amigo/term/GO:0060411	73	22	7.88432	2.79035	5.24324e-06	0.000437305	182;657;2263;3398;4193;4488;4846;4851;4853;5629;7042;7046;7048;7049;7474;10512;23493;53834;54583;55636;57216;64783	RBM15;TGFBR3;EGLN1;FGFRL1;MSX2;SEMA3C;TGFB2;MDM2;NOS3;JAG1;VANGL2;NOTCH1;ID2;NOTCH2;HEY2;TGFBR2;WNT5A;CHD7;TGFBR1;BMPR1A;FGFR2;PROX1
GO:0014013	regulation of gliogenesis	http://amigo,geneontology,org/amigo/term/GO:0014013	110	33	11.8805	2.77767	2.879e-08	5.81622e-06	443;1385;1880;2146;2670;3065;3398;3400;3572;4099;4821;4851;5025;5270;5324;5501;5583;5803;5970;6663;6900;7101;9283;10215;11221;22933;23376;23405;23500;29956;57165;84504;85414	PPP1CC;RELA;GPR37L1;NR2E1;GFAP;P2RX4;DUSP10;GPR183;SERPINE2;DICER1;NOTCH1;SIRT2;ID2;HDAC1;IL6ST;UFL1;DAAM2;SLC45A3;EZH2;NKX2-2;SOX10;CNTN2;MAG;ID4;CREB1;GJC2;PRKCH;OLIG2;ASPA;NKX6-2;CERS2;PTPRZ1;PLAG1
GO:0014014	negative regulation of gliogenesis	http://amigo,geneontology,org/amigo/term/GO:0014014	40	12	4.32017	2.77767	0.000754221	0.0193144	3398;3400;4851;6663;7101;9283;11221;22933;23405;23500;29956;84504	GPR37L1;NR2E1;DUSP10;DICER1;NOTCH1;SIRT2;ID2;DAAM2;SOX10;ID4;NKX6-2;CERS2
GO:0060218	hematopoietic stem cell differentiation	http://amigo,geneontology,org/amigo/term/GO:0060218	34	10	3.67215	2.7232	0.0024169	0.0435216	865;2624;4780;5610;6422;6886;6929;6938;10443;83737	SFRP1;NFE2L2;TCF3;CBFB;TAL1;GATA2;EIF2AK2;ITCH;TCF12;N4BP2L2
GO:0097035	regulation of membrane lipid distribution	http://amigo,geneontology,org/amigo/term/GO:0097035	41	12	4.42818	2.70992	0.000962825	0.0227944	19;5027;5243;23120;23200;23250;55754;57088;57205;79895;121601;286410	TMEM30A;P2RX7;ATP10B;ATP11A;PLSCR4;ANO4;ATP8B4;ABCB1;ATP10D;ATP11B;ABCA1;ATP11C
GO:0010001	glial cell differentiation	http://amigo,geneontology,org/amigo/term/GO:0010001	196	57	21.1688	2.69264	1.24356e-12	2.26104e-09	429;443;745;928;1267;1270;1902;2065;2670;2934;3065;3398;3400;3572;3766;3913;4099;4821;4851;4915;5080;5270;5354;5454;5781;5803;5970;6279;6285;6426;6657;6662;6663;6886;6900;7099;7101;7431;9283;9639;10215;10397;11221;22933;23405;23500;26227;51176;55553;56288;57721;64398;79152;79628;84504;85414;116448	S100B;PTPN11;TLR4;RELA;GPR37L1;KCNJ10;S100A8;NR2E1;PHGDH;LAMB2;SOX6;GFAP;DUSP10;VIM;METTL14;LEF1;SERPINE2;NTRK2;DICER1;NOTCH1;SIRT2;ID2;HDAC1;IL6ST;SOX2;CNTF;SH3TC2;OLIG1;TAL1;DAAM2;CD9;MPP5;SLC45A3;SOX9;NKX2-2;SOX10;PAX6;MYRF;POU3F2;ASCL1;PARD3;GSN;CNTN2;MAG;NDRG1;CNP;ID4;FA2H;OLIG2;ASPA;NKX6-2;PTPRZ1;LPAR1;PLP1;ARHGEF10;SRSF1;ERBB3
GO:0006509	membrane protein ectodomain proteolysis	http://amigo,geneontology,org/amigo/term/GO:0006509	45	13	4.86019	2.67479	0.000686609	0.0179367	102;5027;6093;6868;7078;7079;8754;27316;29763;51107;51752;84888;257364	TIMP3;ERAP1;P2RX7;TIMP4;APH1A;ADAM17;SNX33;ADAM10;PACSIN3;ADAM9;RBMX;ROCK1;SPPL2A
GO:0031102	neuron projection regeneration	http://amigo,geneontology,org/amigo/term/GO:0031102	52	15	5.61622	2.67083	0.000277308	0.00930261	347;1270;1495;2670;3082;3371;3717;3913;4099;4974;6696;8578;9448;29956;83700	OMG;LAMB2;APOD;GFAP;TNC;HGF;JAK2;SPP1;CNTF;SCARF1;CTNNA1;MAP4K4;MAG;CERS2;JAM3
GO:0000186	activation of MAPKK activity	http://amigo,geneontology,org/amigo/term/GO:0000186	52	15	5.61622	2.67083	0.000277308	0.00930261	1326;1398;3717;4214;4296;5610;5894;6885;7046;8754;8767;10746;10818;120892;197259	LRRK2;RAF1;MAP3K11;MAP3K8;CRK;JAK2;MAP3K1;MLKL;ADAM9;EIF2AK2;RIPK2;MAP3K7;TGFBR1;MAP3K2;FRS2
GO:0033619	membrane protein proteolysis	http://amigo,geneontology,org/amigo/term/GO:0033619	59	17	6.37225	2.66782	0.000112749	0.00488097	102;5027;5970;6093;6868;7078;7079;8754;9476;27316;29763;51107;51360;51752;84236;84888;257364	TIMP3;RELA;ERAP1;P2RX7;MBTPS2;TIMP4;APH1A;ADAM17;RHBDD1;SNX33;ADAM10;PACSIN3;ADAM9;RBMX;NAPSA;ROCK1;SPPL2A
GO:1902041	regulation of extrinsic apoptotic signaling pathway via death domain receptors	http://amigo,geneontology,org/amigo/term/GO:1902041	56	16	6.04824	2.6454	0.00019826	0.00739694	355;658;672;3082;3958;4118;4846;5894;6422;6423;6498;7078;8743;8795;64114;117584	TIMP3;RAF1;BRCA1;SFRP1;SFRP2;TNFSF10;HGF;SKIL;NOS3;FAS;TNFRSF10B;TMBIM1;RFFL;LGALS3;BMPR1B;MAL
GO:0032648	regulation of interferon-beta production	http://amigo,geneontology,org/amigo/term/GO:0032648	49	14	5.29221	2.6454	0.000489328	0.0140775	3659;3665;5495;5781;5966;7098;7099;8767;8780;9111;10475;26137;57506;64135	PTPN11;TLR4;IRF7;IFIH1;IRF1;PPM1B;TRIM38;NMI;MAVS;REL;ZBTB20;RIOK3;RIPK2;TLR3
GO:0003279	cardiac septum development	http://amigo,geneontology,org/amigo/term/GO:0003279	106	30	11.4485	2.62044	4.95574e-07	6.17159e-05	182;657;1785;2263;3398;4052;4193;4488;4846;4851;4853;5629;7042;7046;7048;7049;7474;7541;9321;10512;10818;11174;23493;27031;53834;54583;55636;57216;57493;64783	RBM15;TGFBR3;EGLN1;FGFRL1;MSX2;ZBTB14;SEMA3C;TGFB2;MDM2;NOS3;JAG1;VANGL2;DNM2;HEG1;NOTCH1;ID2;NOTCH2;HEY2;LTBP1;TGFBR2;WNT5A;CHD7;TGFBR1;ADAMTS6;TRIP11;BMPR1A;FGFR2;PROX1;FRS2;NPHP3
GO:0002063	chondrocyte development	http://amigo,geneontology,org/amigo/term/GO:0002063	46	13	4.9682	2.61664	0.000863697	0.0210626	176;658;4488;5212;6423;6662;7048;22856;51320;51435;54928;64856;85301	SFRP2;MSX2;IMPAD1;COL27A1;VWA1;VIT;MEX3C;CHSY1;SOX9;BMPR1B;ACAN;TGFBR2;SCARA3
GO:0030865	cortical cytoskeleton organization	http://amigo,geneontology,org/amigo/term/GO:0030865	46	13	4.9682	2.61664	0.000863697	0.0210626	1739;2037;3551;3996;5341;5357;6093;6242;7094;7456;23433;54443;114793	RTKN;LLGL1;TLN1;RHOQ;EPB41L2;DLG1;PLEK;FMNL2;PLS1;ROCK1;ANLN;IKBKB;WIPF1
GO:0070317	negative regulation of G0 to G1 transition	http://amigo,geneontology,org/amigo/term/GO:0070317	39	11	4.21217	2.61148	0.00215974	0.0403167	317;672;2146;4149;4303;7027;8726;10138;23468;23512;80012	BRCA1;CBX5;SUZ12;MAX;TFDP1;FOXO4;EED;APAF1;YAF2;EZH2;PHC3
GO:0000381	regulation of alternative mRNA splicing, via spliceosome	http://amigo,geneontology,org/amigo/term/GO:0000381	64	18	6.91228	2.60406	0.000101197	0.00450014	1655;2332;4154;5725;5978;6426;6427;6428;6430;6434;10150;10179;10521;10772;27316;55796;64783;83759	RBM15;DDX17;TRA2B;MBNL3;FMR1;MBNL2;REST;DDX5;PTBP1;MBNL1;RBM7;RBM4B;RBMX;SRSF10;SRSF2;SRSF3;SRSF5;SRSF1
GO:0003179	heart valve morphogenesis	http://amigo,geneontology,org/amigo/term/GO:0003179	50	14	5.40022	2.59249	0.000612936	0.0167333	182;657;4193;4846;4851;4853;5925;6093;6662;7042;7048;23493;53834;56999	FGFRL1;TGFB2;MDM2;NOS3;JAG1;NOTCH1;ADAMTS9;NOTCH2;HEY2;SOX9;TGFBR2;RB1;ROCK1;BMPR1A
GO:0017145	stem cell division	http://amigo,geneontology,org/amigo/term/GO:0017145	40	11	4.32017	2.54619	0.00269287	0.0470565	2263;4851;6423;7042;7073;8202;8452;25937;51176;57216;64321	CUL3;SFRP2;NCOA3;TGFB2;LEF1;TIAL1;VANGL2;WWTR1;NOTCH1;SOX17;FGFR2
GO:0032608	interferon-beta production	http://amigo,geneontology,org/amigo/term/GO:0032608	51	14	5.50822	2.54166	0.00076202	0.0194593	3659;3665;5495;5781;5966;7098;7099;8767;8780;9111;10475;26137;57506;64135	PTPN11;TLR4;IRF7;IFIH1;IRF1;PPM1B;TRIM38;NMI;MAVS;REL;ZBTB20;RIOK3;RIPK2;TLR3
GO:0042063	gliogenesis	http://amigo,geneontology,org/amigo/term/GO:0042063	265	72	28.6211	2.51562	6.25056e-14	4.90774e-10	429;443;745;928;1267;1270;1385;1880;1902;2065;2146;2670;2934;3065;3398;3400;3572;3766;3913;4099;4323;4821;4851;4915;5025;5080;5270;5324;5354;5454;5501;5583;5781;5803;5970;6279;6285;6426;6657;6662;6663;6886;6900;7042;7099;7101;7431;9283;9639;10215;10397;11221;22933;23224;23376;23405;23500;25777;26227;29956;51176;55553;56288;57165;57721;64398;79152;79628;84504;85414;90865;116448	S100B;PTPN11;PPP1CC;MMP14;TLR4;RELA;SUN2;GPR37L1;KCNJ10;S100A8;NR2E1;PHGDH;LAMB2;SOX6;TGFB2;GFAP;P2RX4;SYNE2;DUSP10;VIM;METTL14;LEF1;GPR183;SERPINE2;NTRK2;DICER1;NOTCH1;SIRT2;ID2;HDAC1;IL6ST;UFL1;SOX2;CNTF;SH3TC2;OLIG1;TAL1;DAAM2;CD9;MPP5;SLC45A3;SOX9;EZH2;NKX2-2;SOX10;PAX6;MYRF;POU3F2;ASCL1;PARD3;GSN;CNTN2;MAG;NDRG1;CNP;ID4;CREB1;FA2H;GJC2;PRKCH;OLIG2;IL33;ASPA;NKX6-2;CERS2;PTPRZ1;LPAR1;PLP1;ARH…
GO:0001885	endothelial cell development	http://amigo,geneontology,org/amigo/term/GO:0001885	63	17	6.80427	2.49843	0.000270717	0.00918315	1903;3551;4478;5906;5908;5962;6093;6781;7082;7716;9414;25932;26084;51735;57493;57826;60484	VEZF1;STC1;RAP1B;RAP2C;HEG1;MSN;S1PR3;RAP1A;CLIC4;HAPLN2;RAPGEF6;TJP2;RDX;ROCK1;IKBKB;TJP1;ARHGEF26
GO:0003170	heart valve development	http://amigo,geneontology,org/amigo/term/GO:0003170	56	15	6.04824	2.48006	0.000664088	0.0174992	182;657;4193;4846;4851;4853;5925;6093;6662;7042;7048;7541;23493;53834;56999	FGFRL1;ZBTB14;TGFB2;MDM2;NOS3;JAG1;NOTCH1;ADAMTS9;NOTCH2;HEY2;SOX9;TGFBR2;RB1;ROCK1;BMPR1A
GO:0045023	G0 to G1 transition	http://amigo,geneontology,org/amigo/term/GO:0045023	45	12	4.86019	2.46904	0.0023328	0.0423454	317;672;2146;4149;4194;4303;7027;8726;10138;23468;23512;80012	BRCA1;CBX5;SUZ12;MAX;TFDP1;FOXO4;EED;APAF1;YAF2;EZH2;MDM4;PHC3
GO:0014812	muscle cell migration	http://amigo,geneontology,org/amigo/term/GO:0014812	79	21	8.53234	2.46122	6.8699e-05	0.0034388	538;657;780;1398;1902;2660;3488;4193;4303;4780;5328;6093;7060;8826;9510;9732;10276;51804;80005;80031;84466	PLAU;DDR1;CRK;FOXO4;NFE2L2;MDM2;IQGAP1;DOCK5;NET1;IGFBP5;SIX4;ROCK1;BMPR1A;ADAMTS1;LPAR1;ATP7A;THBS4;DOCK4;SEMA6D;MEGF10;MSTN
GO:2000736	regulation of stem cell differentiation	http://amigo,geneontology,org/amigo/term/GO:2000736	68	18	7.34429	2.45088	0.000235085	0.00834828	182;657;865;2624;4780;4851;5156;5610;5978;6662;6886;6929;6938;7042;10443;10512;55553;83737	SEMA3C;SOX6;TGFB2;NFE2L2;JAG1;TCF3;REST;NOTCH1;CBFB;TAL1;GATA2;SOX9;EIF2AK2;PDGFRA;ITCH;TCF12;BMPR1A;N4BP2L2
GO:0002088	lens development in camera-type eye	http://amigo,geneontology,org/amigo/term/GO:0002088	69	18	7.4523	2.41536	0.00028638	0.00950177	1027;1410;1739;4211;5080;5629;6498;7046;7048;7431;7474;7482;8412;9839;10818;23657;28996;204851	MEIS1;VIM;WNT2B;SKIL;SLC7A11;HIPK2;HIPK1;DLG1;CDKN1B;BCAR3;CRYAB;TGFBR2;PAX6;WNT5A;ZEB2;TGFBR1;PROX1;FRS2
GO:0010718	positive regulation of epithelial to mesenchymal transition	http://amigo,geneontology,org/amigo/term/GO:0010718	46	12	4.9682	2.41536	0.00285131	0.0491864	182;2146;4017;4851;6934;7042;7046;7048;25805;25937;28984;51176	RGCC;TGFB2;LOXL2;LEF1;JAG1;WWTR1;NOTCH1;BAMBI;EZH2;TGFBR2;TGFBR1;TCF7L2
GO:0043536	positive regulation of blood vessel endothelial cell migration	http://amigo,geneontology,org/amigo/term/GO:0043536	54	14	5.83223	2.40045	0.00140441	0.0289512	958;2113;2247;2624;3791;4780;4846;5025;5286;6667;6868;7424;57381;116150	P2RX4;NFE2L2;NUS1;FGF2;NOS3;RHOJ;VEGFC;ADAM17;CD40;ETS1;SP1;GATA2;KDR;PIK3C2A
GO:0072089	stem cell proliferation	http://amigo,geneontology,org/amigo/term/GO:0072089	109	28	11.7725	2.37843	9.27988e-06	0.000690068	429;1495;2122;2247;2263;3400;4254;4851;5080;5243;5610;6423;6663;7101;7424;7474;7482;10425;10443;10763;10818;51176;54820;64321;64399;120892;192669;342371	LRRK2;SFRP2;NR2E1;NDE1;ATXN1L;WNT2B;FGF2;NES;VEGFC;LEF1;KITLG;MECOM;ARIH2;NOTCH1;SOX17;ABCB1;CTNNA1;SOX10;PAX6;EIF2AK2;WNT5A;ASCL1;ID4;FGFR2;AGO3;N4BP2L2;FRS2;HHIP
GO:0035384	thioester biosynthetic process	http://amigo,geneontology,org/amigo/term/GO:0035384	51	13	5.50822	2.36011	0.00242239	0.0435216	32;2181;2639;5166;6319;23205;51144;55066;55902;60481;64834;79993;84532	ACSS2;ACACB;PDPR;ACSBG1;HSD17B12;SCD;ELOVL1;GCDH;PDK4;ACSL3;ELOVL5;ACSS1;ELOVL7
GO:0071616	acyl-CoA biosynthetic process	http://amigo,geneontology,org/amigo/term/GO:0071616	51	13	5.50822	2.36011	0.00242239	0.0435216	32;2181;2639;5166;6319;23205;51144;55066;55902;60481;64834;79993;84532	ACSS2;ACACB;PDPR;ACSBG1;HSD17B12;SCD;ELOVL1;GCDH;PDK4;ACSL3;ELOVL5;ACSS1;ELOVL7
GO:0035904	aorta development	http://amigo,geneontology,org/amigo/term/GO:0035904	51	13	5.50822	2.36011	0.00242239	0.0435216	182;657;1785;2138;4052;4851;5311;5629;7042;11174;23493;55636;56999	TGFB2;JAG1;DNM2;NOTCH1;ADAMTS9;HEY2;LTBP1;CHD7;PKD2;ADAMTS6;BMPR1A;EYA1;PROX1
GO:0030888	regulation of B cell proliferation	http://amigo,geneontology,org/amigo/term/GO:0030888	59	15	6.37225	2.35395	0.00119494	0.0259886	196;472;604;933;952;958;1880;4332;5074;7037;7099;10673;11314;115650;149041	TLR4;CD300A;BCL6;ATM;RC3H1;AHR;GPR183;TNFSF13B;PAWR;CD40;TNFRSF13C;CD22;MNDA;TFRC;CD38
GO:0008360	regulation of cell shape	http://amigo,geneontology,org/amigo/term/GO:0008360	150	38	16.2006	2.34559	3.73391e-07	4.96973e-05	391;1398;1739;1902;2059;2242;2534;2768;3249;3689;3791;4289;4478;4651;5364;5365;5962;6285;8994;10269;10435;10507;10672;10979;11135;22836;23191;23433;25805;55023;55785;57381;57471;79784;89846;91010;121512;254065	S100B;PHIP;CRK;GNA13;FYN;FMNL3;FGD6;FES;LIMD1;HPN;RHOG;RHOJ;ZMPSTE24;CYFIP1;MYH14;RHOQ;EPS8;BAMBI;MKLN1;MYO10;SEMA4D;MSN;PLXNB1;CDC42EP2;DLG1;KDR;ITGB2;FGD3;GNA12;FERMT2;CDC42EP1;BRWD3;RHOBTB3;RDX;LPAR1;PLXNB3;ERMN;FGD4
GO:0000380	alternative mRNA splicing, via spliceosome	http://amigo,geneontology,org/amigo/term/GO:0000380	75	19	8.10032	2.34559	0.000295932	0.00971234	1655;2332;4154;5725;5978;6426;6427;6428;6430;6433;6434;10150;10179;10521;10772;27316;55796;64783;83759	RBM15;DDX17;TRA2B;MBNL3;FMR1;MBNL2;REST;SFSWAP;DDX5;PTBP1;MBNL1;RBM7;RBM4B;RBMX;SRSF10;SRSF2;SRSF3;SRSF5;SRSF1
GO:0014068	positive regulation of phosphatidylinositol 3-kinase signaling	http://amigo,geneontology,org/amigo/term/GO:0014068	79	20	8.53234	2.34402	0.000209326	0.00769803	847;867;2065;2321;2534;2549;3082;3606;3717;3791;4915;5156;5364;5863;6662;7010;7042;10507;79899;219699	IL18;TGFB2;CAT;FYN;HGF;JAK2;CBL;NTRK2;TEK;SEMA4D;PLXNB1;SOX9;KDR;UNC5B;RGL2;FLT1;PDGFRA;PRR5L;GAB1;ERBB3
GO:0001942	hair follicle development	http://amigo,geneontology,org/amigo/term/GO:0001942	87	22	9.39638	2.34133	0.000104988	0.00461083	538;1775;1896;2263;3065;3488;4038;4488;4851;5970;6662;7042;7474;8323;8549;10269;11166;27152;55366;57216;135228;340481	RELA;INTU;MSX2;TGFB2;LGR5;SOX21;LRP4;ZMPSTE24;VANGL2;NOTCH1;HDAC1;LGR4;EDA;SOX9;IGFBP5;ZDHHC21;WNT5A;DNASE1L2;FZD6;CD109;ATP7A;FGFR2
GO:0043535	regulation of blood vessel endothelial cell migration	http://amigo,geneontology,org/amigo/term/GO:0043535	88	22	9.50438	2.31472	0.000125903	0.0052741	285;958;2113;2247;2624;3728;3791;4780;4846;4851;5025;5286;5547;6667;6868;7101;7424;28984;29775;57381;116150;161742	ANGPT2;CARD10;RGCC;NR2E1;P2RX4;NFE2L2;JUP;NUS1;FGF2;NOS3;RHOJ;VEGFC;ADAM17;NOTCH1;CD40;SPRED1;ETS1;SP1;GATA2;KDR;PRCP;PIK3C2A
GO:0022404	molting cycle process	http://amigo,geneontology,org/amigo/term/GO:0022404	89	22	9.61238	2.28871	0.000150427	0.00597177	538;1775;1896;2263;3065;3488;4038;4488;4851;5970;6662;7042;7474;8323;8549;10269;11166;27152;55366;57216;135228;340481	RELA;INTU;MSX2;TGFB2;LGR5;SOX21;LRP4;ZMPSTE24;VANGL2;NOTCH1;HDAC1;LGR4;EDA;SOX9;IGFBP5;ZDHHC21;WNT5A;DNASE1L2;FZD6;CD109;ATP7A;FGFR2
GO:0022405	hair cycle process	http://amigo,geneontology,org/amigo/term/GO:0022405	89	22	9.61238	2.28871	0.000150427	0.00597177	538;1775;1896;2263;3065;3488;4038;4488;4851;5970;6662;7042;7474;8323;8549;10269;11166;27152;55366;57216;135228;340481	RELA;INTU;MSX2;TGFB2;LGR5;SOX21;LRP4;ZMPSTE24;VANGL2;NOTCH1;HDAC1;LGR4;EDA;SOX9;IGFBP5;ZDHHC21;WNT5A;DNASE1L2;FZD6;CD109;ATP7A;FGFR2
GO:0098773	skin epidermis development	http://amigo,geneontology,org/amigo/term/GO:0098773	89	22	9.61238	2.28871	0.000150427	0.00597177	538;1775;1896;2263;3065;3488;4038;4488;4851;5970;6662;7042;7474;8323;8549;10269;11166;27152;55366;57216;135228;340481	RELA;INTU;MSX2;TGFB2;LGR5;SOX21;LRP4;ZMPSTE24;VANGL2;NOTCH1;HDAC1;LGR4;EDA;SOX9;IGFBP5;ZDHHC21;WNT5A;DNASE1L2;FZD6;CD109;ATP7A;FGFR2
GO:0050680	negative regulation of epithelial cell proliferation	http://amigo,geneontology,org/amigo/term/GO:0050680	119	29	12.8525	2.25637	1.93188e-05	0.00117871	857;858;1027;1030;1739;2263;2321;3249;4163;5080;5828;5925;6422;6423;6657;6662;6772;7042;7046;7049;7474;9788;11221;27152;28984;57560;79577;84913;135228	MCC;CDKN2B;TGFBR3;STAT1;SFRP1;SFRP2;INTU;RGCC;TGFB2;MTSS1;DUSP10;HPN;PEX2;CDC73;SOX2;CAV1;DLG1;CDKN1B;SOX9;PAX6;FLT1;WNT5A;ATOH8;TGFBR1;RB1;CD109;CAV2;FGFR2;IFT80
GO:0045446	endothelial cell differentiation	http://amigo,geneontology,org/amigo/term/GO:0045446	103	25	11.1244	2.2473	7.58133e-05	0.00360848	182;1901;1903;3551;4478;4851;5629;5906;5908;5962;6093;6781;6935;7082;7716;9414;23493;25932;26084;51735;57493;57826;60484;64321;84913	VEZF1;STC1;RAP1B;JAG1;RAP2C;HEG1;NOTCH1;S1PR1;HEY2;SOX17;MSN;S1PR3;RAP1A;CLIC4;ATOH8;HAPLN2;ZEB1;RAPGEF6;TJP2;RDX;ROCK1;IKBKB;TJP1;PROX1;ARHGEF26
GO:0014855	striated muscle cell proliferation	http://amigo,geneontology,org/amigo/term/GO:0014855	62	15	6.69627	2.24005	0.00204452	0.0384819	657;2047;2247;2263;2660;3717;4211;4851;7042;7046;7048;7049;23493;84466;94104	TGFBR3;MEIS1;TGFB2;EPHB1;FGF2;JAK2;PAXBP1;NOTCH1;HEY2;TGFBR2;TGFBR1;BMPR1A;FGFR2;MEGF10;MSTN
GO:1901888	regulation of cell junction assembly	http://amigo,geneontology,org/amigo/term/GO:1901888	87	21	9.39638	2.2349	0.000299903	0.00980725	347;857;865;2824;3551;3791;4323;5583;5906;5908;6093;6422;7010;7082;8826;9448;11170;22998;23499;79834;100506658	MMP14;SFRP1;APOD;RAP1B;GPM6B;IQGAP1;PEAK1;TEK;CBFB;CAV1;KDR;MAP4K4;RAP1A;FAM107A;LIMCH1;PRKCH;ROCK1;IKBKB;MACF1;OCLN;TJP1
GO:0043484	regulation of RNA splicing	http://amigo,geneontology,org/amigo/term/GO:0043484	133	32	14.3646	2.2277	9.74458e-06	0.000714419	1195;1198;1655;2332;3181;3185;3187;4154;5725;5978;6207;6426;6427;6428;6430;6433;6434;7072;9991;10150;10179;10521;10772;23076;27316;29896;55796;57396;64783;79026;83759;284695	RBM15;DDX17;TRA2B;MBNL3;PTBP3;FMR1;MBNL2;HNRNPA2B1;REST;ZNF326;RRP1B;HNRNPF;SFSWAP;DDX5;PTBP1;MBNL1;RPS13;HNRNPH1;RBM7;RBM4B;CLK3;AHNAK;RBMX;SRSF10;CLK1;TRA2A;SRSF2;SRSF3;SRSF5;SRSF1;TIA1;CLK4
GO:2001237	negative regulation of extrinsic apoptotic signaling pathway	http://amigo,geneontology,org/amigo/term/GO:2001237	100	24	10.8004	2.22213	0.000126377	0.0052741	355;672;1495;2070;2138;2534;2729;2730;3082;3655;3685;3958;4846;5894;5970;6423;6934;7046;8743;8795;55023;64114;117584;219699	RAF1;RELA;BRCA1;SFRP2;PHIP;GCLC;GCLM;FYN;TNFSF10;HGF;NOS3;EYA4;FAS;TNFRSF10B;TMBIM1;RFFL;LGALS3;CTNNA1;UNC5B;ITGA6;TGFBR1;TCF7L2;ITGAV;EYA1
GO:0001570	vasculogenesis	http://amigo,geneontology,org/amigo/term/GO:0001570	75	18	8.10032	2.22213	0.000847813	0.0209922	187;857;3685;3696;3791;4643;4851;4915;5906;7048;7049;8322;23493;25976;51666;57493;64321;161742	TGFBR3;ASB4;HEG1;NTRK2;NOTCH1;SPRED1;HEY2;SOX17;CAV1;APLNR;MYO1E;KDR;TGFBR2;RAP1A;TIPARP;FZD4;ITGAV;ITGB8
GO:0002244	hematopoietic progenitor cell differentiation	http://amigo,geneontology,org/amigo/term/GO:0002244	113	27	12.2045	2.2123	5.34571e-05	0.00279298	865;2624;4780;4851;5156;5341;5610;5803;5978;6422;6886;6929;6938;8692;10443;22890;26108;51205;54443;55326;55526;57623;83700;83737;96459;115761;157570	SFRP1;ARL11;ACP6;HYAL2;NFE2L2;AGPAT5;ZBTB1;TCF3;ZFAT;REST;NOTCH1;CBFB;ESCO2;TAL1;FNIP1;GATA2;PLEK;EIF2AK2;PDGFRA;PYGO1;ITCH;TCF12;DHTKD1;ANLN;PTPRZ1;JAM3;N4BP2L2
GO:1901224	positive regulation of NIK/NF-kappaB signaling	http://amigo,geneontology,org/amigo/term/GO:1901224	73	17	7.88432	2.15618	0.00166476	0.0333355	1116;1896;3606;5610;5970;6885;7098;7099;8795;10333;10392;10892;23328;26523;29775;149041;192669	TLR4;RELA;CARD10;IL18;AGO1;NOD1;RC3H1;TNFRSF10B;CHI3L1;MALT1;EDA;EIF2AK2;MAP3K7;TLR6;SASH1;TLR3;AGO3
GO:0007009	plasma membrane organization	http://amigo,geneontology,org/amigo/term/GO:0007009	86	20	9.28837	2.15323	0.000691092	0.0180021	225;745;857;858;1785;2054;2934;5027;7042;9788;10397;29763;57088;64398;79152;79628;85377;115548;121601;257364	P2RX7;TGFB2;MTSS1;STX2;PLSCR4;DNM2;ANO4;SNX33;SH3TC2;CAV1;MPP5;MICALL1;PACSIN3;MYRF;GSN;NDRG1;FA2H;ABCD2;CAV2;FCHO2
GO:0030219	megakaryocyte differentiation	http://amigo,geneontology,org/amigo/term/GO:0030219	69	16	7.4523	2.14699	0.00235828	0.0427074	865;1030;2551;2624;3065;4211;5305;5781;6670;6886;8850;10006;26523;58508;64783;192669	PTPN11;RBM15;CDKN2B;MEIS1;AGO1;SP3;ABI1;HDAC1;CBFB;TAL1;GATA2;GABPA;PIP4K2A;KAT2B;KMT2C;AGO3
GO:0022612	gland morphogenesis	http://amigo,geneontology,org/amigo/term/GO:0022612	121	28	13.0685	2.14255	7.20776e-05	0.00346697	780;857;1896;2263;3082;3249;3371;3400;3488;4040;4478;4488;4851;5080;5241;5324;5629;6422;6662;7042;7048;7052;7474;8452;9420;10512;10818;284217	CUL3;SFRP1;MSX2;SEMA3C;DDR1;LAMA1;TGFB2;TNC;HGF;HPN;CYP7B1;TGM2;NOTCH1;MSN;CAV1;EDA;SOX9;IGFBP5;LRP6;TGFBR2;PAX6;WNT5A;ID4;PGR;FGFR2;PLAG1;PROX1;FRS2
GO:0003158	endothelium development	http://amigo,geneontology,org/amigo/term/GO:0003158	117	27	12.6365	2.13667	0.000101154	0.00450014	182;1901;1903;2246;3551;3791;4478;4851;5629;5906;5908;5962;6093;6781;6935;7082;7716;9414;23493;25932;26084;51735;57493;57826;60484;64321;84913	VEZF1;STC1;RAP1B;JAG1;RAP2C;HEG1;FGF1;NOTCH1;S1PR1;HEY2;SOX17;MSN;KDR;S1PR3;RAP1A;CLIC4;ATOH8;HAPLN2;ZEB1;RAPGEF6;TJP2;RDX;ROCK1;IKBKB;TJP1;PROX1;ARHGEF26
GO:0007422	peripheral nervous system development	http://amigo,geneontology,org/amigo/term/GO:0007422	74	17	7.99232	2.12704	0.00194791	0.0374386	2065;3913;4915;5376;5454;5970;6663;7368;9639;10397;22933;23405;56288;60484;64398;79152;79628	RELA;PMP22;LAMB2;NTRK2;DICER1;SIRT2;SH3TC2;MPP5;SOX10;POU3F2;PARD3;HAPLN2;NDRG1;FA2H;ARHGEF10;UGT8;ERBB3
GO:0007229	integrin-mediated signaling pathway	http://amigo,geneontology,org/amigo/term/GO:0007229	101	23	10.9084	2.10846	0.000393357	0.01192	102;667;1495;1793;3655;3676;3683;3684;3685;3687;3688;3689;3691;3696;5341;5354;5781;7094;8452;8754;9510;10979;27040	PTPN11;CUL3;TLN1;LAT;ITGB1;ITGAL;ITGA4;ITGB2;ADAM10;CTNNA1;PLEK;ADAM9;FERMT2;ITGAM;ITGB4;ITGA6;ITGAX;DOCK1;DST;ADAMTS1;PLP1;ITGAV;ITGB8
GO:0060337	type I interferon signaling pathway	http://amigo,geneontology,org/amigo/term/GO:0060337	84	19	9.07236	2.09427	0.00132591	0.0279025	3437;3454;3659;3665;4599;5771;5781;6772;6773;7474;9636;10379;11274;25939;26065;54739;57506;84166;91543	PTPN11;STAT1;IFNAR1;STAT2;IRF7;SAMHD1;MX1;IRF1;PTPN2;IFIT3;ISG15;LSM14A;XAF1;MAVS;USP18;NLRC5;IRF9;WNT5A;RSAD2
GO:0071357	cellular response to type I interferon	http://amigo,geneontology,org/amigo/term/GO:0071357	84	19	9.07236	2.09427	0.00132591	0.0279025	3437;3454;3659;3665;4599;5771;5781;6772;6773;7474;9636;10379;11274;25939;26065;54739;57506;84166;91543	PTPN11;STAT1;IFNAR1;STAT2;IRF7;SAMHD1;MX1;IRF1;PTPN2;IFIT3;ISG15;LSM14A;XAF1;MAVS;USP18;NLRC5;IRF9;WNT5A;RSAD2
GO:0038061	NIK/NF-kappaB signaling	http://amigo,geneontology,org/amigo/term/GO:0038061	120	27	12.9605	2.08325	0.000158923	0.00625441	329;1116;1147;1739;1896;3606;4791;5495;5610;5966;5970;6885;7098;7099;8795;9516;9770;10333;10392;10892;23328;23405;26523;29775;55075;149041;192669	TLR4;RELA;BIRC2;CARD10;IL18;AGO1;PPM1B;NOD1;UACA;RC3H1;NFKB2;DICER1;REL;TNFRSF10B;CHI3L1;DLG1;MALT1;EDA;EIF2AK2;MAP3K7;RASSF2;TLR6;LITAF;SASH1;CHUK;TLR3;AGO3
GO:0048024	regulation of mRNA splicing, via spliceosome	http://amigo,geneontology,org/amigo/term/GO:0048024	98	22	10.5844	2.07853	0.000641394	0.0172512	1655;2332;3181;4154;5725;5978;6426;6427;6428;6430;6433;6434;7072;10150;10179;10521;10772;27316;29896;55796;64783;83759	RBM15;DDX17;TRA2B;MBNL3;FMR1;MBNL2;HNRNPA2B1;REST;SFSWAP;DDX5;PTBP1;MBNL1;RBM7;RBM4B;RBMX;SRSF10;TRA2A;SRSF2;SRSF3;SRSF5;SRSF1;TIA1
GO:2001236	regulation of extrinsic apoptotic signaling pathway	http://amigo,geneontology,org/amigo/term/GO:2001236	152	34	16.4167	2.07107	2.7305e-05	0.00160148	355;658;672;857;1495;2070;2138;2534;2729;2730;3082;3655;3685;3958;4118;4846;5062;5519;5894;5970;6422;6423;6498;6934;7046;7078;7185;8692;8743;8795;55023;64114;117584;219699	TIMP3;RAF1;RELA;BRCA1;SFRP1;SFRP2;PHIP;PAK2;GCLC;HYAL2;GCLM;FYN;TNFSF10;HGF;TRAF1;SKIL;NOS3;EYA4;FAS;PPP2R1B;TNFRSF10B;TMBIM1;CAV1;RFFL;LGALS3;BMPR1B;CTNNA1;UNC5B;ITGA6;TGFBR1;TCF7L2;MAL;ITGAV;EYA1
GO:2000134	negative regulation of G1/S transition of mitotic cell cycle	http://amigo,geneontology,org/amigo/term/GO:2000134	94	21	10.1524	2.06848	0.000900736	0.0216058	472;835;1027;1030;2146;4193;4194;5311;5925;5933;5934;7027;8738;10106;11170;25904;25959;28984;57165;79577;91607	CDKN2B;CTDSP2;RGCC;RBL1;ATM;TFDP1;CRADD;MDM2;CASP2;KANK2;RBL2;CDC73;SLFN11;CNOT10;CDKN1B;EZH2;MDM4;FAM107A;PKD2;RB1;GJC2
GO:0032479	regulation of type I interferon production	http://amigo,geneontology,org/amigo/term/GO:0032479	112	25	12.0965	2.06672	0.0003116	0.0101533	1147;3659;3665;4791;5336;5495;5781;5966;5970;6737;6772;7098;7099;7318;8767;8780;9111;9636;10475;26137;54941;57506;64135;83737;84166	PTPN11;TLR4;RELA;STAT1;IRF7;PLCG2;IFIH1;IRF1;PPM1B;TRIM38;NMI;ISG15;NFKB2;MAVS;UBA7;REL;NLRC5;ZBTB20;RIOK3;RIPK2;ITCH;RNF125;TRIM21;CHUK;TLR3
GO:0042303	molting cycle	http://amigo,geneontology,org/amigo/term/GO:0042303	113	25	12.2045	2.04843	0.000359785	0.0110875	538;1775;1896;2263;3065;3488;4038;4488;4851;5970;6662;7042;7474;8323;8549;10269;11166;27152;55366;57216;79152;135228;162514;196264;340481	RELA;INTU;MSX2;TGFB2;LGR5;SOX21;LRP4;ZMPSTE24;VANGL2;MPZL3;NOTCH1;HDAC1;LGR4;EDA;SOX9;IGFBP5;ZDHHC21;WNT5A;DNASE1L2;FZD6;FA2H;TRPV3;CD109;ATP7A;FGFR2
GO:0042633	hair cycle	http://amigo,geneontology,org/amigo/term/GO:0042633	113	25	12.2045	2.04843	0.000359785	0.0110875	538;1775;1896;2263;3065;3488;4038;4488;4851;5970;6662;7042;7474;8323;8549;10269;11166;27152;55366;57216;79152;135228;162514;196264;340481	RELA;INTU;MSX2;TGFB2;LGR5;SOX21;LRP4;ZMPSTE24;VANGL2;MPZL3;NOTCH1;HDAC1;LGR4;EDA;SOX9;IGFBP5;ZDHHC21;WNT5A;DNASE1L2;FZD6;FA2H;TRPV3;CD109;ATP7A;FGFR2
GO:0032606	type I interferon production	http://amigo,geneontology,org/amigo/term/GO:0032606	113	25	12.2045	2.04843	0.000359785	0.0110875	1147;3659;3665;4791;5336;5495;5781;5966;5970;6737;6772;7098;7099;7318;8767;8780;9111;9636;10475;26137;54941;57506;64135;83737;84166	PTPN11;TLR4;RELA;STAT1;IRF7;PLCG2;IFIH1;IRF1;PPM1B;TRIM38;NMI;ISG15;NFKB2;MAVS;UBA7;REL;NLRC5;ZBTB20;RIOK3;RIPK2;ITCH;RNF125;TRIM21;CHUK;TLR3
GO:0007044	cell-substrate junction assembly	http://amigo,geneontology,org/amigo/term/GO:0007044	95	21	10.2604	2.0467	0.00104085	0.0239554	347;667;2824;3655;3691;3791;3915;4323;6093;6422;7010;7094;8826;9448;10420;10580;10979;11170;22998;23499;79834	MMP14;SFRP1;APOD;TLN1;GPM6B;IQGAP1;PEAK1;TEK;LAMC1;TESK2;KDR;SORBS1;MAP4K4;FAM107A;FERMT2;ITGB4;LIMCH1;ITGA6;ROCK1;DST;MACF1
GO:0003231	cardiac ventricle development	http://amigo,geneontology,org/amigo/term/GO:0003231	123	27	13.2845	2.03244	0.000244422	0.00859121	182;657;1785;2263;3398;4052;4193;4846;4851;5629;6423;7042;7046;7048;7049;7474;9321;10269;10512;10818;23493;53834;54583;55636;57216;57493;64783	RBM15;TGFBR3;EGLN1;FGFRL1;SFRP2;SEMA3C;TGFB2;MDM2;NOS3;ZMPSTE24;JAG1;VANGL2;DNM2;HEG1;NOTCH1;ID2;HEY2;LTBP1;TGFBR2;WNT5A;CHD7;TGFBR1;TRIP11;BMPR1A;FGFR2;PROX1;FRS2
GO:0045778	positive regulation of ossification	http://amigo,geneontology,org/amigo/term/GO:0045778	82	18	8.85635	2.03244	0.0024998	0.0443861	154;182;657;658;2824;3082;3400;3572;4090;4488;5027;6423;7042;7474;9636;10766;26271;255743	SFRP2;MSX2;P2RX7;TGFB2;TOB2;HGF;GPM6B;JAG1;ISG15;ADRB2;FBXO5;IL6ST;BMPR1B;WNT5A;ID4;NPNT;BMPR1A;SMAD5
GO:0048661	positive regulation of smooth muscle cell proliferation	http://amigo,geneontology,org/amigo/term/GO:0048661	82	18	8.85635	2.03244	0.0024998	0.0443861	657;1901;2247;2263;2773;3398;3488;3606;3717;4193;5345;6502;6772;7048;7052;9510;10203;26119	STAT1;IL18;MDM2;FGF2;JAK2;SERPINF2;TGM2;ID2;S1PR1;LDLRAP1;GNAI3;IGFBP5;TGFBR2;SKP2;BMPR1A;ADAMTS1;FGFR2;CALCRL
GO:0008625	extrinsic apoptotic signaling pathway via death domain receptors	http://amigo,geneontology,org/amigo/term/GO:0008625	82	18	8.85635	2.03244	0.0024998	0.0443861	355;658;672;3082;3958;4118;4846;5894;6422;6423;6498;7078;8738;8743;8795;56616;64114;117584	TIMP3;RAF1;BRCA1;SFRP1;SFRP2;CRADD;TNFSF10;HGF;SKIL;NOS3;FAS;DIABLO;TNFRSF10B;TMBIM1;RFFL;LGALS3;BMPR1B;MAL
GO:1901222	regulation of NIK/NF-kappaB signaling	http://amigo,geneontology,org/amigo/term/GO:1901222	105	23	11.3405	2.02814	0.000704066	0.0182355	329;1116;1739;1896;3606;5495;5610;5970;6885;7098;7099;8795;9516;9770;10333;10392;10892;23328;26523;29775;55075;149041;192669	TLR4;RELA;BIRC2;CARD10;IL18;AGO1;PPM1B;NOD1;UACA;RC3H1;TNFRSF10B;CHI3L1;DLG1;MALT1;EDA;EIF2AK2;MAP3K7;RASSF2;TLR6;LITAF;SASH1;TLR3;AGO3
GO:0045766	positive regulation of angiogenesis	http://amigo,geneontology,org/amigo/term/GO:0045766	160	35	17.2807	2.02538	3.44872e-05	0.00192346	187;285;672;718;958;1116;2113;2152;2246;2247;2321;2549;2624;3082;3688;3689;3696;3728;3791;4780;4846;5286;6423;6667;7010;7048;7098;7101;7424;7474;23328;28996;51752;57381;204851	ANGPT2;BRCA1;SFRP2;ERAP1;NR2E1;NFE2L2;JUP;HGF;FGF2;NOS3;RHOJ;VEGFC;FGF1;CD40;TEK;F3;ETS1;ITGB1;CHI3L1;SP1;HIPK2;APLNR;GATA2;HIPK1;KDR;ITGB2;TGFBR2;FLT1;WNT5A;C3;SASH1;GAB1;TLR3;PIK3C2A;ITGB8
GO:1902807	negative regulation of cell cycle G1/S phase transition	http://amigo,geneontology,org/amigo/term/GO:1902807	98	21	10.5844	1.98405	0.00157877	0.0319658	472;835;1027;1030;2146;4193;4194;5311;5925;5933;5934;7027;8738;10106;11170;25904;25959;28984;57165;79577;91607	CDKN2B;CTDSP2;RGCC;RBL1;ATM;TFDP1;CRADD;MDM2;CASP2;KANK2;RBL2;CDC73;SLFN11;CNOT10;CDKN1B;EZH2;MDM4;FAM107A;PKD2;RB1;GJC2
GO:1904018	positive regulation of vasculature development	http://amigo,geneontology,org/amigo/term/GO:1904018	178	38	19.2248	1.97662	2.89307e-05	0.00165414	187;285;672;718;958;1116;2113;2152;2246;2247;2321;2549;2624;3082;3688;3689;3696;3728;3791;4780;4846;4851;5286;5906;6423;6667;7010;7048;7098;7101;7424;7474;23328;28996;51666;51752;57381;204851	ANGPT2;BRCA1;SFRP2;ERAP1;NR2E1;ASB4;NFE2L2;JUP;HGF;FGF2;NOS3;RHOJ;VEGFC;FGF1;NOTCH1;CD40;TEK;F3;ETS1;ITGB1;CHI3L1;SP1;HIPK2;APLNR;GATA2;HIPK1;KDR;ITGB2;TGFBR2;FLT1;RAP1A;WNT5A;C3;SASH1;GAB1;TLR3;PIK3C2A;ITGB8
GO:0034340	response to type I interferon	http://amigo,geneontology,org/amigo/term/GO:0034340	89	19	9.61238	1.97662	0.00269678	0.0470565	3437;3454;3659;3665;4599;5771;5781;6772;6773;7474;9636;10379;11274;25939;26065;54739;57506;84166;91543	PTPN11;STAT1;IFNAR1;STAT2;IRF7;SAMHD1;MX1;IRF1;PTPN2;IFIT3;ISG15;LSM14A;XAF1;MAVS;USP18;NLRC5;IRF9;WNT5A;RSAD2
GO:0030198	extracellular matrix organization	http://amigo,geneontology,org/amigo/term/GO:0030198	347	74	37.4775	1.97452	6.3675e-09	1.52334e-06	2;102;176;538;780;822;1282;1288;1404;1462;1842;2113;2247;2670;2683;2824;2934;3249;3371;3384;3655;3676;3683;3684;3685;3687;3688;3689;3691;3696;3791;3913;3915;3936;4017;4060;4323;4643;4791;4851;5033;5156;5212;5345;5654;5806;5925;6423;6662;6696;7042;7045;7046;7101;7412;8434;9507;22795;23187;23768;28984;51144;54507;56999;58494;60484;64856;83700;84168;85301;196264;255743;284217;342371	LCP1;HTRA1;MMP14;NID2;SFRP2;DDR1;B4GALT1;LAMA1;RGCC;COL4A1;NR2E1;LAMB2;COL4A6;FLRT2;TGFB2;LOXL2;GFAP;COL27A1;VCAN;ATXN1L;TGFBI;TNC;CAPG;HSD17B12;FGF2;HPN;GPM6B;VWA1;P4HA1;VIT;NFKB2;SPP1;SERPINF2;VCAM1;RECK;MPZL3;NOTCH1;LUM;LAMC1;ETS1;ADAMTS9;ITGB1;ECM2;ITGAL;ITGA4;MYO1E;SOX9;KDR;ITGB2;ADAM10;ACAN;PTX3;JAM2;ICAM2;PDGFRA;ADAMTSL4;GSN;PHLDB1;ITGAM;HAPLN2;ITGB4;ITGA6;ITGAX;TGFBR1;RB1;NPNT;A2M;ADAMTS4…
GO:0050684	regulation of mRNA processing	http://amigo,geneontology,org/amigo/term/GO:0050684	136	29	14.6886	1.97432	0.000248766	0.00863179	580;1655;2332;3181;4154;5725;5978;6426;6427;6428;6430;6433;6434;7072;10150;10179;10521;10768;10772;10914;11052;26576;27316;29896;55796;56254;64783;79577;83759	SRPK3;RBM15;DDX17;TRA2B;PAPOLA;MBNL3;FMR1;MBNL2;HNRNPA2B1;BARD1;CDC73;REST;SFSWAP;DDX5;PTBP1;MBNL1;CPSF6;RBM7;RBM4B;RNF20;RBMX;SRSF10;TRA2A;AHCYL1;SRSF2;SRSF3;SRSF5;SRSF1;TIA1
GO:0048593	camera-type eye morphogenesis	http://amigo,geneontology,org/amigo/term/GO:0048593	108	23	11.6645	1.9718	0.00105994	0.0243331	182;2047;2195;3150;4040;4124;4211;5080;5629;6094;6121;6662;6670;6935;7474;7482;8412;10210;10220;10818;23554;28996;204851	ROM1;MEIS1;SP3;EPHB1;TOPORS;WNT2B;GDF11;JAG1;HMGN1;TSPAN12;HIPK2;HIPK1;SOX9;BCAR3;FAT1;LRP6;PAX6;WNT5A;ZEB1;RPE65;MAN2A1;PROX1;FRS2
GO:0014066	regulation of phosphatidylinositol 3-kinase signaling	http://amigo,geneontology,org/amigo/term/GO:0014066	113	24	12.2045	1.96649	0.000868845	0.021065	847;867;957;2065;2321;2534;2549;3082;3606;3717;3791;4915;5156;5270;5305;5364;5783;5863;6662;7010;7042;10507;79899;219699	IL18;TGFB2;CAT;FYN;HGF;JAK2;CBL;SERPINE2;NTRK2;TEK;SEMA4D;PLXNB1;SOX9;KDR;UNC5B;RGL2;FLT1;PDGFRA;PIP4K2A;PTPN13;PRR5L;ENTPD5;GAB1;ERBB3
GO:0030010	establishment of cell polarity	http://amigo,geneontology,org/amigo/term/GO:0030010	132	28	14.2566	1.96401	0.000345355	0.0108263	1398;2047;2302;2934;3996;4134;4478;5080;5908;6093;6993;7474;9267;9585;23150;23189;51421;54820;54908;55755;56288;64398;81609;81704;83700;163183;284217;399687	LLGL1;DYNLT1;LAMA1;CRK;DOCK8;NDE1;MYO18A;EPHB1;KIF20B;RAP1B;FRMD4B;SYNE4;CYTH1;SNX27;MSN;MPP5;SPDL1;PAX6;WNT5A;PARD3;AMOTL2;GSN;ROCK1;KANK1;FOXJ1;JAM3;CDK5RAP2;MAP4
GO:0045665	negative regulation of neuron differentiation	http://amigo,geneontology,org/amigo/term/GO:0045665	217	46	23.4369	1.96271	5.36606e-06	0.00044348	182;429;567;952;1270;1902;2670;3398;3400;3475;4038;4099;4193;4211;4821;4851;4974;5080;5376;5978;6259;6657;6662;6696;6900;6911;7101;7431;7474;9283;9448;9745;10215;10220;10507;10512;23189;23258;29956;55755;57534;57556;66008;80031;120892;374946	LRRK2;OMG;B2M;MEIS1;IFRD1;GPR37L1;SEMA3C;PMP22;NR2E1;GFAP;MDM2;VIM;LRP4;GDF11;JAG1;DENND5A;SPP1;ZNF536;REST;NOTCH1;ID2;SOX2;CNTF;SEMA4D;DRAXIN;RYK;SOX9;NKX2-2;PAX6;TBX6;SEMA6A;MAP4K4;WNT5A;ASCL1;CNTN2;MAG;ID4;OLIG2;KANK1;CERS2;CD38;LPAR1;TRAK2;SEMA6D;CDK5RAP2;MIB1
GO:0021510	spinal cord development	http://amigo,geneontology,org/amigo/term/GO:0021510	104	22	11.2324	1.95861	0.00147646	0.0300952	86;429;2624;4357;4821;4851;5080;5212;5311;5629;5992;6886;7289;7545;8726;10215;10220;23500;26227;27152;84504;374946	INTU;ACTL6A;PHGDH;TULP3;MPST;GDF11;VIT;EED;ZIC1;NOTCH1;RFX4;TAL1;DAAM2;DRAXIN;GATA2;NKX2-2;PAX6;ASCL1;PKD2;OLIG2;NKX6-2;PROX1
GO:0090090	negative regulation of canonical Wnt signaling pathway	http://amigo,geneontology,org/amigo/term/GO:0090090	128	27	13.8246	1.95305	0.00047924	0.013831	857;1452;3065;4038;4040;4163;4851;6422;6423;6657;6662;6663;6934;7474;8323;8452;8994;9113;25937;26524;27031;64321;80114;83999;219287;374946;100113407	MCC;CUL3;CSNK1A1;KREMEN1;SFRP1;SFRP2;AMER2;BICC1;LIMD1;LRP4;WWTR1;NOTCH1;HDAC1;SOX2;SOX17;CAV1;TMEM170B;DRAXIN;SOX9;LRP6;SOX10;WNT5A;LATS1;FZD6;TCF7L2;NPHP3;LATS2
GO:0006633	fatty acid biosynthetic process	http://amigo,geneontology,org/amigo/term/GO:0006633	147	31	15.8766	1.95255	0.00019129	0.00718602	32;225;240;246;672;2181;3992;4257;5166;5354;5564;5825;6319;8560;9926;11057;11160;50640;51141;51144;54988;55902;58526;60481;64834;79152;79993;84532;84696;85414;171586	FADS1;ACSS2;ACACB;BRCA1;INSIG2;DEGS1;ABHD1;MGST1;ACSM5;PRKAB1;LPGAT1;ABHD2;HSD17B12;ALOX5;MID1IP1;ABCD3;SCD;ELOVL1;ALOX15;SLC45A3;ERLIN2;PDK4;ACSL3;ABHD3;ELOVL5;ACSS1;FA2H;ABCD2;PLP1;ELOVL7;PNPLA8
GO:0010595	positive regulation of endothelial cell migration	http://amigo,geneontology,org/amigo/term/GO:0010595	95	20	10.2604	1.94924	0.00251571	0.0444084	958;2113;2246;2247;2624;3791;4780;4846;5025;5286;5629;6667;6868;7010;7424;7474;23328;57381;84913;116150	P2RX4;NFE2L2;NUS1;FGF2;NOS3;RHOJ;VEGFC;ADAM17;FGF1;CD40;TEK;ETS1;SP1;GATA2;KDR;WNT5A;ATOH8;SASH1;PROX1;PIK3C2A
GO:1990823	response to leukemia inhibitory factor	http://amigo,geneontology,org/amigo/term/GO:1990823	95	20	10.2604	1.94924	0.00251571	0.0444084	1385;2059;2730;4144;5080;5990;7037;7424;8322;8467;8726;11240;22823;51444;55183;55892;56155;64321;165324;221830	MTF2;GCLM;SMARCA5;RFX2;RNF138;VEGFC;EED;PADI2;TWISTNB;MAT2A;RIF1;TEX14;EPS8;SOX17;PAX6;TFRC;CREB1;FZD4;MYNN;UBXN2A
GO:1990830	cellular response to leukemia inhibitory factor	http://amigo,geneontology,org/amigo/term/GO:1990830	95	20	10.2604	1.94924	0.00251571	0.0444084	1385;2059;2730;4144;5080;5990;7037;7424;8322;8467;8726;11240;22823;51444;55183;55892;56155;64321;165324;221830	MTF2;GCLM;SMARCA5;RFX2;RNF138;VEGFC;EED;PADI2;TWISTNB;MAT2A;RIF1;TEX14;EPS8;SOX17;PAX6;TFRC;CREB1;FZD4;MYNN;UBXN2A
GO:0061351	neural precursor cell proliferation	http://amigo,geneontology,org/amigo/term/GO:0061351	143	30	15.4446	1.94242	0.000264829	0.00905097	429;1495;2047;2263;2624;3398;3400;4851;5080;5454;5455;5629;5803;6259;6663;7101;7424;7474;8323;9283;9839;10763;10818;22933;51176;54820;57165;64399;84376;120892	LRRK2;GPR37L1;NR2E1;NDE1;EPHB1;NES;VEGFC;LEF1;NOTCH1;SIRT2;ID2;HOOK3;RYK;GATA2;CTNNA1;SOX10;PAX6;POU3F2;WNT5A;ASCL1;ZEB2;FZD6;ID4;GJC2;PTPRZ1;FGFR2;POU3F3;PROX1;FRS2;HHIP
GO:0097191	extrinsic apoptotic signaling pathway	http://amigo,geneontology,org/amigo/term/GO:0097191	220	46	23.761	1.93595	7.86203e-06	0.000595614	355;658;672;835;857;1495;2065;2070;2138;2534;2729;2730;3082;3655;3685;3717;3958;4118;4254;4846;5027;5062;5519;5894;5970;6422;6423;6498;6934;7042;7046;7078;7098;7185;8692;8738;8743;8795;55023;56616;64114;81537;90865;117584;204851;219699	TIMP3;RAF1;RELA;BRCA1;SFRP1;SFRP2;PHIP;PAK2;P2RX7;GCLC;HYAL2;GCLM;TGFB2;CRADD;FYN;TNFSF10;HGF;CASP2;TRAF1;JAK2;SKIL;NOS3;EYA4;FAS;KITLG;PPP2R1B;DIABLO;TNFRSF10B;TMBIM1;SGPP1;CAV1;RFFL;HIPK1;LGALS3;BMPR1B;CTNNA1;UNC5B;ITGA6;TGFBR1;IL33;TCF7L2;MAL;ITGAV;TLR3;EYA1;ERBB3
GO:0060349	bone morphogenesis	http://amigo,geneontology,org/amigo/term/GO:0060349	110	23	11.8805	1.93595	0.00137531	0.0286184	249;658;1112;2263;4040;4323;4488;5212;6423;6662;6781;7010;7048;9321;10269;22856;51141;51435;51715;54928;57560;64856;85301	MMP14;RAB23;INSIG2;SFRP2;MSX2;STC1;IMPAD1;COL27A1;VWA1;ALPL;ZMPSTE24;VIT;TEK;FOXN3;CHSY1;SOX9;BMPR1B;LRP6;TGFBR2;SCARA3;TRIP11;FGFR2;IFT80
GO:0061138	morphogenesis of a branching epithelium	http://amigo,geneontology,org/amigo/term/GO:0061138	182	38	19.6568	1.93317	4.83673e-05	0.00255644	780;1282;1739;2138;2246;2247;2263;3082;3371;4040;4323;4488;4851;5241;5311;5629;6422;6423;6662;6663;7048;7052;7474;7482;8914;10512;10672;10818;25932;51176;51804;55366;57216;64399;64783;157506;255743;284217	MMP14;RBM15;SFRP1;SFRP2;MSX2;SEMA3C;DDR1;LAMA1;COL4A1;GNA13;TNC;HGF;WNT2B;FGF2;LEF1;VANGL2;RDH10;FGF1;TGM2;NOTCH1;TIMELESS;LGR4;DLG1;SOX9;LRP6;TGFBR2;SOX10;WNT5A;SIX4;CLIC4;PKD2;PGR;NPNT;FGFR2;EYA1;PROX1;FRS2;HHIP
GO:0002064	epithelial cell development	http://amigo,geneontology,org/amigo/term/GO:0002064	206	43	22.2489	1.93268	1.6022e-05	0.00103268	182;1775;1903;2195;2302;2683;3551;3913;4478;4643;4821;4851;5080;5241;5629;5906;5908;5962;6093;6662;6781;7082;7431;7474;7716;8826;9414;10818;11078;23022;23086;25932;26084;51735;54507;56913;57493;57826;57835;60484;91181;122786;286451	FRMD6;VEZF1;B4GALT1;STC1;LAMB2;NUP210L;RAP1B;VIM;EXPH5;PALLD;JAG1;IQGAP1;RAP2C;HEG1;NOTCH1;TRIOBP;MSN;MYO1E;SOX9;FAT1;NKX2-2;S1PR3;C1GALT1;PAX6;RAP1A;WNT5A;DNASE1L2;CLIC4;ADAMTSL4;HAPLN2;RAPGEF6;PGR;TJP2;RDX;ROCK1;FOXJ1;IKBKB;SLC4A5;TJP1;YIPF6;PROX1;FRS2;ARHGEF26
GO:0034329	cell junction assembly	http://amigo,geneontology,org/amigo/term/GO:0034329	235	49	25.381	1.93058	4.3746e-06	0.000371677	347;667;829;857;865;928;1495;1739;2318;2697;2705;2824;3551;3655;3691;3728;3791;3915;4323;5583;5586;5906;5908;6093;6422;6801;7010;7082;7094;7368;7414;8502;8826;9448;10420;10580;10979;11170;22998;23499;28316;28513;56288;57493;64398;79834;81671;204851;100506658	MMP14;STRN;SFRP1;APOD;TLN1;FLNC;JUP;GJA1;RAP1B;GPM6B;VCL;IQGAP1;PKP4;HEG1;PEAK1;TEK;LAMC1;CBFB;VMP1;CAV1;CD9;MPP5;HIPK1;DLG1;PKN2;TESK2;KDR;CTNNA1;SORBS1;CAPZA1;MAP4K4;RAP1A;PARD3;FAM107A;FERMT2;ITGB4;LIMCH1;ITGA6;PRKCH;GJB1;ROCK1;DST;IKBKB;MACF1;OCLN;TJP1;UGT8;CDH20;CDH19
GO:0030278	regulation of ossification	http://amigo,geneontology,org/amigo/term/GO:0030278	183	38	19.7648	1.92261	5.48004e-05	0.0028468	154;182;657;658;1655;1901;2263;2824;3082;3398;3400;3488;3572;4038;4090;4488;4851;5027;5167;5978;6422;6423;6662;7042;7474;8994;9636;9770;10140;10269;10507;10766;22856;26271;27152;55589;83999;255743	KREMEN1;SFRP1;SFRP2;INTU;MSX2;ENPP1;P2RX7;TOB1;TGFB2;TOB2;HGF;LIMD1;GPM6B;LRP4;ZMPSTE24;JAG1;ISG15;ADRB2;FBXO5;REST;NOTCH1;ID2;IL6ST;S1PR1;DDX5;SEMA4D;CHSY1;SOX9;BMPR1B;IGFBP5;WNT5A;RASSF2;ID4;NPNT;BMPR1A;SMAD5;FGFR2;BMP2K
GO:0003205	cardiac chamber development	http://amigo,geneontology,org/amigo/term/GO:0003205	164	34	17.7127	1.91953	0.000136366	0.0056047	182;657;1785;2263;3398;4052;4193;4488;4846;4851;4853;5629;6423;7010;7042;7046;7048;7049;7474;7541;9321;9510;10269;10512;10818;11174;23493;27031;53834;54583;55636;57216;57493;64783	RBM15;TGFBR3;EGLN1;FGFRL1;SFRP2;MSX2;ZBTB14;SEMA3C;TGFB2;MDM2;NOS3;ZMPSTE24;JAG1;VANGL2;DNM2;HEG1;NOTCH1;ID2;TEK;NOTCH2;HEY2;LTBP1;TGFBR2;WNT5A;CHD7;TGFBR1;ADAMTS6;TRIP11;BMPR1A;ADAMTS1;FGFR2;PROX1;FRS2;NPHP3
GO:0048754	branching morphogenesis of an epithelial tube	http://amigo,geneontology,org/amigo/term/GO:0048754	150	31	16.2006	1.9135	0.000279318	0.00933559	780;1282;1739;2138;2246;2247;2263;3371;4040;4323;4488;4851;5241;5311;6423;6662;7048;7474;7482;8914;10672;25932;51176;51804;55366;57216;64399;64783;157506;255743;284217	MMP14;RBM15;SFRP2;MSX2;DDR1;LAMA1;COL4A1;GNA13;TNC;WNT2B;FGF2;LEF1;VANGL2;RDH10;FGF1;NOTCH1;TIMELESS;LGR4;DLG1;SOX9;LRP6;TGFBR2;WNT5A;SIX4;CLIC4;PKD2;PGR;NPNT;FGFR2;EYA1;HHIP
GO:0003206	cardiac chamber morphogenesis	http://amigo,geneontology,org/amigo/term/GO:0003206	126	26	13.6085	1.91056	0.000855151	0.0210113	182;657;2263;3398;4193;4488;4846;4851;4853;5629;6423;7010;7042;7046;7048;7049;7474;9510;10512;23493;53834;54583;55636;57216;57493;64783	RBM15;TGFBR3;EGLN1;FGFRL1;SFRP2;MSX2;SEMA3C;TGFB2;MDM2;NOS3;JAG1;VANGL2;HEG1;NOTCH1;ID2;TEK;NOTCH2;HEY2;TGFBR2;WNT5A;CHD7;TGFBR1;BMPR1A;ADAMTS1;FGFR2;PROX1
GO:0048017	inositol lipid-mediated signaling	http://amigo,geneontology,org/amigo/term/GO:0048017	165	34	17.8207	1.90789	0.000154261	0.00609735	847;867;957;2065;2321;2534;2549;2934;3082;3606;3717;3791;4915;5156;5270;5286;5287;5305;5337;5338;5364;5783;5863;6662;7010;7042;8473;9846;10507;22933;79899;80243;219699;644139	IL18;TGFB2;CAT;FYN;OGT;HGF;JAK2;CBL;SERPINE2;NTRK2;SIRT2;TEK;SEMA4D;PLD2;PLXNB1;SOX9;KDR;UNC5B;RGL2;FLT1;PIRT;PLD1;PIK3C2B;PDGFRA;GSN;PIP4K2A;PTPN13;PRR5L;ENTPD5;GAB1;PREX2;GAB2;ERBB3;PIK3C2A
GO:0060041	retina development in camera-type eye	http://amigo,geneontology,org/amigo/term/GO:0060041	141	29	15.2286	1.90431	0.000469989	0.0136792	86;658;835;1181;1282;3913;4040;4124;4149;4915;5080;5156;5629;6094;6121;6662;7042;7101;8322;10210;23554;25932;28996;55636;57381;57835;60436;204851;284217	ROM1;MAX;ACTL6A;LAMA1;COL4A1;NR2E1;LAMB2;TGFB2;TOPORS;CASP2;RHOJ;CLCN2;NTRK2;TGIF2;TSPAN12;HIPK2;HIPK1;SOX9;BMPR1B;LRP6;PAX6;PDGFRA;CLIC4;CHD7;RPE65;MAN2A1;FZD4;SLC4A5;PROX1
GO:0043534	blood vessel endothelial cell migration	http://amigo,geneontology,org/amigo/term/GO:0043534	112	23	12.0965	1.90138	0.00176793	0.0346385	285;958;2113;2247;2624;3688;3728;3791;4780;4846;4851;5025;5286;5547;6667;6868;7101;7424;28984;29775;57381;116150;161742	ANGPT2;CARD10;RGCC;NR2E1;P2RX4;NFE2L2;JUP;NUS1;FGF2;NOS3;RHOJ;VEGFC;ADAM17;NOTCH1;CD40;SPRED1;ETS1;ITGB1;SP1;GATA2;KDR;PRCP;PIK3C2A
GO:0010594	regulation of endothelial cell migration	http://amigo,geneontology,org/amigo/term/GO:0010594	151	31	16.3087	1.90083	0.000315799	0.0102316	285;958;2113;2246;2247;2624;2752;3728;3791;4780;4846;4851;5025;5286;5547;5629;6667;6781;6868;7010;7101;7424;7474;23328;28984;29775;56999;57381;84913;116150;161742	ANGPT2;GLUL;CARD10;STC1;RGCC;NR2E1;P2RX4;NFE2L2;JUP;NUS1;FGF2;NOS3;RHOJ;VEGFC;ADAM17;FGF1;NOTCH1;CD40;SPRED1;TEK;ETS1;ADAMTS9;SP1;GATA2;KDR;WNT5A;ATOH8;SASH1;PRCP;PROX1;PIK3C2A
GO:0010634	positive regulation of epithelial cell migration	http://amigo,geneontology,org/amigo/term/GO:0010634	137	28	14.7966	1.89233	0.000648088	0.0173287	958;1793;2113;2246;2247;2624;3791;4780;4846;5025;5168;5286;5629;6662;6667;6868;7010;7042;7048;7424;7474;8754;9448;23328;57381;80005;84913;116150	TGFB2;P2RX4;NFE2L2;NUS1;FGF2;NOS3;RHOJ;VEGFC;ADAM17;FGF1;CD40;TEK;ETS1;DOCK5;SP1;GATA2;SOX9;KDR;ENPP2;TGFBR2;ADAM9;MAP4K4;WNT5A;ATOH8;SASH1;DOCK1;PROX1;PIK3C2A
GO:0014065	phosphatidylinositol 3-kinase signaling	http://amigo,geneontology,org/amigo/term/GO:0014065	137	28	14.7966	1.89233	0.000648088	0.0173287	847;867;957;2065;2321;2534;2549;3082;3606;3717;3791;4915;5156;5270;5286;5287;5305;5364;5783;5863;6662;7010;7042;10507;22933;79899;80243;219699	IL18;TGFB2;CAT;FYN;HGF;JAK2;CBL;SERPINE2;NTRK2;SIRT2;TEK;SEMA4D;PLXNB1;SOX9;KDR;UNC5B;RGL2;FLT1;PIK3C2B;PDGFRA;PIP4K2A;PTPN13;PRR5L;ENTPD5;GAB1;PREX2;ERBB3;PIK3C2A
GO:0001763	morphogenesis of a branching structure	http://amigo,geneontology,org/amigo/term/GO:0001763	196	40	21.1688	1.88957	5.32767e-05	0.00279298	780;1282;1739;2138;2246;2247;2263;3082;3371;4040;4323;4488;4851;5241;5311;5629;6422;6423;6662;6663;7048;7052;7474;7482;8914;10512;10672;10818;25932;51176;51804;55366;57216;57471;64399;64783;120892;157506;255743;284217	MMP14;LRRK2;RBM15;SFRP1;SFRP2;MSX2;SEMA3C;DDR1;LAMA1;COL4A1;GNA13;TNC;HGF;WNT2B;FGF2;LEF1;VANGL2;RDH10;FGF1;TGM2;NOTCH1;TIMELESS;LGR4;DLG1;SOX9;LRP6;TGFBR2;SOX10;WNT5A;SIX4;CLIC4;PKD2;PGR;NPNT;FGFR2;ERMN;EYA1;PROX1;FRS2;HHIP
GO:0002819	regulation of adaptive immune response	http://amigo,geneontology,org/amigo/term/GO:0002819	152	31	16.4167	1.88833	0.000356449	0.0110875	246;567;604;718;958;1378;2302;3572;3594;3606;3659;3665;5027;6885;7037;8767;9173;9984;10666;10673;10892;11221;22890;51010;51043;55183;64332;90865;91543;115650;149041	B2M;IRF7;BCL6;P2RX7;IL18;IRF1;EXOSC3;IL12RB1;DUSP10;RC3H1;ZBTB1;ZBTB7B;TNFSF13B;RIF1;CD40;IL6ST;TNFRSF13C;ALOX15;MALT1;RIPK2;TFRC;MAP3K7;RSAD2;C3;CD226;IL33;CR1;THOC1;FOXJ1;NFKBIZ;IL1RL1
GO:0007160	cell-matrix adhesion	http://amigo,geneontology,org/amigo/term/GO:0007160	216	44	23.3289	1.88607	2.42333e-05	0.00144938	182;347;604;780;1842;1896;2824;3655;3676;3683;3685;3688;3689;3691;3696;3728;3791;4289;4323;5328;6093;6422;6614;7010;7402;7412;7414;8500;8754;8826;9448;10420;10580;10894;10979;11170;22795;22998;23499;54822;56999;79834;83700;255743	PLAU;MMP14;NID2;SFRP1;SIGLEC1;BCL6;DDR1;LYVE1;APOD;JUP;GPM6B;VCL;JAG1;IQGAP1;VCAM1;MKLN1;PEAK1;TEK;PPFIA1;ADAMTS9;ITGB1;ECM2;ITGAL;ITGA4;EDA;TESK2;KDR;ITGB2;SORBS1;ADAM9;MAP4K4;FAM107A;FERMT2;ITGB4;LIMCH1;ITGA6;UTRN;NPNT;ROCK1;MACF1;JAM3;TRPM7;ITGAV;ITGB8
GO:0034101	erythrocyte homeostasis	http://amigo,geneontology,org/amigo/term/GO:0034101	118	24	12.7445	1.88316	0.00163226	0.0327569	272;567;604;2113;2624;3398;3658;3717;4090;4891;5316;5771;5925;6670;6772;6886;7049;9636;9991;10320;10365;28996;29843;55553	B2M;TGFBR3;STAT1;BCL6;PTBP3;KLF2;SOX6;SENP1;SP3;IREB2;PTPN2;JAK2;ISG15;IKZF1;ID2;ETS1;AMPD3;HIPK2;TAL1;GATA2;SLC11A2;RB1;SMAD5;PKNOX1
GO:0060541	respiratory system development	http://amigo,geneontology,org/amigo/term/GO:0060541	193	39	20.8448	1.87097	8.22428e-05	0.0038342	429;538;657;1116;1385;1896;2246;2263;2302;3371;3488;4040;4124;4323;4846;4851;5156;5241;5629;6662;6670;7048;7289;7474;7482;8914;10365;23657;27031;51176;51804;53834;55636;57216;57493;64399;157506;284217;342371	MMP14;FGFRL1;KLF2;LAMA1;TULP3;SP3;ATXN1L;TNC;WNT2B;NOS3;LEF1;VANGL2;RDH10;HEG1;FGF1;SLC7A11;NOTCH1;TIMELESS;CHI3L1;EDA;SOX9;IGFBP5;LRP6;TGFBR2;WNT5A;ASCL1;SIX4;PDGFRA;CHD7;CREB1;PGR;MAN2A1;FOXJ1;BMPR1A;ATP7A;FGFR2;PROX1;NPHP3;HHIP
GO:0051961	negative regulation of nervous system development	http://amigo,geneontology,org/amigo/term/GO:0051961	297	60	32.0773	1.87048	1.17254e-06	0.000126899	182;429;567;657;952;1270;1495;1902;2670;3398;3400;3475;4038;4099;4193;4211;4821;4851;4974;5080;5376;5978;5992;6259;6657;6662;6663;6696;6900;6911;6993;7101;7289;7431;7474;8898;9283;9448;9745;10215;10220;10507;10512;11221;22933;23189;23258;23405;23432;23500;29956;55755;57534;57556;66008;80031;84376;84504;120892;374946	LRRK2;OMG;B2M;MEIS1;DYNLT1;IFRD1;GPR37L1;SEMA3C;PMP22;NR2E1;TULP3;GFAP;MDM2;DUSP10;VIM;MTMR2;LRP4;GDF11;JAG1;DENND5A;SPP1;ZNF536;DICER1;REST;NOTCH1;SIRT2;ID2;SOX2;CNTF;RFX4;SEMA4D;DAAM2;DRAXIN;HOOK3;RYK;SOX9;CTNNA1;NKX2-2;SOX10;PAX6;TBX6;SEMA6A;MAP4K4;WNT5A;ASCL1;GPR161;CNTN2;MAG;ID4;OLIG2;NKX6-2;KANK1;CERS2;BMPR1A;CD38;LPAR1;TRAK2;SEMA6D;CDK5RAP2;MIB1
GO:0007266	Rho protein signal transduction	http://amigo,geneontology,org/amigo/term/GO:0007266	203	41	21.9249	1.87002	5.5412e-05	0.00286222	19;391;394;604;1147;1902;2059;2768;2846;3688;4650;5894;6093;6242;6655;8452;9459;9639;10161;10276;10435;10672;11135;22836;23189;23433;25959;26030;26084;55701;55785;57216;57381;57480;57493;57580;80243;89846;121512;128272;389337	CUL3;RAF1;RTKN;ARHGEF40;BCL6;GNA13;ARHGEF6;PREX1;FGD6;LPAR4;LPAR6;KANK2;RHOG;RHOJ;VANGL2;RHOQ;HEG1;ARHGEF37;EPS8;MYO9B;ITGB1;NET1;CDC42EP2;PLEKHG1;SOS2;FGD3;GNA12;CDC42EP1;RHOBTB3;ROCK1;ABCA1;CHUK;KANK1;PLEKHG3;ARHGEF19;LPAR1;ARHGAP5;ARHGEF10;PREX2;ARHGEF26;FGD4
GO:0030218	erythrocyte differentiation	http://amigo,geneontology,org/amigo/term/GO:0030218	109	22	11.7725	1.86877	0.00275926	0.0476891	567;604;2113;2624;3398;3717;4090;4891;5316;5771;5925;6670;6772;6886;7049;9636;9991;10320;10365;28996;29843;55553	B2M;TGFBR3;STAT1;BCL6;PTBP3;KLF2;SOX6;SENP1;SP3;PTPN2;JAK2;ISG15;IKZF1;ID2;ETS1;HIPK2;TAL1;GATA2;SLC11A2;RB1;SMAD5;PKNOX1
GO:0000041	transition metal ion transport	http://amigo,geneontology,org/amigo/term/GO:0000041	109	22	11.7725	1.86877	0.00275926	0.0476891	538;567;1318;1356;1785;3658;4891;7018;7037;7222;7782;8992;9843;10312;23545;27032;51312;55240;55676;64116;93380;148867	B2M;ATP6V0E1;ATP2C1;STEAP3;IREB2;SLC30A4;TCIRG1;CP;DNM2;SLC30A7;SLC30A6;ATP6V0A2;TFRC;SLC31A2;SLC11A2;SLC39A8;SLC25A37;TF;ATP7A;MMGT1;HEPH;TRPC3
GO:0050864	regulation of B cell activation	http://amigo,geneontology,org/amigo/term/GO:0050864	114	23	12.3125	1.86802	0.00225238	0.0413664	196;472;604;933;952;958;1880;2302;3398;4323;4332;5074;6422;7037;7099;9984;10673;11314;51010;55183;115650;149041;286410	MMP14;TLR4;CD300A;SFRP1;BCL6;ATM;EXOSC3;RC3H1;AHR;GPR183;TNFSF13B;RIF1;PAWR;CD40;ID2;TNFRSF13C;CD22;MNDA;TFRC;THOC1;FOXJ1;CD38;ATP11C
GO:0002062	chondrocyte differentiation	http://amigo,geneontology,org/amigo/term/GO:0002062	119	24	12.8525	1.86734	0.00183971	0.0355847	176;657;658;4017;4488;5212;5970;6423;6662;7045;7046;7048;7227;7482;9321;22856;51320;51435;54928;55553;57560;64764;64856;85301	RELA;SFRP2;MSX2;SOX6;IMPAD1;LOXL2;COL27A1;TGFBI;WNT2B;VWA1;VIT;MEX3C;CHSY1;SOX9;BMPR1B;ACAN;TGFBR2;SCARA3;TGFBR1;TRIP11;CREB3L2;BMPR1A;IFT80;TRPS1
GO:1901861	regulation of muscle tissue development	http://amigo,geneontology,org/amigo/term/GO:1901861	129	26	13.9326	1.86613	0.00122927	0.0265447	657;1385;1655;2047;2065;2247;2263;2660;3488;4211;4851;6285;7046;7048;7049;8531;10521;10818;22933;23493;51176;51804;55553;56203;64321;84466	S100B;DDX17;TGFBR3;MEIS1;SOX6;EPHB1;YBX3;FGF2;LMOD3;LEF1;NOTCH1;SIRT2;DDX5;HEY2;SOX17;IGFBP5;TGFBR2;SIX4;CREB1;TGFBR1;BMPR1A;FGFR2;FRS2;ERBB3;MEGF10;MSTN
GO:0050768	negative regulation of neurogenesis	http://amigo,geneontology,org/amigo/term/GO:0050768	278	56	30.0252	1.8651	2.89173e-06	0.000268252	182;429;567;657;952;1270;1495;1902;2670;3398;3400;3475;4038;4099;4193;4211;4821;4851;4974;5080;5376;5978;6259;6657;6662;6663;6696;6900;6911;6993;7101;7431;7474;9283;9448;9745;10215;10220;10507;10512;11221;22933;23189;23258;23405;23500;29956;55755;57534;57556;66008;80031;84376;84504;120892;374946	LRRK2;OMG;B2M;MEIS1;DYNLT1;IFRD1;GPR37L1;SEMA3C;PMP22;NR2E1;GFAP;MDM2;DUSP10;VIM;LRP4;GDF11;JAG1;DENND5A;SPP1;ZNF536;DICER1;REST;NOTCH1;SIRT2;ID2;SOX2;CNTF;SEMA4D;DAAM2;DRAXIN;HOOK3;RYK;SOX9;CTNNA1;NKX2-2;SOX10;PAX6;TBX6;SEMA6A;MAP4K4;WNT5A;ASCL1;CNTN2;MAG;ID4;OLIG2;NKX6-2;KANK1;CERS2;BMPR1A;CD38;LPAR1;TRAK2;SEMA6D;CDK5RAP2;MIB1
GO:0002262	myeloid cell homeostasis	http://amigo,geneontology,org/amigo/term/GO:0002262	144	29	15.5526	1.86464	0.000673629	0.0176823	272;567;604;2113;2624;3398;3658;3707;3717;4090;4254;4891;5316;5771;5925;6670;6772;6868;6886;7049;9636;9991;10320;10365;23657;28996;29843;55553;83700	B2M;TGFBR3;STAT1;BCL6;PTBP3;KLF2;SOX6;ITPKB;SENP1;SP3;IREB2;PTPN2;JAK2;ISG15;IKZF1;ADAM17;KITLG;SLC7A11;ID2;ETS1;AMPD3;HIPK2;TAL1;GATA2;SLC11A2;RB1;JAM3;SMAD5;PKNOX1
GO:0072001	renal system development	http://amigo,geneontology,org/amigo/term/GO:0072001	289	58	31.2132	1.85819	2.18948e-06	0.000211751	182;285;317;384;760;847;1282;1739;2138;2246;2247;2263;2302;3398;3655;3691;3913;4038;4090;4357;4643;4774;4851;5156;5311;5455;5629;6422;6662;6772;7010;7042;7046;7474;7482;8100;8549;8692;8826;9510;9788;10220;10269;25937;25959;25976;26108;27031;50484;51107;51804;55366;56913;57216;64321;120892;157506;255743	LRRK2;ANGPT2;STAT1;SFRP1;HYAL2;COL4A1;LAMB2;MPST;TGFB2;CAT;MTSS1;LGR5;WNT2B;FGF2;KANK2;LRP4;ZMPSTE24;GDF11;APH1A;JAG1;IQGAP1;VANGL2;RDH10;FGF1;WWTR1;NOTCH1;ID2;TEK;ARG2;APAF1;SOX17;LGR4;DLG1;MYO1E;SOX9;RRM2B;C1GALT1;WNT5A;SIX4;PDGFRA;PYGO1;PKD2;ITGB4;ITGA6;CA2;TGFBR1;IFT88;NPNT;TIPARP;FOXJ1;SMAD5;ADAMTS1;NFIA;FGFR2;POU3F3;EYA1;PROX1;NPHP3
GO:0035023	regulation of Rho protein signal transduction	http://amigo,geneontology,org/amigo/term/GO:0035023	140	28	15.1206	1.85178	0.000924741	0.0220074	19;604;1902;2059;2846;3688;4650;5894;6655;8452;9459;9639;10161;10276;23189;25959;26030;26084;55701;55785;57480;57493;57580;80243;89846;121512;128272;389337	CUL3;RAF1;ARHGEF40;BCL6;ARHGEF6;PREX1;FGD6;LPAR4;LPAR6;KANK2;HEG1;ARHGEF37;EPS8;MYO9B;ITGB1;NET1;PLEKHG1;SOS2;FGD3;ABCA1;KANK1;PLEKHG3;ARHGEF19;LPAR1;ARHGEF10;PREX2;ARHGEF26;FGD4
GO:0001837	epithelial to mesenchymal transition	http://amigo,geneontology,org/amigo/term/GO:0001837	130	26	14.0406	1.85178	0.00138201	0.0286194	182;1655;2146;2263;3082;3249;4017;4040;4488;4851;6422;6423;6662;7042;7046;7048;7049;7474;10521;23187;23493;25805;25937;28984;51176;84541	DDX17;TGFBR3;SFRP1;SFRP2;MSX2;RGCC;TGFB2;LOXL2;HGF;HPN;LEF1;JAG1;WWTR1;NOTCH1;BAMBI;DDX5;HEY2;SOX9;EZH2;LRP6;TGFBR2;WNT5A;KBTBD8;PHLDB1;TGFBR1;FGFR2
GO:0007043	cell-cell junction assembly	http://amigo,geneontology,org/amigo/term/GO:0007043	120	24	12.9605	1.85178	0.00206926	0.0387869	857;865;928;1495;1739;2697;2705;3551;3728;5583;5586;6093;6801;7082;7094;7368;7414;8502;28316;28513;56288;57493;64398;100506658	STRN;TLN1;JUP;GJA1;VCL;PKP4;HEG1;CBFB;CAV1;CD9;MPP5;DLG1;PKN2;CTNNA1;PARD3;PRKCH;GJB1;ROCK1;IKBKB;OCLN;TJP1;UGT8;CDH20;CDH19
GO:0001655	urogenital system development	http://amigo,geneontology,org/amigo/term/GO:0001655	326	65	35.2094	1.8461	6.93261e-07	8.18498e-05	182;285;317;384;760;847;1027;1282;1739;2138;2246;2247;2263;2302;2624;3371;3398;3400;3655;3691;3913;4038;4090;4357;4643;4774;4851;5156;5311;5324;5455;5629;6422;6662;6772;7010;7042;7046;7474;7482;8100;8549;8692;8826;9420;9510;9788;10220;10269;10818;25937;25959;25976;26108;27031;50484;51107;51804;55366;56913;57216;64321;120892;157506;255743	LRRK2;ANGPT2;STAT1;SFRP1;HYAL2;COL4A1;LAMB2;MPST;TGFB2;CAT;TNC;MTSS1;LGR5;WNT2B;FGF2;KANK2;LRP4;ZMPSTE24;GDF11;APH1A;JAG1;IQGAP1;VANGL2;RDH10;FGF1;CYP7B1;WWTR1;NOTCH1;ID2;TEK;ARG2;APAF1;SOX17;LGR4;GATA2;DLG1;MYO1E;CDKN1B;SOX9;RRM2B;C1GALT1;WNT5A;SIX4;PDGFRA;PYGO1;PKD2;ITGB4;ITGA6;ID4;CA2;TGFBR1;IFT88;NPNT;TIPARP;FOXJ1;SMAD5;ADAMTS1;NFIA;FGFR2;POU3F3;PLAG1;EYA1;PROX1;FRS2;NPHP3
GO:0010632	regulation of epithelial cell migration	http://amigo,geneontology,org/amigo/term/GO:0010632	212	42	22.8969	1.83431	7.19092e-05	0.00346697	285;958;1793;2113;2246;2247;2624;2752;3728;3791;4163;4780;4846;4851;5025;5168;5286;5547;5629;6662;6667;6781;6868;7010;7042;7048;7101;7424;7474;8754;9448;11221;23328;23499;28984;29775;56999;57381;80005;84913;116150;161742	MCC;ANGPT2;GLUL;CARD10;STC1;RGCC;NR2E1;TGFB2;P2RX4;NFE2L2;JUP;NUS1;DUSP10;FGF2;NOS3;RHOJ;VEGFC;ADAM17;FGF1;NOTCH1;CD40;SPRED1;TEK;ETS1;ADAMTS9;DOCK5;SP1;GATA2;SOX9;KDR;ENPP2;TGFBR2;ADAM9;MAP4K4;WNT5A;ATOH8;SASH1;DOCK1;MACF1;PRCP;PROX1;PIK3C2A
GO:0045765	regulation of angiogenesis	http://amigo,geneontology,org/amigo/term/GO:0045765	283	56	30.5652	1.83215	5.10021e-06	0.000429315	187;285;672;718;958;1116;2113;2152;2246;2247;2321;2549;2624;2752;3082;3688;3689;3696;3728;3791;4303;4780;4846;4851;5168;5286;6093;6422;6423;6667;6772;7010;7042;7048;7058;7060;7098;7101;7424;7474;8434;10365;23328;23554;26523;28984;28996;29775;51752;54583;56999;57381;57556;161742;204851;641700	ANGPT2;GLUL;BRCA1;ECSCR;EGLN1;STAT1;CARD10;SFRP1;SFRP2;ERAP1;THBS2;KLF2;RGCC;NR2E1;AGO1;FOXO4;TGFB2;NFE2L2;JUP;HGF;FGF2;NOS3;RHOJ;VEGFC;FGF1;RECK;NOTCH1;CD40;SPRED1;TEK;F3;ETS1;ADAMTS9;ITGB1;CHI3L1;TSPAN12;SP1;HIPK2;APLNR;GATA2;HIPK1;KDR;ITGB2;ENPP2;TGFBR2;SEMA6A;FLT1;WNT5A;C3;ROCK1;SASH1;GAB1;THBS4;TLR3;PIK3C2A;ITGB8
GO:0048015	phosphatidylinositol-mediated signaling	http://amigo,geneontology,org/amigo/term/GO:0048015	162	32	17.4967	1.82892	0.000522143	0.0147416	847;867;957;2065;2321;2534;2549;2934;3082;3606;3717;3791;4915;5156;5270;5286;5287;5305;5364;5783;5863;6662;7010;7042;8473;9846;10507;22933;79899;80243;219699;644139	IL18;TGFB2;CAT;FYN;OGT;HGF;JAK2;CBL;SERPINE2;NTRK2;SIRT2;TEK;SEMA4D;PLXNB1;SOX9;KDR;UNC5B;RGL2;FLT1;PIRT;PIK3C2B;PDGFRA;GSN;PIP4K2A;PTPN13;PRR5L;ENTPD5;GAB1;PREX2;GAB2;ERBB3;PIK3C2A
GO:0043062	extracellular structure organization	http://amigo,geneontology,org/amigo/term/GO:0043062	400	79	43.2017	1.82863	6.85371e-08	1.17561e-05	2;19;102;176;538;780;822;1282;1288;1404;1462;1842;2113;2181;2247;2670;2683;2824;2934;3249;3371;3384;3655;3676;3683;3684;3685;3687;3688;3689;3691;3696;3791;3913;3915;3936;4017;4060;4323;4547;4643;4791;4851;5033;5156;5212;5345;5654;5806;5925;6423;6646;6662;6696;7042;7045;7046;7101;7412;8434;9507;22795;23187;23768;28984;51144;54507;56155;56999;58494;60484;64856;83700;84168;85301;196264;255743;284217…	LCP1;HTRA1;MMP14;NID2;SFRP2;DDR1;B4GALT1;LAMA1;RGCC;COL4A1;NR2E1;LAMB2;COL4A6;FLRT2;TGFB2;LOXL2;GFAP;COL27A1;VCAN;ATXN1L;TGFBI;TNC;CAPG;HSD17B12;FGF2;HPN;GPM6B;VWA1;P4HA1;VIT;NFKB2;SPP1;SERPINF2;VCAM1;TEX14;RECK;MPZL3;NOTCH1;LUM;LAMC1;ETS1;ADAMTS9;ITGB1;ECM2;ITGAL;ITGA4;MYO1E;SOX9;KDR;ITGB2;MTTP;ADAM10;ACAN;PTX3;ACSL3;JAM2;ICAM2;PDGFRA;ADAMTSL4;GSN;PHLDB1;ITGAM;HAPLN2;ITGB4;ITGA6;ITGAX;TGFBR1;RB1…
GO:0001568	blood vessel development	http://amigo,geneontology,org/amigo/term/GO:0001568	654	129	70.6348	1.82629	4.88942e-12	7.40829e-09	182;187;196;285;347;538;657;672;718;857;958;1116;1282;1785;1901;2004;2047;2113;2138;2152;2246;2247;2263;2307;2321;2549;2624;2683;2752;3082;3606;3685;3688;3689;3696;3728;3791;4017;4052;4066;4162;4193;4211;4303;4323;4643;4780;4846;4851;4915;5080;5156;5168;5286;5311;5316;5333;5345;5547;5629;5906;6093;6422;6423;6444;6667;6772;6886;6934;7010;7042;7045;7046;7048;7049;7058;7060;7098;7101;7424;7474;7541;…	MMP14;ANGPT2;RBM15;GLUL;TGFBR3;BRCA1;ECSCR;PLCD1;MEIS1;EGLN1;STAT1;CARD10;VEZF1;SFRP1;SFRP2;ERAP1;ZBTB14;SEMA3C;THBS2;KLF2;IL18;B4GALT1;LAMA1;RGCC;PLCD3;COL4A1;NR2E1;AGO1;GNA13;ASB4;FOXO4;FOSL1;FOXS1;APOD;TGFB2;LOXL2;TMED2;NFE2L2;EPHB1;JUP;MDM2;FMNL3;TGFBI;FZD8;HGF;NUS1;FGF2;LYL1;NOS3;RHOJ;VEGFC;AHR;LEF1;JAG1;DNM2;HEG1;NTRK2;SERPINF2;ARHGAP24;FGF1;RECK;NOTCH1;CD40;SPRED1;TEK;F3;ETS1;ADAMTS9;ITGB1…
GO:0001525	angiogenesis	http://amigo,geneontology,org/amigo/term/GO:0001525	487	96	52.5981	1.82516	2.94137e-09	9.22068e-07	182;187;285;347;672;718;857;958;1116;1282;1901;2004;2047;2113;2152;2246;2247;2263;2321;2549;2624;2683;2752;3082;3606;3685;3688;3689;3696;3728;3791;4017;4162;4211;4303;4323;4780;4846;4851;5156;5168;5286;5316;5333;5547;6093;6422;6423;6667;6772;6886;7010;7042;7045;7046;7048;7058;7060;7098;7101;7424;7474;7716;8325;8434;9990;10203;10365;10672;23328;23554;25932;26523;28984;28996;29775;51176;51752;54583…	MMP14;ANGPT2;RBM15;GLUL;BRCA1;ECSCR;PLCD1;MEIS1;EGLN1;STAT1;CARD10;VEZF1;SFRP1;SFRP2;ERAP1;THBS2;KLF2;IL18;B4GALT1;RGCC;PLCD3;COL4A1;NR2E1;AGO1;GNA13;FOXO4;APOD;TGFB2;LOXL2;NFE2L2;EPHB1;JUP;FMNL3;TGFBI;FZD8;HGF;NUS1;FGF2;NOS3;RHOJ;VEGFC;LEF1;JAG1;ARHGAP24;FGF1;RECK;NOTCH1;CD40;SPRED1;TEK;F3;ETS1;ADAMTS9;ITGB1;SLC12A6;S1PR1;CHI3L1;TSPAN12;SOX17;SP1;HIPK2;TAL1;CAV1;THSD7A;APLNR;GATA2;HIPK1;ELK3;KDR…
GO:0001649	osteoblast differentiation	http://amigo,geneontology,org/amigo/term/GO:0001649	203	40	21.9249	1.82441	0.000119359	0.00509435	182;249;657;658;847;865;1462;1655;2263;3082;3371;3398;3400;3488;3572;4090;4488;4851;5978;6422;6423;6657;6696;8994;9770;10140;10492;10507;22800;23376;25842;25937;26271;27316;51176;55366;57560;58476;63979;255743	SFRP1;RRAS2;SFRP2;MSX2;TOB1;CAT;VCAN;TNC;HGF;LIMD1;SYNCRIP;ALPL;LEF1;JAG1;SPP1;WWTR1;FBXO5;REST;NOTCH1;ID2;IL6ST;CBFB;UFL1;SOX2;DDX5;SEMA4D;LGR4;ASF1A;BMPR1B;IGFBP5;FIGNL1;RASSF2;RBMX;ID4;NPNT;TP53INP2;BMPR1A;SMAD5;FGFR2;IFT80
GO:0007163	establishment or maintenance of cell polarity	http://amigo,geneontology,org/amigo/term/GO:0007163	203	40	21.9249	1.82441	0.000119359	0.00509435	391;667;1398;1495;1739;2047;2195;2302;2934;3996;4134;4478;5080;5908;6093;6993;7010;7474;9053;9267;9585;22836;23150;23189;23433;25932;51421;54820;54908;55755;56288;57216;57381;64398;81609;81704;83700;163183;284217;399687	LLGL1;DYNLT1;LAMA1;CRK;DOCK8;NDE1;MYO18A;EPHB1;KIF20B;RAP1B;RHOG;RHOJ;FRMD4B;VANGL2;SYNE4;RHOQ;CYTH1;TEK;SNX27;MSN;MPP5;DLG1;SPDL1;FAT1;CTNNA1;PAX6;WNT5A;PARD3;AMOTL2;CLIC4;GSN;RHOBTB3;ROCK1;DST;KANK1;FOXJ1;JAM3;MAP7;CDK5RAP2;MAP4
GO:0048514	blood vessel morphogenesis	http://amigo,geneontology,org/amigo/term/GO:0048514	574	113	61.9945	1.82274	1.22943e-10	7.45114e-08	182;187;285;347;657;672;718;857;958;1116;1282;1901;2004;2047;2113;2138;2152;2246;2247;2263;2321;2549;2624;2683;2752;3082;3606;3685;3688;3689;3696;3728;3791;4017;4162;4211;4303;4323;4643;4780;4846;4851;4915;5156;5168;5286;5311;5316;5333;5345;5547;5629;5906;6093;6422;6423;6444;6667;6772;6886;7010;7042;7045;7046;7048;7049;7058;7060;7098;7101;7424;7474;7716;8322;8325;8434;9990;10203;10365;10672;23328…	MMP14;ANGPT2;RBM15;GLUL;TGFBR3;BRCA1;ECSCR;PLCD1;MEIS1;EGLN1;STAT1;CARD10;VEZF1;SFRP1;SFRP2;ERAP1;THBS2;KLF2;IL18;B4GALT1;LAMA1;RGCC;PLCD3;COL4A1;NR2E1;AGO1;GNA13;ASB4;FOXO4;APOD;TGFB2;LOXL2;NFE2L2;EPHB1;JUP;FMNL3;TGFBI;FZD8;HGF;NUS1;FGF2;NOS3;RHOJ;VEGFC;LEF1;JAG1;HEG1;NTRK2;SERPINF2;ARHGAP24;FGF1;RECK;NOTCH1;CD40;SPRED1;TEK;F3;ETS1;ADAMTS9;ITGB1;SLC12A6;S1PR1;CHI3L1;HEY2;TSPAN12;SOX17;SP1;HIPK2;…
GO:0016202	regulation of striated muscle tissue development	http://amigo,geneontology,org/amigo/term/GO:0016202	127	25	13.7165	1.82262	0.0021255	0.0397592	657;1385;1655;2047;2065;2247;2263;2660;4211;4851;6285;7046;7048;7049;8531;10521;10818;22933;23493;51176;51804;55553;56203;64321;84466	S100B;DDX17;TGFBR3;MEIS1;SOX6;EPHB1;YBX3;FGF2;LMOD3;LEF1;NOTCH1;SIRT2;DDX5;HEY2;SOX17;TGFBR2;SIX4;CREB1;TGFBR1;BMPR1A;FGFR2;FRS2;ERBB3;MEGF10;MSTN
GO:0051056	regulation of small GTPase mediated signal transduction	http://amigo,geneontology,org/amigo/term/GO:0051056	331	65	35.7494	1.81821	1.20849e-06	0.000129251	2;19;391;394;604;867;1398;1785;1902;2059;2846;3688;3707;3717;4254;4650;4851;4853;5863;5894;5962;6655;6993;7042;8452;8473;9267;9448;9459;9639;9824;10161;10276;10672;23189;23433;23607;25959;26030;26084;26269;55701;55785;57148;57186;57381;57480;57493;57514;57522;57580;57636;80243;83478;84249;84952;89846;91614;116984;117289;121512;128272;253959;257106;389337	CUL3;RAF1;ARHGAP30;DYNLT1;ARHGEF40;BCL6;CRK;CD2AP;GNA13;ITPKB;TGFB2;ARAP2;ARHGEF6;RALGAPB;OGT;ARHGAP31;PREX1;FGD6;PSD2;LPAR4;JAK2;LPAR6;KANK2;RHOG;RHOJ;CBL;TAGAP;RHOQ;DNM2;KITLG;HEG1;ARHGAP24;CYTH1;FBXO8;ARHGEF37;ARHGAP23;EPS8;NOTCH1;MYO9B;ARHGAP11A;ITGB1;NOTCH2;DEPDC7;RALGAPA1;NET1;PLEKHG1;SOS2;FGD3;RGL2;RALGAPA2;MAP4K4;SRGAP1;RDX;A2M;CGNL1;ABCA1;KANK1;PLEKHG3;ARHGEF19;LPAR1;ARHGAP5;ARHGEF10;PRE…
GO:0048872	homeostasis of number of cells	http://amigo,geneontology,org/amigo/term/GO:0048872	245	48	26.4611	1.81399	3.06962e-05	0.00174412	272;567;604;1880;2113;2146;2624;3398;3658;3707;3717;4090;4254;4846;4851;4891;5027;5316;5771;5781;5925;6498;6662;6670;6772;6868;6886;7049;7543;9636;9770;9991;10320;10365;10673;23657;27040;28996;29843;51542;55366;55553;55619;57678;83700;115650;139818;149041	PTPN11;B2M;TGFBR3;STAT1;BCL6;P2RX7;PTBP3;KLF2;SOX6;ITPKB;SENP1;SP3;IREB2;RC3H1;PTPN2;JAK2;SKIL;NOS3;GPR183;ISG15;DOCK11;TNFSF13B;IKZF1;ADAM17;KITLG;SLC7A11;NOTCH1;ID2;LAT;ETS1;AMPD3;HIPK2;TAL1;TNFRSF13C;LGR4;GATA2;ZFX;SOX9;EZH2;VPS54;RASSF2;SLC11A2;RB1;GPAM;DOCK10;JAM3;SMAD5;PKNOX1
GO:0051607	defense response to virus	http://amigo,geneontology,org/amigo/term/GO:0051607	235	46	25.381	1.81238	4.55147e-05	0.00244837	329;958;2635;3437;3594;3659;3665;4599;5495;5610;5611;5654;5970;6035;6502;6772;6773;7098;8692;8780;9636;10060;10269;10379;10475;10521;10758;10964;25939;26065;54941;55601;56829;57506;57678;63901;64135;64170;83737;84166;90865;91543;91607;151636;255520;256987	HTRA1;RELA;DTX3L;DDX17;BIRC2;STAT1;FAM111A;STAT2;IRF7;SAMHD1;HYAL2;DDX60;MX1;IFIH1;IRF1;ZC3HAV1;PPM1B;TRIM38;IL12RB1;IFIT3;ABCC9;ZMPSTE24;ISG15;RNASE1;TRAF3IP2;LSM14A;IFI44L;MAVS;CD40;DNAJC3;SLFN11;NLRC5;GBP3;CARD9;RIOK3;EIF2AK2;IRF9;RSAD2;ITCH;GPAM;RNF125;ELMOD2;IL33;SKP2;TLR3;SERINC5
GO:0031099	regeneration	http://amigo,geneontology,org/amigo/term/GO:0031099	184	36	19.8728	1.81152	0.000294261	0.00971234	285;347;1027;1270;1495;2146;2660;2670;2934;3082;3371;3475;3717;3913;3936;4099;4815;4851;4974;5207;5653;5782;5906;6387;6426;6430;6657;6696;7048;7049;8578;9448;11221;29956;83700;87178	LCP1;ANGPT2;OMG;TGFBR3;IFRD1;PNPT1;LAMB2;APOD;GFAP;CXCL12;TNC;HGF;DUSP10;JAK2;SPP1;PFKFB1;PTPN12;NOTCH1;SOX2;CNTF;SCARF1;CDKN1B;EZH2;CTNNA1;TGFBR2;MAP4K4;RAP1A;KLK6;GSN;MAG;NINJ2;CERS2;JAM3;SRSF5;SRSF1;MSTN
GO:0001944	vasculature development	http://amigo,geneontology,org/amigo/term/GO:0001944	682	132	73.6589	1.79204	1.09468e-11	1.24397e-08	182;187;196;285;347;538;657;672;718;857;958;1116;1282;1785;1901;2004;2047;2113;2138;2152;2246;2247;2263;2307;2321;2549;2624;2683;2752;3082;3606;3685;3688;3689;3696;3728;3791;4017;4052;4066;4162;4193;4211;4303;4323;4643;4772;4780;4846;4851;4915;5080;5156;5168;5286;5311;5316;5333;5345;5547;5629;5906;6093;6094;6422;6423;6443;6444;6667;6772;6886;6934;7010;7042;7045;7046;7048;7049;7058;7060;7098;7101;…	ROM1;MMP14;ANGPT2;RBM15;GLUL;TGFBR3;BRCA1;ECSCR;PLCD1;MEIS1;EGLN1;STAT1;CARD10;VEZF1;SFRP1;SFRP2;ERAP1;ZBTB14;SEMA3C;THBS2;KLF2;IL18;B4GALT1;LAMA1;RGCC;PLCD3;COL4A1;NR2E1;AGO1;GNA13;ASB4;FOXO4;FOSL1;FOXS1;APOD;TGFB2;LOXL2;TMED2;NFE2L2;EPHB1;JUP;MDM2;FMNL3;TGFBI;FZD8;HGF;NUS1;FGF2;SGCB;LYL1;NOS3;RHOJ;VEGFC;AHR;LEF1;JAG1;DNM2;HEG1;NTRK2;SERPINF2;ARHGAP24;FGF1;RECK;NOTCH1;CD40;SPRED1;TEK;F3;ETS1;ADA…
GO:0010631	epithelial cell migration	http://amigo,geneontology,org/amigo/term/GO:0010631	274	53	29.5932	1.79095	1.76526e-05	0.00109918	285;958;1793;2113;2246;2247;2624;2752;3688;3689;3728;3791;4017;4163;4780;4846;4851;5025;5168;5286;5547;5586;5629;5781;6662;6667;6772;6781;6868;7010;7042;7046;7048;7101;7424;7474;8754;9448;9839;11221;23189;23328;23499;25959;28984;29775;54443;56999;57381;80005;84913;116150;161742	MCC;PTPN11;ANGPT2;GLUL;STAT1;CARD10;STC1;RGCC;NR2E1;TGFB2;LOXL2;P2RX4;NFE2L2;JUP;NUS1;DUSP10;FGF2;NOS3;KANK2;RHOJ;VEGFC;ADAM17;FGF1;NOTCH1;CD40;SPRED1;TEK;ETS1;ADAMTS9;ITGB1;DOCK5;SP1;GATA2;PKN2;SOX9;KDR;ITGB2;ENPP2;TGFBR2;ADAM9;MAP4K4;WNT5A;ATOH8;ZEB2;TGFBR1;SASH1;DOCK1;ANLN;KANK1;MACF1;PRCP;PROX1;PIK3C2A
GO:0048863	stem cell differentiation	http://amigo,geneontology,org/amigo/term/GO:0048863	202	39	21.8169	1.78761	0.000224564	0.00803745	2;182;429;657;865;2263;2624;4040;4254;4303;4488;4780;4851;5156;5610;5978;6422;6662;6663;6886;6929;6938;7042;9839;10443;10507;10512;11166;22823;23528;55553;57556;64321;80031;83737;84541;124540;157506;399694	MTF2;SFRP1;MSX2;SEMA3C;ZNF281;FOXO4;SOX6;TGFB2;NFE2L2;SOX21;JAG1;TCF3;RDH10;KITLG;REST;NOTCH1;CBFB;SOX17;SEMA4D;TAL1;GATA2;SOX9;LRP6;SOX10;EIF2AK2;SEMA6A;KBTBD8;ASCL1;PDGFRA;ITCH;ZEB2;TCF12;A2M;BMPR1A;FGFR2;MSI2;SEMA6D;N4BP2L2;SHC4
GO:0034330	cell junction organization	http://amigo,geneontology,org/amigo/term/GO:0034330	285	55	30.7812	1.7868	1.32486e-05	0.000926483	347;667;829;857;865;928;1495;1739;2318;2697;2705;2824;3551;3655;3691;3728;3791;3915;4323;5583;5586;5906;5908;5962;6093;6422;6801;7010;7042;7046;7082;7094;7368;7414;8502;8826;9448;10420;10580;10979;11170;11228;22998;23499;28316;28513;56288;57493;64398;79834;81671;144100;204851;253559;100506658	MMP14;STRN;SFRP1;APOD;TGFB2;TLN1;FLNC;JUP;GJA1;RAP1B;GPM6B;VCL;IQGAP1;PKP4;CADM2;HEG1;PEAK1;TEK;LAMC1;CBFB;VMP1;CAV1;CD9;MPP5;HIPK1;DLG1;PKN2;TESK2;KDR;CTNNA1;SORBS1;CAPZA1;MAP4K4;RAP1A;PARD3;FAM107A;FERMT2;ITGB4;LIMCH1;ITGA6;TGFBR1;PRKCH;RDX;GJB1;ROCK1;PLEKHA7;DST;IKBKB;MACF1;OCLN;TJP1;RASSF8;UGT8;CDH20;CDH19
GO:0072073	kidney epithelium development	http://amigo,geneontology,org/amigo/term/GO:0072073	140	27	15.1206	1.78564	0.00197504	0.0378695	182;384;847;1739;2138;2246;2247;2263;2302;3913;4090;4643;4851;5311;5455;6422;6662;6772;7482;8826;9788;10220;25937;25959;51804;55366;255743	STAT1;SFRP1;LAMB2;CAT;MTSS1;WNT2B;FGF2;KANK2;GDF11;JAG1;IQGAP1;FGF1;WWTR1;NOTCH1;ARG2;LGR4;DLG1;MYO1E;SOX9;SIX4;PKD2;NPNT;FOXJ1;SMAD5;FGFR2;POU3F3;EYA1
GO:0031589	cell-substrate adhesion	http://amigo,geneontology,org/amigo/term/GO:0031589	332	64	35.8574	1.78485	2.79638e-06	0.000262082	182;246;285;347;604;780;1398;1785;1793;1842;1896;2047;2824;3655;3676;3683;3685;3688;3689;3691;3696;3717;3728;3791;3915;4289;4323;4851;5212;5328;6093;6422;6614;7010;7402;7412;7414;8322;8500;8754;8826;9341;9448;10085;10420;10580;10894;10979;11078;11170;22795;22998;23189;23499;51144;53834;54822;56999;57580;79834;80005;83700;84168;255743	PLAU;MMP14;ANGPT2;NID2;SFRP1;FGFRL1;SIGLEC1;BCL6;DDR1;CRK;LYVE1;APOD;EPHB1;JUP;PREX1;HSD17B12;JAK2;GPM6B;VCL;JAG1;VIT;IQGAP1;DNM2;VCAM1;NOTCH1;MKLN1;PEAK1;TEK;TRIOBP;LAMC1;PPFIA1;ADAMTS9;ITGB1;ECM2;DOCK5;ITGAL;ITGA4;ALOX15;EDA;TESK2;KDR;ITGB2;SORBS1;ADAM9;MAP4K4;FAM107A;FERMT2;VAMP3;EDIL3;ITGB4;LIMCH1;ITGA6;UTRN;NPNT;ROCK1;DOCK1;FZD4;KANK1;MACF1;JAM3;ANTXR1;TRPM7;ITGAV;ITGB8
GO:0030178	negative regulation of Wnt signaling pathway	http://amigo,geneontology,org/amigo/term/GO:0030178	161	31	17.3887	1.78277	0.000987062	0.023187	857;1452;3065;4038;4040;4163;4188;4772;4851;6422;6423;6657;6662;6663;6934;7474;8323;8452;8994;9113;25937;26524;27031;57560;57674;64321;80114;83999;219287;374946;100113407	MCC;CUL3;MDFI;CSNK1A1;KREMEN1;SFRP1;SFRP2;AMER2;BICC1;LIMD1;LRP4;WWTR1;NOTCH1;HDAC1;SOX2;SOX17;CAV1;TMEM170B;DRAXIN;SOX9;LRP6;SOX10;WNT5A;LATS1;FZD6;RNF213;TCF7L2;IFT80;NFATC1;NPHP3;LATS2
GO:0072358	cardiovascular system development	http://amigo,geneontology,org/amigo/term/GO:0072358	691	133	74.631	1.7821	1.36555e-11	1.37936e-08	182;187;196;285;347;538;657;672;718;857;958;1116;1282;1785;1901;2004;2047;2113;2138;2152;2246;2247;2263;2307;2321;2549;2624;2683;2752;3082;3606;3685;3688;3689;3696;3728;3791;4017;4052;4066;4162;4193;4211;4303;4323;4643;4772;4780;4846;4851;4915;5080;5156;5168;5286;5311;5316;5333;5345;5547;5629;5906;6093;6094;6422;6423;6443;6444;6667;6772;6886;6934;7010;7042;7045;7046;7048;7049;7058;7060;7098;7101;…	ROM1;MMP14;ANGPT2;RBM15;GLUL;TGFBR3;BRCA1;ECSCR;PLCD1;MEIS1;EGLN1;STAT1;CARD10;KDM6A;VEZF1;SFRP1;SFRP2;ERAP1;ZBTB14;SEMA3C;THBS2;KLF2;IL18;B4GALT1;LAMA1;RGCC;PLCD3;COL4A1;NR2E1;AGO1;GNA13;ASB4;FOXO4;FOSL1;FOXS1;APOD;TGFB2;LOXL2;TMED2;NFE2L2;EPHB1;JUP;MDM2;FMNL3;TGFBI;FZD8;HGF;NUS1;FGF2;SGCB;LYL1;NOS3;RHOJ;VEGFC;AHR;LEF1;JAG1;DNM2;HEG1;NTRK2;SERPINF2;ARHGAP24;FGF1;RECK;NOTCH1;CD40;SPRED1;TEK;F3;ET…
GO:0046578	regulation of Ras protein signal transduction	http://amigo,geneontology,org/amigo/term/GO:0046578	234	45	25.273	1.78056	8.50071e-05	0.00392284	19;604;867;1398;1785;1902;2059;2846;3688;3707;3717;4254;4650;4851;4853;5863;5894;5962;6655;6993;7042;8452;8473;9267;9448;9459;9639;10161;10276;23189;25959;26030;26084;26269;55701;55785;57480;57493;57580;80243;84249;89846;121512;128272;389337	CUL3;RAF1;DYNLT1;ARHGEF40;BCL6;CRK;ITPKB;TGFB2;ARHGEF6;OGT;PREX1;FGD6;PSD2;LPAR4;JAK2;LPAR6;KANK2;CBL;DNM2;KITLG;HEG1;CYTH1;FBXO8;ARHGEF37;EPS8;NOTCH1;MYO9B;ITGB1;NOTCH2;NET1;PLEKHG1;SOS2;FGD3;RGL2;MAP4K4;RDX;ABCA1;KANK1;PLEKHG3;ARHGEF19;LPAR1;ARHGEF10;PREX2;ARHGEF26;FGD4
GO:0030323	respiratory tube development	http://amigo,geneontology,org/amigo/term/GO:0030323	172	33	18.5767	1.77641	0.000736967	0.0190334	429;538;657;1116;1385;2246;2263;2302;3371;3488;4124;4323;4846;4851;5156;5241;5629;6662;6670;7048;7289;7474;7482;8914;10365;23657;27031;57216;57493;64399;157506;284217;342371	MMP14;KLF2;LAMA1;TULP3;SP3;ATXN1L;TNC;WNT2B;NOS3;VANGL2;RDH10;HEG1;FGF1;SLC7A11;NOTCH1;TIMELESS;CHI3L1;SOX9;IGFBP5;TGFBR2;WNT5A;ASCL1;PDGFRA;CREB1;PGR;MAN2A1;FOXJ1;BMPR1A;ATP7A;FGFR2;PROX1;NPHP3;HHIP
GO:1901342	regulation of vasculature development	http://amigo,geneontology,org/amigo/term/GO:1901342	313	60	33.8054	1.77487	6.79929e-06	0.000537499	187;285;672;718;958;1116;2113;2152;2246;2247;2321;2549;2624;2752;3082;3688;3689;3696;3728;3791;4303;4772;4780;4846;4851;5168;5286;5906;6093;6422;6423;6667;6772;7010;7042;7048;7058;7060;7098;7101;7424;7474;8434;10365;23328;23493;23554;26523;28984;28996;29775;51666;51752;54583;56999;57381;57556;161742;204851;641700	ANGPT2;GLUL;BRCA1;ECSCR;EGLN1;STAT1;CARD10;SFRP1;SFRP2;ERAP1;THBS2;KLF2;RGCC;NR2E1;AGO1;ASB4;FOXO4;TGFB2;NFE2L2;JUP;HGF;FGF2;NOS3;RHOJ;VEGFC;FGF1;RECK;NOTCH1;CD40;SPRED1;TEK;F3;ETS1;ADAMTS9;ITGB1;CHI3L1;HEY2;TSPAN12;SP1;HIPK2;APLNR;GATA2;HIPK1;KDR;ITGB2;ENPP2;TGFBR2;SEMA6A;FLT1;RAP1A;WNT5A;C3;ROCK1;SASH1;GAB1;THBS4;TLR3;NFATC1;PIK3C2A;ITGB8
GO:0001935	endothelial cell proliferation	http://amigo,geneontology,org/amigo/term/GO:0001935	141	27	15.2286	1.77298	0.00219711	0.040515	187;857;858;1739;2152;2247;2321;2624;3676;3791;4017;4323;4893;5365;5629;6387;6667;6772;6868;7010;7046;7060;7424;7474;28984;55145;84913	MMP14;STAT1;RGCC;THAP1;LOXL2;CXCL12;FGF2;VEGFC;ADAM17;TEK;F3;SP1;CAV1;ITGA4;NRAS;APLNR;GATA2;DLG1;KDR;FLT1;WNT5A;ATOH8;TGFBR1;CAV2;PLXNB3;THBS4;PROX1
GO:0090132	epithelium migration	http://amigo,geneontology,org/amigo/term/GO:0090132	277	53	29.9172	1.77156	2.41621e-05	0.00144938	285;958;1793;2113;2246;2247;2624;2752;3688;3689;3728;3791;4017;4163;4780;4846;4851;5025;5168;5286;5547;5586;5629;5781;6662;6667;6772;6781;6868;7010;7042;7046;7048;7101;7424;7474;8754;9448;9839;11221;23189;23328;23499;25959;28984;29775;54443;56999;57381;80005;84913;116150;161742	MCC;PTPN11;ANGPT2;GLUL;STAT1;CARD10;STC1;RGCC;NR2E1;TGFB2;LOXL2;P2RX4;NFE2L2;JUP;NUS1;DUSP10;FGF2;NOS3;KANK2;RHOJ;VEGFC;ADAM17;FGF1;NOTCH1;CD40;SPRED1;TEK;ETS1;ADAMTS9;ITGB1;DOCK5;SP1;GATA2;PKN2;SOX9;KDR;ITGB2;ENPP2;TGFBR2;ADAM9;MAP4K4;WNT5A;ATOH8;ZEB2;TGFBR1;SASH1;DOCK1;ANLN;KANK1;MACF1;PRCP;PROX1;PIK3C2A
GO:0030324	lung development	http://amigo,geneontology,org/amigo/term/GO:0030324	168	32	18.1447	1.7636	0.000998047	0.0233245	429;538;657;1116;1385;2246;2263;2302;3371;3488;4124;4323;4846;4851;5156;5241;5629;6662;6670;7048;7474;7482;8914;10365;23657;27031;57216;57493;64399;157506;284217;342371	MMP14;KLF2;LAMA1;SP3;ATXN1L;TNC;WNT2B;NOS3;VANGL2;RDH10;HEG1;FGF1;SLC7A11;NOTCH1;TIMELESS;CHI3L1;SOX9;IGFBP5;TGFBR2;WNT5A;ASCL1;PDGFRA;CREB1;PGR;MAN2A1;FOXJ1;BMPR1A;ATP7A;FGFR2;PROX1;NPHP3;HHIP
GO:1901991	negative regulation of mitotic cell cycle phase transition	http://amigo,geneontology,org/amigo/term/GO:1901991	169	32	18.2527	1.75316	0.00110643	0.024593	472;672;835;1027;1030;1112;2146;3364;4193;4194;4303;5311;5885;5925;5933;5934;7027;7756;8738;10106;11170;23194;25904;25959;26271;28984;54908;55755;56155;57165;79577;91607	CDKN2B;BRCA1;CTDSP2;RGCC;RBL1;RAD21;ATM;TFDP1;FOXO4;FBXL7;CRADD;MDM2;CASP2;KANK2;RBL2;CDC73;FBXO5;TEX14;SLFN11;HUS1;FOXN3;CNOT10;SPDL1;ZNF207;CDKN1B;EZH2;MDM4;FAM107A;PKD2;RB1;GJC2;CDK5RAP2
GO:0050678	regulation of epithelial cell proliferation	http://amigo,geneontology,org/amigo/term/GO:0050678	318	60	34.3454	1.74696	1.13092e-05	0.000807025	187;538;657;857;858;1027;1030;1739;2138;2152;2246;2247;2263;2321;2624;2683;2752;3150;3249;3676;3791;3915;4163;4851;4893;5080;5241;5365;5629;5654;5828;5925;6387;6422;6423;6657;6662;6667;6772;6868;7010;7042;7046;7049;7060;7424;7474;9420;9788;10818;11221;27152;28984;51804;57560;79577;83452;84913;135228;252983	MCC;HTRA1;CDKN2B;GLUL;TGFBR3;STAT1;SFRP1;SFRP2;INTU;B4GALT1;RGCC;TGFB2;CXCL12;MTSS1;DUSP10;FGF2;HPN;VEGFC;PEX2;ADAM17;CDC73;FGF1;CYP7B1;NOTCH1;TEK;F3;LAMC1;SOX2;HMGN1;SP1;CAV1;ITGA4;NRAS;APLNR;GATA2;DLG1;CDKN1B;SOX9;KDR;PAX6;FLT1;WNT5A;RAB33B;SIX4;ATOH8;TGFBR1;STXBP4;RB1;PGR;CD109;BMPR1A;CAV2;ATP7A;PLXNB3;FGFR2;IFT80;THBS4;EYA1;PROX1;FRS2
GO:0060828	regulation of canonical Wnt signaling pathway	http://amigo,geneontology,org/amigo/term/GO:0060828	228	43	24.625	1.74619	0.00018987	0.00716228	857;1452;1896;2263;3065;3728;4038;4040;4163;4851;6422;6423;6657;6662;6663;6934;7474;8323;8434;8452;8549;8658;8994;9113;9679;23189;23500;25805;25937;26524;27031;51366;53944;55366;64321;65125;80114;80351;83999;120892;219287;374946;100113407	MCC;CUL3;LRRK2;CSNK1A1;KREMEN1;SFRP1;SFRP2;AMER2;BICC1;CSNK1G1;JUP;LGR5;LIMD1;TNKS2;UBR5;LRP4;FAM53B;WWTR1;RECK;NOTCH1;TNKS;BAMBI;HDAC1;SOX2;SOX17;LGR4;CAV1;DAAM2;TMEM170B;DRAXIN;EDA;SOX9;LRP6;SOX10;WNT5A;LATS1;WNK1;FZD6;TCF7L2;KANK1;FGFR2;NPHP3;LATS2
GO:0007369	gastrulation	http://amigo,geneontology,org/amigo/term/GO:0007369	175	33	18.9008	1.74596	0.00100478	0.0234217	187;657;2138;2263;3676;3685;3688;3689;3691;4040;4155;4323;6422;6423;6657;6886;6911;7048;7358;7403;7474;8452;10818;23187;27031;51176;55578;57216;60436;64321;65125;79577;84913	CUL3;MMP14;KDM6A;SFRP1;SFRP2;LEF1;VANGL2;CDC73;TGIF2;SOX2;ITGB1;SOX17;TAL1;ITGA4;APLNR;ITGB2;LRP6;TGFBR2;UGDH;TBX6;WNT5A;ATOH8;PHLDB1;WNK1;ITGB4;SUPT20H;MBP;BMPR1A;FGFR2;ITGAV;EYA1;FRS2;NPHP3
GO:0060070	canonical Wnt signaling pathway	http://amigo,geneontology,org/amigo/term/GO:0060070	276	52	29.8092	1.74443	4.41133e-05	0.00239489	857;1452;1896;2263;3065;3728;4038;4040;4163;4286;4851;4929;6259;6422;6423;6657;6662;6663;6934;7403;7474;7482;8322;8323;8325;8434;8452;8549;8658;8994;9113;9679;23189;23500;25805;25937;26108;26524;27031;51176;51366;53944;55366;64321;65125;80114;80351;83999;120892;219287;374946;100113407	MCC;CUL3;LRRK2;CSNK1A1;KDM6A;KREMEN1;SFRP1;SFRP2;AMER2;BICC1;CSNK1G1;JUP;FZD8;LGR5;LIMD1;WNT2B;TNKS2;UBR5;LRP4;FAM53B;LEF1;NR4A2;WWTR1;RECK;NOTCH1;TNKS;BAMBI;HDAC1;SOX2;SOX17;LGR4;CAV1;DAAM2;TMEM170B;DRAXIN;RYK;EDA;SOX9;LRP6;SOX10;WNT5A;MITF;PYGO1;LATS1;WNK1;FZD6;TCF7L2;FZD4;KANK1;FGFR2;NPHP3;LATS2
GO:0048771	tissue remodeling	http://amigo,geneontology,org/amigo/term/GO:0048771	154	29	16.6327	1.74356	0.00200937	0.0379644	154;182;538;760;857;952;1200;1901;3488;3606;4040;4193;4286;4323;4846;4853;5027;5166;6093;6422;6696;7037;7052;7060;9770;10512;55366;55636;64114	MMP14;SFRP1;SEMA3C;P2RX7;IL18;MDM2;TPP1;NOS3;JAG1;ADRB2;SPP1;TGM2;NOTCH2;S1PR1;TMBIM1;LGR4;CAV1;PDK4;IGFBP5;LRP6;TFRC;RASSF2;MITF;CHD7;CA2;ROCK1;CD38;ATP7A;THBS4
GO:0090130	tissue migration	http://amigo,geneontology,org/amigo/term/GO:0090130	283	53	30.5652	1.734	4.42571e-05	0.00239489	285;958;1793;2113;2246;2247;2624;2752;3688;3689;3728;3791;4017;4163;4780;4846;4851;5025;5168;5286;5547;5586;5629;5781;6662;6667;6772;6781;6868;7010;7042;7046;7048;7101;7424;7474;8754;9448;9839;11221;23189;23328;23499;25959;28984;29775;54443;56999;57381;80005;84913;116150;161742	MCC;PTPN11;ANGPT2;GLUL;STAT1;CARD10;STC1;RGCC;NR2E1;TGFB2;LOXL2;P2RX4;NFE2L2;JUP;NUS1;DUSP10;FGF2;NOS3;KANK2;RHOJ;VEGFC;ADAM17;FGF1;NOTCH1;CD40;SPRED1;TEK;ETS1;ADAMTS9;ITGB1;DOCK5;SP1;GATA2;PKN2;SOX9;KDR;ITGB2;ENPP2;TGFBR2;ADAM9;MAP4K4;WNT5A;ATOH8;ZEB2;TGFBR1;SASH1;DOCK1;ANLN;KANK1;MACF1;PRCP;PROX1;PIK3C2A
GO:0050792	regulation of viral process	http://amigo,geneontology,org/amigo/term/GO:0050792	171	32	18.4687	1.73266	0.00135434	0.0283693	858;1105;1655;2332;2934;3065;3249;4599;4851;5479;5586;5610;5629;5806;5978;6667;6737;6772;6993;7726;9636;10475;23076;23435;29969;51176;56829;57506;63901;84875;91543;286827	STAT1;DYNLT1;FAM111A;FMR1;MX1;ZC3HAV1;TRIM38;HPN;LEF1;ISG15;PPIB;REST;NOTCH1;MAVS;RRP1B;HDAC1;DDX5;SP1;PARP10;MDFIC;PKN2;PTX3;EIF2AK2;GSN;RSAD2;TRIM26;TARDBP;TRIM21;TRIM59;CAV2;PROX1;CHD1
GO:0044272	sulfur compound biosynthetic process	http://amigo,geneontology,org/amigo/term/GO:0044272	182	34	19.6568	1.72968	0.00100764	0.0234283	32;176;1462;2181;2639;2683;2729;2730;4060;4144;4257;4357;4780;5166;6319;6667;9469;11046;22856;23169;23205;23657;26873;51000;51144;55066;55454;55902;60481;64834;79993;83539;84532;441024	ACSS2;ACACB;PDPR;ACSBG1;GCLC;GCLM;B4GALT1;OPLAH;MPST;MGST1;NFE2L2;VCAN;HSD17B12;SLC35B3;CHST3;MAT2A;SLC7A11;SCD;LUM;ELOVL1;SLC35D1;SP1;CHSY1;GCDH;ACAN;PDK4;SLC35D2;ACSL3;ELOVL5;ACSS1;CSGALNACT2;MTHFD2L;CHST9;ELOVL7
GO:0071560	cellular response to transforming growth factor beta stimulus	http://amigo,geneontology,org/amigo/term/GO:0071560	231	43	24.949	1.72352	0.000255547	0.00876671	317;657;658;857;858;867;1030;1385;1398;1785;2263;2534;2660;2908;3688;4052;4053;4090;5654;6422;6498;6662;6868;6885;6935;7042;7046;7048;7049;7474;7525;8287;8692;8754;10979;25805;26036;28996;54829;55553;56288;135228;255743	HTRA1;CDKN2B;TGFBR3;SFRP1;ZNF451;HYAL2;CRK;SOX6;TGFB2;FYN;ASPN;SKIL;CBL;LTBP2;USP9Y;NR3C1;ADAM17;DNM2;BAMBI;APAF1;ITGB1;HIPK2;CAV1;SOX9;BMPR1B;LTBP1;TGFBR2;ADAM9;WNT5A;MAP3K7;PARD3;FERMT2;ZEB1;CREB1;TGFBR1;NPNT;CD109;BMPR1A;SMAD5;CAV2;FGFR2;YES1;MSTN
GO:0001822	kidney development	http://amigo,geneontology,org/amigo/term/GO:0001822	274	51	29.5932	1.72337	7.20256e-05	0.00346697	182;285;317;384;760;847;1739;2138;2246;2247;2263;2302;3398;3913;4038;4090;4357;4643;4851;5156;5311;5455;5629;6422;6662;6772;7010;7042;7046;7482;8100;8692;8826;9510;9788;10220;10269;25937;25959;25976;26108;27031;50484;51107;51804;55366;56913;57216;120892;157506;255743	LRRK2;ANGPT2;STAT1;SFRP1;HYAL2;LAMB2;MPST;TGFB2;CAT;MTSS1;WNT2B;FGF2;KANK2;LRP4;ZMPSTE24;GDF11;APH1A;JAG1;IQGAP1;VANGL2;RDH10;FGF1;WWTR1;NOTCH1;ID2;TEK;ARG2;APAF1;LGR4;DLG1;MYO1E;SOX9;RRM2B;C1GALT1;SIX4;PDGFRA;PYGO1;PKD2;CA2;TGFBR1;IFT88;NPNT;TIPARP;FOXJ1;SMAD5;ADAMTS1;FGFR2;POU3F3;EYA1;PROX1;NPHP3
GO:0043010	camera-type eye development	http://amigo,geneontology,org/amigo/term/GO:0043010	302	56	32.6173	1.71688	3.64481e-05	0.00202042	86;182;658;835;1027;1181;1282;1410;1739;2047;2195;3065;3150;3913;4040;4124;4149;4211;4286;4915;5080;5156;5316;5629;6094;6121;6498;6662;6670;6935;7042;7046;7048;7101;7289;7431;7474;7482;8322;8412;9839;10210;10220;10763;10818;23554;23657;25932;28996;55636;57381;57835;60436;157506;204851;284217	ROM1;MEIS1;MAX;ACTL6A;LAMA1;COL4A1;NR2E1;LAMB2;TULP3;TGFB2;SP3;EPHB1;TOPORS;CASP2;VIM;WNT2B;NES;SKIL;RHOJ;GDF11;CLCN2;JAG1;RDH10;NTRK2;SLC7A11;TGIF2;HDAC1;HMGN1;TSPAN12;HIPK2;HIPK1;DLG1;CDKN1B;SOX9;BCAR3;BMPR1B;FAT1;CRYAB;LRP6;TGFBR2;PAX6;WNT5A;PDGFRA;MITF;CLIC4;CHD7;ZEB1;ZEB2;TGFBR1;RPE65;MAN2A1;FZD4;SLC4A5;PKNOX1;PROX1;FRS2
GO:0071559	response to transforming growth factor beta	http://amigo,geneontology,org/amigo/term/GO:0071559	238	44	25.705	1.71173	0.000255184	0.00876671	317;657;658;857;858;867;1030;1385;1398;1785;2263;2534;2660;2908;3688;4052;4053;4090;5654;6093;6422;6498;6662;6868;6885;6935;7042;7046;7048;7049;7474;7525;8287;8692;8754;10979;25805;26036;28996;54829;55553;56288;135228;255743	HTRA1;CDKN2B;TGFBR3;SFRP1;ZNF451;HYAL2;CRK;SOX6;TGFB2;FYN;ASPN;SKIL;CBL;LTBP2;USP9Y;NR3C1;ADAM17;DNM2;BAMBI;APAF1;ITGB1;HIPK2;CAV1;SOX9;BMPR1B;LTBP1;TGFBR2;ADAM9;WNT5A;MAP3K7;PARD3;FERMT2;ZEB1;CREB1;TGFBR1;NPNT;ROCK1;CD109;BMPR1A;SMAD5;CAV2;FGFR2;YES1;MSTN
GO:0043542	endothelial cell migration	http://amigo,geneontology,org/amigo/term/GO:0043542	195	36	21.0608	1.70933	0.000911642	0.0218098	285;958;2113;2246;2247;2624;2752;3688;3689;3728;3791;4017;4780;4846;4851;5025;5286;5547;5629;6667;6772;6781;6868;7010;7046;7101;7424;7474;23328;28984;29775;56999;57381;84913;116150;161742	ANGPT2;GLUL;STAT1;CARD10;STC1;RGCC;NR2E1;LOXL2;P2RX4;NFE2L2;JUP;NUS1;FGF2;NOS3;RHOJ;VEGFC;ADAM17;FGF1;NOTCH1;CD40;SPRED1;TEK;ETS1;ADAMTS9;ITGB1;SP1;GATA2;KDR;ITGB2;WNT5A;ATOH8;TGFBR1;SASH1;PRCP;PROX1;PIK3C2A
GO:2001234	negative regulation of apoptotic signaling pathway	http://amigo,geneontology,org/amigo/term/GO:2001234	217	40	23.4369	1.70671	0.000505392	0.0143343	355;672;754;1495;2070;2138;2534;2729;2730;2773;3065;3082;3655;3685;3958;4193;4780;4846;4929;5329;5894;5970;6387;6423;6934;7046;8531;8725;8743;8795;10625;50484;55023;63979;64114;79886;117584;120892;219699;255027	LRRK2;RAF1;RELA;BRCA1;SFRP2;PHIP;GCLC;GCLM;CAAP1;PLAUR;PTTG1IP;URI1;NFE2L2;FYN;CXCL12;MDM2;TNFSF10;YBX3;HGF;NOS3;EYA4;FAS;NR4A2;HDAC1;TNFRSF10B;TMBIM1;RFFL;LGALS3;CTNNA1;RRM2B;GNAI3;UNC5B;MPV17L;FIGNL1;ITGA6;TGFBR1;TCF7L2;IVNS1ABP;ITGAV;EYA1
GO:0008654	phospholipid biosynthetic process	http://amigo,geneontology,org/amigo/term/GO:0008654	283	52	30.5652	1.70128	8.69774e-05	0.00399349	246;472;824;2181;2246;2247;2263;2549;3417;3992;5130;5279;5286;5287;5305;5321;5336;5337;5338;5781;5783;8821;8895;8898;9107;9846;9926;10818;22908;23446;23556;51099;51205;51227;55300;55326;55500;55650;56994;57664;57678;65977;84188;84725;93183;116150;126969;154141;166929;171586;256987;259230	FADS1;PTPN11;ACP6;PLCG2;ATM;MTMR6;PI4K2B;ETNK1;PIGP;LPGAT1;AGPAT5;NUS1;CAPN2;FGF2;MTMR2;INPP4B;PIGC;IDH1;PLEKHA3;SACM1L;PLEKHA4;FGF1;FAR1;PIGM;ABHD5;PLD2;ALOX15;ACSL3;PIGN;PLEKHA8;SGMS1;SGMS2;ABHD3;PLD1;PIK3C2B;MBOAT1;CHPT1;PIP4K2A;PTPN13;GPAM;PLA2G4A;PIGV;SLC44A1;PCYT1A;GAB1;FGFR2;SLC44A3;GAB2;SERINC5;CPNE3;FRS2;PIK3C2A
GO:2001252	positive regulation of chromosome organization	http://amigo,geneontology,org/amigo/term/GO:2001252	164	30	17.7127	1.6937	0.00269329	0.0470565	472;604;672;1663;2332;3181;5885;5925;6886;8452;8473;8658;8726;9252;22823;23137;25913;26097;26147;51043;55183;56254;57708;79618;80312;80351;94104;120892;122953;140609	CUL3;LRRK2;BRCA1;CHTOP;MTF2;BCL6;FMR1;RAD21;ATM;HNRNPA2B1;JDP2;OGT;RPS6KA5;PAXBP1;TNKS2;ZBTB7B;EED;RIF1;TNKS;HMBOX1;TAL1;MIER1;POT1;SMC5;RNF20;PHF19;RB1;TET1;DDX11;NEK7
GO:0031345	negative regulation of cell projection organization	http://amigo,geneontology,org/amigo/term/GO:0031345	175	32	18.9008	1.69305	0.0019979	0.0379351	567;952;1785;1902;2534;2670;3475;4038;4099;4134;4193;4974;5365;5376;6259;6696;6911;7431;7474;9448;9738;10507;10512;23189;23258;29956;57556;66008;79598;80031;120892;374946	LRRK2;OMG;B2M;IFRD1;SEMA3C;PMP22;GFAP;FYN;MDM2;VIM;LRP4;DENND5A;SPP1;DNM2;SEMA4D;CEP97;DRAXIN;RYK;TBX6;SEMA6A;MAP4K4;WNT5A;MAG;KANK1;CERS2;CD38;CCP110;LPAR1;PLXNB3;TRAK2;SEMA6D;MAP4
GO:0010810	regulation of cell-substrate adhesion	http://amigo,geneontology,org/amigo/term/GO:0010810	203	37	21.9249	1.68758	0.000996646	0.0233245	182;246;285;347;604;780;1398;1785;1793;1842;2824;3655;3717;3728;3791;4323;4851;5212;5328;6093;6422;7010;7402;8322;8826;9448;10085;11078;11170;22998;23189;23499;51144;57580;79834;80005;255743	PLAU;MMP14;ANGPT2;SFRP1;BCL6;DDR1;CRK;APOD;JUP;PREX1;HSD17B12;JAK2;GPM6B;JAG1;VIT;IQGAP1;DNM2;NOTCH1;PEAK1;TEK;TRIOBP;ECM2;DOCK5;ALOX15;KDR;MAP4K4;FAM107A;EDIL3;LIMCH1;ITGA6;UTRN;NPNT;ROCK1;DOCK1;FZD4;KANK1;MACF1
GO:0030335	positive regulation of cell migration	http://amigo,geneontology,org/amigo/term/GO:0030335	472	86	50.978	1.687	7.22206e-07	8.41741e-05	102;472;538;857;958;1398;1793;1901;1902;2113;2152;2246;2247;2321;2549;2624;2660;3082;3488;3643;3655;3676;3685;3717;3791;3958;4162;4193;4254;4303;4323;4780;4846;4851;5025;5156;5168;5286;5328;5629;5962;6387;6662;6667;6868;7010;7042;7046;7048;7060;7130;7424;7474;7803;8754;8826;8895;9043;9448;9510;9547;9585;9732;9943;10507;10512;11116;11170;22800;22919;23224;23328;25777;26271;51176;57381;57556;57580;…	PLAU;MMP14;SUN2;CXCL14;RRAS2;SEMA3C;CRK;DOCK8;ATM;FOXO4;TGFB2;FGFR1OP;P2RX4;NFE2L2;KIF20B;CXCL12;MDM2;PREX1;SYNE2;HGF;MAPRE1;NUS1;FGF2;JAK2;NOS3;RHOJ;VEGFC;LEF1;MOSPD2;IQGAP1;ADAM17;KITLG;FGF1;FBXO5;INSR;NOTCH1;CD40;TEK;F3;ETS1;DOCK5;S1PR1;PTP4A1;SP1;SEMA4D;CAV1;ITGA4;GATA2;LGALS3;GPSM3;SOX9;KDR;ADAM10;ENPP2;IGFBP5;TGFBR2;ADAM9;MCAM;SEMA6A;MAP4K4;FLT1;WNT5A;FAM107A;PDGFRA;OXSR1;ATOH8;WNK1;ITGA6;T…
GO:0009615	response to virus	http://amigo,geneontology,org/amigo/term/GO:0009615	319	58	34.4534	1.68343	4.77822e-05	0.00254028	329;958;1147;2332;2635;3437;3454;3551;3594;3659;3665;4599;5495;5610;5611;5654;5970;6035;6387;6502;6772;6773;7098;8061;8692;8725;8780;9213;9636;10060;10269;10379;10475;10521;10561;10625;10758;10964;23076;25939;26065;54941;55601;56829;57506;57678;58487;63901;64135;64170;83737;84166;90865;91543;91607;151636;255520;256987	HTRA1;RELA;DTX3L;DDX17;BIRC2;STAT1;FAM111A;IFNAR1;STAT2;IRF7;SAMHD1;HYAL2;DDX60;FMR1;MX1;IFIH1;IRF1;ZC3HAV1;PPM1B;FOSL1;URI1;TRIM38;CXCL12;IL12RB1;IFIT3;ABCC9;ZMPSTE24;ISG15;RNASE1;TRAF3IP2;LSM14A;IFI44L;MAVS;CD40;RRP1B;DNAJC3;SLFN11;NLRC5;XPR1;GBP3;IFI44;CARD9;RIOK3;EIF2AK2;IRF9;RSAD2;ITCH;GPAM;RNF125;ELMOD2;IL33;SKP2;CHUK;IVNS1ABP;IKBKB;TLR3;CREBZF;SERINC5
GO:0010721	negative regulation of cell development	http://amigo,geneontology,org/amigo/term/GO:0010721	319	58	34.4534	1.68343	4.77822e-05	0.00254028	182;429;567;657;952;1270;1495;1902;1903;2670;3398;3400;3475;4038;4099;4193;4211;4821;4851;4974;5080;5376;5978;6259;6657;6662;6663;6696;6900;6911;6993;7101;7274;7431;7474;9283;9448;9745;10215;10220;10507;10512;11221;22933;23189;23258;23405;23500;29956;55755;57534;57556;66008;80031;84376;84504;120892;374946	LRRK2;OMG;B2M;MEIS1;DYNLT1;IFRD1;GPR37L1;SEMA3C;PMP22;NR2E1;GFAP;MDM2;DUSP10;VIM;LRP4;GDF11;JAG1;DENND5A;SPP1;ZNF536;DICER1;REST;NOTCH1;SIRT2;ID2;SOX2;CNTF;SEMA4D;DAAM2;DRAXIN;HOOK3;RYK;SOX9;CTNNA1;NKX2-2;S1PR3;SOX10;PAX6;TBX6;SEMA6A;MAP4K4;WNT5A;ASCL1;CNTN2;TTPA;MAG;ID4;OLIG2;NKX6-2;KANK1;CERS2;BMPR1A;CD38;LPAR1;TRAK2;SEMA6D;CDK5RAP2;MIB1
GO:0046474	glycerophospholipid biosynthetic process	http://amigo,geneontology,org/amigo/term/GO:0046474	242	44	26.137	1.68343	0.000371832	0.0113434	246;472;824;2181;2246;2247;2263;2549;5130;5279;5286;5287;5305;5321;5336;5337;5338;5781;5783;8821;8895;8898;9107;9846;10818;22908;23446;23556;51099;51205;51227;55300;55326;55500;55650;56994;57664;57678;65977;84188;84725;93183;126969;171586	PTPN11;ACP6;PLCG2;ATM;MTMR6;PI4K2B;ETNK1;PIGP;AGPAT5;CAPN2;FGF2;MTMR2;INPP4B;PIGC;PLEKHA3;SACM1L;PLEKHA4;FGF1;FAR1;PIGM;ABHD5;PLD2;ALOX15;ACSL3;PIGN;PLEKHA8;ABHD3;PLD1;PIK3C2B;CHPT1;PIP4K2A;PTPN13;GPAM;PLA2G4A;PIGV;SLC44A1;PCYT1A;GAB1;FGFR2;SLC44A3;GAB2;CPNE3;FRS2;PIK3C2A
GO:0000082	G1/S transition of mitotic cell cycle	http://amigo,geneontology,org/amigo/term/GO:0000082	232	42	25.057	1.67618	0.000547154	0.0151652	472;571;835;1027;1030;2146;3398;3400;3688;4149;4176;4193;4194;5000;5311;5422;5558;5925;5933;5934;5962;6502;7027;8065;8452;8462;8738;9113;9134;9510;10106;11170;25904;25959;26271;26524;28984;51379;57165;57695;79577;91607	CUL3;CDKN2B;ORC4;CTDSP2;MAX;CRLF3;RGCC;RBL1;ATM;CUL5;TFDP1;CRADD;MDM2;PRIM2;CASP2;BACH1;USP37;KANK2;RBL2;CCNE2;CDC73;FBXO5;ID2;SLFN11;ITGB1;KLF11;CNOT10;POLA1;CDKN1B;EZH2;MDM4;FAM107A;MCM7;LATS1;PKD2;ID4;RB1;GJC2;RDX;SKP2;ADAMTS1;LATS2
GO:0051216	cartilage development	http://amigo,geneontology,org/amigo/term/GO:0051216	205	37	22.1409	1.67112	0.00119878	0.0260099	176;538;657;658;1116;2121;2247;3696;4017;4040;4060;4090;4488;5212;5970;6423;6662;6781;6935;7045;7046;7048;7227;7474;7482;8692;9321;10269;22856;51320;51435;54928;55553;57560;64764;64856;85301	RELA;SFRP2;MSX2;HYAL2;STC1;SOX6;IMPAD1;LOXL2;COL27A1;TGFBI;EVC;WNT2B;FGF2;VWA1;ZMPSTE24;VIT;MEX3C;LUM;CHI3L1;CHSY1;SOX9;BMPR1B;ACAN;LRP6;TGFBR2;WNT5A;SCARA3;ZEB1;TGFBR1;TRIP11;CREB3L2;BMPR1A;SMAD5;ATP7A;IFT80;TRPS1;ITGB8
GO:1903311	regulation of mRNA metabolic process	http://amigo,geneontology,org/amigo/term/GO:1903311	266	48	28.7291	1.67078	0.000248013	0.00863179	580;1655;1994;2332;3181;3842;4154;5725;5978;6426;6427;6428;6430;6433;6434;7072;7431;7514;8021;8531;10140;10150;10179;10492;10521;10768;10772;10914;11052;23034;23435;26576;27316;29896;51010;55796;56254;56829;57721;64783;79577;79675;79899;83759;87178;90806;149041;253943	NUP214;SRPK3;RBM15;DDX17;TRA2B;YTHDF3;PAPOLA;MBNL3;XPO1;TOB1;FMR1;PNPT1;MBNL2;ZC3HAV1;HNRNPA2B1;BARD1;EXOSC3;FASTKD1;YBX3;VIM;RC3H1;METTL14;SYNCRIP;CDC73;SAMD4A;REST;ELAVL1;SFSWAP;DDX5;PTBP1;MBNL1;CPSF6;RBM7;RBM4B;RNF20;RBMX;ANGEL2;SRSF10;TARDBP;TRA2A;TNPO1;PRR5L;AHCYL1;SRSF2;SRSF3;SRSF5;SRSF1;TIA1
GO:0050679	positive regulation of epithelial cell proliferation	http://amigo,geneontology,org/amigo/term/GO:0050679	183	33	19.7648	1.66964	0.00217216	0.0404171	187;538;657;858;2138;2152;2246;2247;2263;2624;2683;2752;3249;3676;3791;3915;4851;4893;5365;5629;5654;6387;6422;6662;6667;6868;7010;7046;7060;7424;7474;9420;252983	HTRA1;GLUL;SFRP1;B4GALT1;CXCL12;FGF2;HPN;VEGFC;ADAM17;FGF1;CYP7B1;NOTCH1;TEK;F3;LAMC1;SP1;ITGA4;NRAS;APLNR;GATA2;SOX9;KDR;WNT5A;TGFBR1;STXBP4;BMPR1A;CAV2;ATP7A;PLXNB3;FGFR2;THBS4;EYA1;PROX1
GO:0050673	epithelial cell proliferation	http://amigo,geneontology,org/amigo/term/GO:0050673	372	67	40.1776	1.6676	1.75838e-05	0.00109918	187;538;657;857;858;1027;1030;1739;2138;2152;2246;2247;2263;2321;2624;2683;2752;3150;3249;3398;3488;3676;3791;3915;4017;4163;4323;4851;4893;5080;5241;5365;5629;5654;5828;5925;6387;6422;6423;6657;6662;6667;6772;6868;7010;7042;7046;7049;7060;7424;7474;8549;9420;9788;10818;11221;27152;28984;51804;55145;55366;57560;79577;83452;84913;135228;252983	MCC;HTRA1;MMP14;CDKN2B;GLUL;TGFBR3;STAT1;SFRP1;SFRP2;INTU;B4GALT1;RGCC;THAP1;TGFB2;LOXL2;CXCL12;MTSS1;LGR5;DUSP10;FGF2;HPN;VEGFC;PEX2;ADAM17;CDC73;FGF1;CYP7B1;NOTCH1;ID2;TEK;F3;LAMC1;SOX2;HMGN1;SP1;LGR4;CAV1;ITGA4;NRAS;APLNR;GATA2;DLG1;CDKN1B;SOX9;KDR;IGFBP5;PAX6;FLT1;WNT5A;RAB33B;SIX4;ATOH8;TGFBR1;STXBP4;RB1;PGR;CD109;BMPR1A;CAV2;ATP7A;PLXNB3;FGFR2;IFT80;THBS4;EYA1;PROX1;FRS2
GO:0035239	tube morphogenesis	http://amigo,geneontology,org/amigo/term/GO:0035239	806	145	87.0515	1.66568	2.58559e-10	1.38268e-07	182;187;285;317;347;657;672;718;780;857;958;1116;1282;1739;1896;1901;2004;2047;2113;2138;2152;2246;2247;2263;2321;2549;2624;2683;2752;3082;3371;3398;3606;3685;3688;3689;3696;3728;3791;4017;4040;4162;4211;4303;4323;4488;4643;4780;4846;4851;4915;5156;5168;5241;5286;5311;5316;5333;5345;5547;5629;5906;6093;6422;6423;6444;6662;6663;6667;6772;6886;6935;7010;7042;7045;7046;7048;7049;7052;7058;7060;7098;…	MMP14;ANGPT2;RBM15;GLUL;TGFBR3;BRCA1;ECSCR;PLCD1;MEIS1;EGLN1;STAT1;CARD10;KDM6A;VEZF1;SFRP1;SFRP2;MSX2;ERAP1;THBS2;DDR1;KLF2;IL18;B4GALT1;LAMA1;RGCC;PLCD3;COL4A1;NR2E1;AGO1;GNA13;TULP3;ASB4;FOXO4;APOD;TGFB2;LOXL2;TMED2;NFE2L2;EPHB1;KIF20B;JUP;FMNL3;TGFBI;FZD8;TNC;HGF;MTSS1;NUS1;LGR5;WNT2B;FGF2;NOS3;RHOJ;VEGFC;LEF1;JAG1;VANGL2;RDH10;HEG1;NTRK2;SERPINF2;ARHGAP24;FGF1;RECK;TGM2;NOTCH1;CD40;ID2;SPRED…
GO:0022604	regulation of cell morphogenesis	http://amigo,geneontology,org/amigo/term/GO:0022604	473	85	51.086	1.66386	1.50432e-06	0.000157192	102;391;1398;1523;1739;1785;1793;1902;2059;2242;2332;2534;2768;2803;3249;3475;3689;3791;3792;4038;4099;4289;4478;4651;4915;4974;5168;5364;5365;5454;5962;6259;6285;6383;6387;6498;6696;6900;7101;7474;8322;8994;9204;9839;10269;10435;10507;10512;10611;10672;10979;11078;11135;22836;23011;23189;23191;23237;23303;23394;23433;23499;25805;55023;55785;57381;57471;57556;57580;57688;66008;79784;79830;80005;8…	S100B;LRRK2;OMG;IFRD1;PHIP;KEL;SEMA3C;CUX1;ADNP;SSH2;FMR1;CRK;NR2E1;ARC;GNA13;ZSWIM6;FYN;CXCL12;PREX1;FMNL3;FGD6;FES;LIMD1;HPN;SKIL;RHOG;LRP4;RAB21;RHOJ;ZMPSTE24;LARP4;CYFIP1;PDZD8;MYH14;RHOQ;SPP1;DNM2;NTRK2;GOLGA4;EPS8;ZMYM1;BAMBI;MKLN1;TRIOBP;MYO10;DOCK5;SEMA4D;MSN;DRAXIN;PLXNB1;CDC42EP2;RYK;DLG1;KDR;ITGB2;ADAM10;SDC2;FGD3;ENPP2;GNA12;POU3F2;SEMA6A;WNT5A;FMNL2;FERMT2;ZMYM6;CDC42EP1;BRWD3;PDLIM5…
GO:0007264	small GTPase mediated signal transduction	http://amigo,geneontology,org/amigo/term/GO:0007264	552	99	59.6184	1.66056	2.2876e-07	3.24947e-05	2;19;391;394;604;867;1147;1398;1785;1793;1902;2059;2247;2768;2846;3688;3707;3717;4254;4650;4851;4853;4893;5337;5338;5863;5894;5906;5908;5925;5962;6093;6242;6655;6993;7042;8412;8452;8473;9267;9367;9448;9459;9639;9732;9824;10161;10276;10435;10672;11031;11135;22800;22836;23011;23189;23191;23433;23607;25959;26030;26084;26269;27040;27314;51715;51735;54453;55619;55701;55785;57148;57186;57216;57381;5748…	CUL3;RAF1;RTKN;RAB23;ARHGAP30;DYNLT1;RRAS2;ARHGEF40;BCL6;CRK;DOCK8;CD2AP;GNA13;ITPKB;TGFB2;ARAP2;ARHGEF6;RALGAPB;OGT;ARHGAP31;PREX1;RAP1B;FGD6;PSD2;LPAR4;FGF2;JAK2;LPAR6;KANK2;RHOG;RAB21;RHOJ;CBL;DOCK11;CYFIP1;RAB9A;VANGL2;TAGAP;RHOQ;RAP2C;DNM2;KITLG;HEG1;ARHGAP24;CYTH1;RIN2;FBXO8;ARHGEF37;ARHGAP23;EPS8;NOTCH1;MYO9B;LAT;ARHGAP11A;ITGB1;DOCK5;NOTCH2;DEPDC7;RALGAPA1;NET1;PLD2;NRAS;CDC42EP2;PLEKHG1;…
GO:0050767	regulation of neurogenesis	http://amigo,geneontology,org/amigo/term/GO:0050767	776	138	83.8114	1.64655	1.57712e-09	5.69626e-07	102;182;429;443;466;567;604;657;950;952;1270;1385;1398;1495;1523;1785;1880;1902;2138;2146;2242;2332;2534;2624;2670;2803;3065;3082;3398;3400;3475;3572;3792;4038;4099;4124;4193;4211;4780;4821;4851;4915;4974;5025;5080;5270;5324;5364;5365;5376;5454;5501;5583;5597;5629;5653;5756;5803;5906;5970;5978;6093;6259;6383;6387;6422;6423;6457;6498;6657;6662;6663;6696;6900;6911;6925;6929;6935;6938;6993;7101;7424…	PPP1CC;LRRK2;OMG;RELA;B2M;MAPK6;MEIS1;DYNLT1;TMEM30A;IFRD1;SFRP1;GPR37L1;SFRP2;KEL;SEMA3C;PMP22;BCL6;CUX1;ADNP;SSH2;FMR1;CRK;NR2E1;ARC;FLRT2;ZSWIM6;GFAP;P2RX4;NFE2L2;FYN;KIF20B;CXCL12;MDM2;PREX1;HGF;FES;DUSP10;VIM;SKIL;LRP4;RAB21;GDF11;VEGFC;JAG1;GPR183;CYFIP1;TCF4;IQGAP1;TCF3;DENND5A;SPP1;BHLHE41;ZNF536;DNM2;SERPINE2;NTRK2;DICER1;TGIF2;GOLGA4;REST;NOTCH1;SIRT2;ID2;HDAC1;IL6ST;UFL1;SOX2;CNTF;SCAR…
GO:0030111	regulation of Wnt signaling pathway	http://amigo,geneontology,org/amigo/term/GO:0030111	304	54	32.8333	1.64467	0.000160253	0.00626394	857;865;1452;1896;2263;3065;3728;4038;4040;4163;4188;4772;4851;6422;6423;6657;6662;6663;6934;7474;8323;8434;8452;8549;8658;8994;9113;9679;9839;23189;23499;23500;25805;25937;26524;27031;29969;51176;51366;53944;55366;57216;57560;57674;64321;65125;79577;80114;80351;83999;120892;219287;374946;100113407	MCC;CUL3;LRRK2;MDFI;CSNK1A1;KREMEN1;SFRP1;SFRP2;AMER2;BICC1;CSNK1G1;JUP;LGR5;LIMD1;TNKS2;UBR5;LRP4;FAM53B;LEF1;VANGL2;CDC73;WWTR1;RECK;NOTCH1;TNKS;BAMBI;HDAC1;CBFB;SOX2;SOX17;LGR4;CAV1;DAAM2;TMEM170B;DRAXIN;MDFIC;EDA;SOX9;LRP6;SOX10;WNT5A;LATS1;WNK1;ZEB2;FZD6;RNF213;TCF7L2;KANK1;MACF1;FGFR2;IFT80;NFATC1;NPHP3;LATS2
GO:2000147	positive regulation of cell motility	http://amigo,geneontology,org/amigo/term/GO:2000147	493	87	53.2461	1.63392	2.44986e-06	0.000231996	102;472;538;857;958;1398;1793;1901;1902;2113;2152;2246;2247;2321;2549;2624;2660;3082;3488;3643;3655;3676;3685;3717;3791;3958;4162;4193;4254;4303;4323;4780;4846;4851;5025;5156;5168;5286;5328;5629;5962;6387;6662;6667;6868;6870;7010;7042;7046;7048;7060;7130;7424;7474;7803;8754;8826;8895;9043;9448;9510;9547;9585;9732;9943;10507;10512;11116;11170;22800;22919;23224;23328;25777;26271;51176;57381;57556;5…	PLAU;MMP14;SUN2;CXCL14;RRAS2;SEMA3C;CRK;DOCK8;ATM;FOXO4;TGFB2;FGFR1OP;P2RX4;NFE2L2;KIF20B;CXCL12;MDM2;PREX1;SYNE2;HGF;MAPRE1;NUS1;FGF2;JAK2;NOS3;RHOJ;VEGFC;LEF1;MOSPD2;IQGAP1;ADAM17;KITLG;FGF1;FBXO5;INSR;NOTCH1;CD40;TEK;F3;ETS1;DOCK5;S1PR1;PTP4A1;SP1;SEMA4D;CAV1;ITGA4;GATA2;LGALS3;GPSM3;SOX9;KDR;TACR3;ADAM10;ENPP2;IGFBP5;TGFBR2;ADAM9;MCAM;SEMA6A;MAP4K4;FLT1;WNT5A;FAM107A;PDGFRA;OXSR1;ATOH8;WNK1;I…
GO:0035295	tube development	http://amigo,geneontology,org/amigo/term/GO:0035295	992	175	107.14	1.63337	1.67313e-11	1.52104e-08	182;187;285;317;347;384;429;538;657;672;718;780;847;857;958;1116;1282;1385;1739;1896;1901;2004;2047;2113;2138;2152;2246;2247;2263;2302;2321;2549;2624;2683;2705;2752;3082;3371;3398;3488;3606;3655;3685;3688;3689;3691;3696;3728;3791;4017;4040;4090;4124;4162;4211;4303;4323;4488;4643;4774;4780;4821;4846;4851;4915;5080;5156;5168;5241;5270;5286;5311;5316;5333;5345;5455;5547;5629;5906;5925;6093;6422;6423…	MMP14;ANGPT2;RBM15;GLUL;TGFBR3;BRCA1;ECSCR;PLCD1;MEIS1;EGLN1;STAT1;CARD10;KDM6A;VEZF1;SFRP1;SFRP2;INTU;MSX2;ERAP1;SEMA3C;THBS2;DDR1;KLF2;IL18;B4GALT1;LAMA1;RGCC;PLCD3;COL4A1;NR2E1;PHGDH;AGO1;GNA13;TULP3;ASB4;FOXO4;APOD;TGFB2;CAT;SP3;LOXL2;TMED2;NFE2L2;EPHB1;KIF20B;JUP;ATXN1L;FMNL3;TGFBI;FZD8;TNC;HGF;MTSS1;NUS1;LGR5;WNT2B;FGF2;NOS3;RHOJ;GDF11;VEGFC;LEF1;JAG1;VANGL2;RDH10;HEG1;SERPINE2;NTRK2;SERPIN…
GO:0043122	regulation of I-kappaB kinase/NF-kappaB signaling	http://amigo,geneontology,org/amigo/term/GO:0043122	227	40	24.517	1.63152	0.00125157	0.0268984	329;958;1147;1896;1902;2534;2697;3065;3551;5495;5966;5970;6285;6772;6885;7052;7098;7099;7474;8743;8767;8780;8795;9516;10010;10333;10392;10475;10758;10892;23390;27032;54469;56957;57506;57708;60401;64170;80833;286827	S100B;TLR4;RELA;ZFAND6;BIRC2;STAT1;ZDHHC17;APOL3;ATP2C1;PPM1B;NOD1;TRIM38;FYN;GJA1;EDA2R;TNFSF10;TRAF3IP2;TGM2;MAVS;CD40;HDAC1;REL;TNFRSF10B;MALT1;EDA;MIER1;CARD9;RIOK3;RIPK2;WNT5A;MAP3K7;TLR6;OTUD7B;TANK;LITAF;TRIM59;CHUK;IKBKB;LPAR1;TLR3
GO:1901653	cellular response to peptide	http://amigo,geneontology,org/amigo/term/GO:1901653	358	63	38.6655	1.62936	6.3261e-05	0.00321288	154;308;760;857;858;1385;1398;1663;1979;2534;2549;2660;2729;2740;3625;3643;3717;4149;4193;4303;4780;4929;5166;5167;5286;5771;5781;5908;5970;6093;6121;6430;6667;6772;7099;7431;8462;8473;8767;8850;8914;8992;10312;10333;10365;10392;10580;10768;11031;23189;23191;23433;23545;51043;51274;54741;55023;55667;57085;84275;94056;114882;252983	ANXA5;PTPN11;GLP1R;TLR4;RELA;STAT1;PHIP;SLC25A33;MAX;ENPP1;GCLC;KLF2;ATP6V0E1;EIF4EBP2;CRK;OSBPL8;FOXO4;NOD1;NFE2L2;FYN;OGT;MDM2;RAP1B;VIM;PTPN2;JAK2;TCIRG1;ZBTB7B;ADRB2;SYAP1;CYFIP1;NR4A2;RHOQ;INHBB;LEPROT;INSR;KLF3;TIMELESS;ATP6V0A2;KLF11;SP1;CAV1;RAB31;PDK4;SORBS1;RIPK2;TLR6;DENND4C;CREB1;CA2;STXBP4;AGTRAP;ROCK1;RPE65;AHCYL1;KANK1;CAV2;DDX11;GAB1;SRSF5;KAT2B;PIK3C2A;MSTN
GO:0042113	B cell activation	http://amigo,geneontology,org/amigo/term/GO:0042113	233	41	25.165	1.62925	0.00112727	0.0249517	196;472;604;933;952;958;1880;2302;3398;3676;3688;4066;4323;4332;4853;5074;5336;5771;6422;6670;6868;6929;7037;7099;7412;9984;10673;10892;11314;22890;27434;51010;51176;55183;55619;96459;115650;139818;149041;200081;286410	MMP14;TLR4;CD300A;SFRP1;BCL6;PLCG2;ATM;TXLNA;EXOSC3;SP3;RC3H1;PTPN2;LYL1;ZBTB1;AHR;LEF1;GPR183;DOCK11;TNFSF13B;TCF3;ADAM17;RIF1;PAWR;VCAM1;CD40;ID2;POLM;ITGB1;NOTCH2;FNIP1;TNFRSF13C;CD22;ITGA4;MNDA;MALT1;TFRC;DOCK10;THOC1;FOXJ1;CD38;ATP11C
GO:0042060	wound healing	http://amigo,geneontology,org/amigo/term/GO:0042060	532	93	57.4583	1.61857	1.68279e-06	0.000173843	2;246;308;347;667;780;829;857;928;953;954;958;1027;1398;1465;1793;2004;2065;2113;2125;2146;2152;2247;2263;2534;2624;2660;2677;2683;2768;2934;3065;3371;3475;3659;3709;3717;3936;4162;4488;4780;4815;4846;4851;5025;5027;5051;5156;5270;5328;5329;5336;5341;5345;5547;5583;5653;5781;5782;5890;5894;6279;6657;6814;6868;7042;7046;7048;7094;7099;7222;7414;7474;8323;8527;10544;10672;11221;11234;22875;23186;23…	ANXA5;LCP1;PLAU;PTPN11;RAF1;TLR4;CBX5;RAD51B;PROCR;IFRD1;MSX2;C1GALT1C1;P2RX7;DDR1;S100A8;PLCG2;B4GALT1;IRF1;EVPL;DGKD;CRK;DOCK8;GNA13;RCOR1;GGCX;PLAUR;APOD;TGFB2;TLN1;P2RX4;ENTPD1;NFE2L2;FYN;TNC;DUSP10;FGF2;JAK2;ENTPD2;NOS3;VCL;DOCK11;VANGL2;CSRP1;ADAM17;SERPINE2;SERPINF2;SLC7A11;PTPN12;NOTCH1;CD40;F3;HDAC1;ETS1;SOX2;CAV1;CD9;ITPR2;ALOX15;GATA2;ELK3;CDKN1B;STXBP3;EZH2;PLEK;HPS5;GNA12;TGFBR2;MCAM…
GO:0048762	mesenchymal cell differentiation	http://amigo,geneontology,org/amigo/term/GO:0048762	206	36	22.2489	1.61806	0.00246254	0.0440688	182;657;1655;2146;2263;3082;3249;4017;4040;4254;4488;4851;6422;6423;6662;6663;6772;7042;7046;7048;7049;7474;9839;10507;10512;10521;23187;23493;25805;25937;28984;51176;57556;80031;84541;157506	DDX17;TGFBR3;STAT1;SFRP1;SFRP2;MSX2;SEMA3C;RGCC;TGFB2;LOXL2;HGF;HPN;LEF1;JAG1;RDH10;KITLG;WWTR1;NOTCH1;BAMBI;DDX5;HEY2;SEMA4D;SOX9;EZH2;LRP6;TGFBR2;SOX10;SEMA6A;WNT5A;KBTBD8;PHLDB1;ZEB2;TGFBR1;BMPR1A;FGFR2;SEMA6D
GO:0009611	response to wounding	http://amigo,geneontology,org/amigo/term/GO:0009611	642	112	69.3388	1.61526	1.62783e-07	2.42601e-05	2;246;308;347;538;667;780;829;857;928;953;954;958;1027;1270;1398;1465;1495;1793;2004;2065;2113;2125;2146;2152;2247;2263;2534;2624;2660;2670;2677;2683;2696;2768;2934;3065;3371;3475;3625;3659;3691;3709;3717;3913;3936;4099;4149;4162;4488;4780;4815;4846;4851;5025;5027;5051;5080;5156;5270;5328;5329;5336;5341;5345;5547;5583;5653;5781;5782;5890;5894;6279;6657;6696;6814;6868;7042;7046;7048;7094;7099;7222…	ANXA5;LCP1;PLAU;PTPN11;RAF1;TLR4;CBX5;RAD51B;PROCR;IFRD1;MSX2;C1GALT1C1;MAX;P2RX7;DDR1;S100A8;PLCG2;B4GALT1;IRF1;EVPL;DGKD;CRK;LAMB2;DOCK8;GNA13;RCOR1;LYVE1;GGCX;PLAUR;APOD;TGFB2;TLN1;GFAP;P2RX4;ENTPD1;NFE2L2;FYN;TNC;ABHD2;DUSP10;FGF2;JAK2;ENTPD2;NOS3;VCL;DOCK11;VANGL2;CSRP1;ADAM17;SPP1;SERPINE2;SERPINF2;INHBB;SLC7A11;PTPN12;NOTCH1;CD40;F3;HDAC1;ETS1;SOX2;CNTF;SCARF1;CAV1;CD9;ITPR2;ALOX15;GATA2;E…
GO:0030155	regulation of cell adhesion	http://amigo,geneontology,org/amigo/term/GO:0030155	654	114	70.6348	1.61393	1.3162e-07	2.09922e-05	102;182;246;285;347;384;472;604;780;857;865;928;1326;1398;1739;1785;1793;1842;1901;2065;2113;2242;2302;2534;2824;2934;3371;3572;3594;3606;3655;3659;3676;3685;3707;3717;3728;3791;3958;4155;4179;4323;4651;4851;5062;5074;5212;5270;5328;5345;5364;5365;5771;5781;5962;5970;6093;6387;6422;6423;6657;6662;7010;7037;7042;7045;7048;7052;7402;7412;7474;7525;8322;8502;8654;8754;8763;8767;8826;9267;9306;9448;1…	PLAU;PTPN11;MMP14;ANGPT2;RELA;CD300A;SFRP1;SFRP2;MAP3K8;PAK2;BCL6;DDR1;IL18;IRF1;LAMA1;RGCC;CRK;DOCK8;ATM;APOD;ITPKB;TGFB2;FYN;JUP;CXCL12;IL12RB1;PREX1;TGFBI;TNC;FES;HSD17B12;DUSP10;RC3H1;PTPN2;JAK2;GPM6B;ZBTB1;LEF1;JAG1;ZBTB7B;VIT;TNFSF13B;IQGAP1;PKP4;DNM2;SERPINE2;SERPINF2;PAWR;CYTH1;VCAM1;TGM2;NOTCH1;PEAK1;TEK;TRIOBP;ARG2;IL6ST;CBFB;ETS1;MYO10;SOX2;PDE5A;ECM2;DOCK5;S1PR1;SEMA4D;CD164;TNFRSF13C…
GO:0051272	positive regulation of cellular component movement	http://amigo,geneontology,org/amigo/term/GO:0051272	505	88	54.5422	1.61343	3.64202e-06	0.00031533	102;472;538;604;857;958;1398;1793;1901;1902;2113;2152;2246;2247;2321;2549;2624;2660;3082;3488;3643;3655;3676;3685;3717;3791;3958;4162;4193;4254;4303;4323;4780;4846;4851;5025;5156;5168;5286;5328;5629;5962;6387;6662;6667;6868;6870;7010;7042;7046;7048;7060;7130;7424;7474;7803;8754;8826;8895;9043;9448;9510;9547;9585;9732;9943;10507;10512;11116;11170;22800;22919;23224;23328;25777;26271;51176;57381;575…	PLAU;MMP14;SUN2;CXCL14;RRAS2;SEMA3C;BCL6;CRK;DOCK8;ATM;FOXO4;TGFB2;FGFR1OP;P2RX4;NFE2L2;KIF20B;CXCL12;MDM2;PREX1;SYNE2;HGF;MAPRE1;NUS1;FGF2;JAK2;NOS3;RHOJ;VEGFC;LEF1;MOSPD2;IQGAP1;ADAM17;KITLG;FGF1;FBXO5;INSR;NOTCH1;CD40;TEK;F3;ETS1;DOCK5;S1PR1;PTP4A1;SP1;SEMA4D;CAV1;ITGA4;GATA2;LGALS3;GPSM3;SOX9;KDR;TACR3;ADAM10;ENPP2;IGFBP5;TGFBR2;ADAM9;MCAM;SEMA6A;MAP4K4;FLT1;WNT5A;FAM107A;PDGFRA;OXSR1;ATOH8;W…
GO:0044843	cell cycle G1/S phase transition	http://amigo,geneontology,org/amigo/term/GO:0044843	247	43	26.6771	1.61187	0.00108181	0.0245868	472;571;835;1027;1030;2146;3398;3400;3688;4149;4176;4193;4194;5000;5311;5422;5558;5925;5933;5934;5962;6502;7027;8065;8452;8462;8738;9113;9134;9510;10106;11170;25904;25959;26271;26524;28984;51379;57165;57695;79577;91607;252983	CUL3;CDKN2B;ORC4;CTDSP2;MAX;CRLF3;RGCC;RBL1;ATM;CUL5;TFDP1;CRADD;MDM2;PRIM2;CASP2;BACH1;USP37;KANK2;RBL2;CCNE2;CDC73;FBXO5;ID2;SLFN11;ITGB1;KLF11;CNOT10;POLA1;CDKN1B;EZH2;MDM4;FAM107A;MCM7;LATS1;PKD2;ID4;STXBP4;RB1;GJC2;RDX;SKP2;ADAMTS1;LATS2
GO:0051960	regulation of nervous system development	http://amigo,geneontology,org/amigo/term/GO:0051960	879	153	94.9358	1.61162	9.35504e-10	4.25233e-07	102;182;429;443;466;567;604;657;745;950;952;1270;1385;1398;1495;1523;1739;1785;1880;1902;2047;2138;2146;2242;2332;2534;2624;2670;2803;3065;3082;3398;3400;3475;3556;3572;3792;4038;4099;4124;4193;4211;4780;4821;4851;4915;4974;5025;5080;5270;5324;5364;5365;5376;5454;5501;5583;5597;5629;5653;5756;5803;5906;5970;5978;5992;6093;6259;6285;6383;6387;6422;6423;6457;6498;6657;6662;6663;6696;6900;6911;6925;…	S100B;PPP1CC;LRRK2;OMG;RELA;B2M;MAPK6;MEIS1;DYNLT1;TMEM30A;IFRD1;SFRP1;GPR37L1;SFRP2;KEL;SEMA3C;THBS2;PMP22;BCL6;CUX1;ADNP;SSH2;FMR1;CRK;NR2E1;ARC;TULP3;FLRT2;ZSWIM6;GFAP;P2RX4;NFE2L2;FYN;EPHB1;KIF20B;CXCL12;MDM2;PREX1;HGF;FES;DUSP10;VIM;MTMR2;SKIL;LRP4;RAB21;GDF11;VEGFC;JAG1;GPR183;CYFIP1;TCF4;IQGAP1;VANGL2;TCF3;DENND5A;SPP1;BHLHE41;ZNF536;DNM2;SERPINE2;NTRK2;DICER1;TGIF2;GOLGA4;REST;NOTCH1;SIRT…
GO:0002758	innate immune response-activating signal transduction	http://amigo,geneontology,org/amigo/term/GO:0002758	230	40	24.841	1.61024	0.00161306	0.0325874	329;857;1147;2534;3384;3551;3659;3665;3684;3689;4214;4893;5062;5336;5894;5970;6279;6885;7098;7099;8767;8780;9252;10010;10333;10392;10892;11314;26065;51435;54726;54941;55366;55601;57590;64135;64170;64581;83737;91543	RAF1;TLR4;RELA;BIRC2;CD300A;OTUD4;PAK2;IRF7;S100A8;DDX60;PLCG2;IFIH1;IRF1;NOD1;CLEC7A;FYN;RPS6KA5;MAP3K1;WDFY1;LSM14A;LGR4;CAV1;NRAS;MALT1;ITGB2;CARD9;RIOK3;RIPK2;MAP3K7;ICAM2;TLR6;RSAD2;SCARA3;ITGAM;TANK;ITCH;RNF125;CHUK;IKBKB;TLR3
GO:0001667	ameboidal-type cell migration	http://amigo,geneontology,org/amigo/term/GO:0001667	381	66	41.1496	1.6039	7.00231e-05	0.00345967	285;958;1793;2113;2246;2247;2624;2752;2768;3676;3688;3689;3728;3791;4017;4163;4254;4780;4846;4851;5025;5168;5286;5547;5586;5629;5781;6662;6663;6667;6772;6781;6868;7010;7042;7046;7048;7101;7424;7474;8692;8754;9448;9839;10507;10512;11221;23189;23328;23499;25959;28984;29775;51421;54443;56999;57381;57556;64321;79899;80005;80031;84913;116150;117584;161742	MCC;PTPN11;ANGPT2;GLUL;STAT1;CARD10;SEMA3C;HYAL2;STC1;RGCC;NR2E1;TGFB2;LOXL2;P2RX4;NFE2L2;JUP;NUS1;DUSP10;FGF2;NOS3;KANK2;RHOJ;VEGFC;ADAM17;KITLG;FGF1;NOTCH1;CD40;SPRED1;TEK;ETS1;ADAMTS9;ITGB1;DOCK5;SOX17;SP1;SEMA4D;ITGA4;RFFL;GATA2;PKN2;SOX9;KDR;ITGB2;ENPP2;GNA12;TGFBR2;SOX10;ADAM9;SEMA6A;MAP4K4;WNT5A;AMOTL2;ATOH8;ZEB2;TGFBR1;SASH1;DOCK1;PRR5L;ANLN;KANK1;MACF1;PRCP;SEMA6D;PROX1;PIK3C2A
GO:0030334	regulation of cell migration	http://amigo,geneontology,org/amigo/term/GO:0030334	804	139	86.8355	1.60073	8.97628e-09	2.04008e-06	102;182;285;347;472;538;657;857;958;1398;1793;1880;1901;1902;2113;2152;2246;2247;2321;2549;2624;2660;2752;2768;3082;3488;3643;3655;3676;3685;3717;3728;3791;3958;4162;4163;4193;4254;4286;4303;4323;4478;4780;4846;4851;5025;5080;5156;5168;5270;5286;5328;5364;5365;5547;5629;5962;6387;6422;6423;6446;6662;6667;6781;6868;7010;7042;7046;7048;7060;7101;7130;7414;7424;7474;7803;8434;8692;8754;8826;8895;904…	MCC;PLAU;MMP14;ANGPT2;GLUL;SUN2;CARD10;CD300A;SFRP1;CXCL14;RRAS2;SFRP2;SEMA3C;HYAL2;LAMA1;STC1;RGCC;CRK;NR2E1;DOCK8;ATM;GNA13;OSBPL8;FOXO4;FLRT2;APOD;TGFB2;FGFR1OP;P2RX4;NFE2L2;KIF20B;JUP;CXCL12;MDM2;PREX1;SYNE2;HGF;MAPRE1;NUS1;ABHD2;DUSP10;FGF2;JAK2;NOS3;VCL;RHOJ;VEGFC;LEF1;JAG1;GPR183;MOSPD2;IQGAP1;PADI2;RAP2C;ADAM17;KITLG;SERPINE2;FGF1;FBXO5;RECK;INSR;NOTCH1;SGK1;CD40;SPRED1;TEK;F3;ETS1;ADAMTS…
GO:0045596	negative regulation of cell differentiation	http://amigo,geneontology,org/amigo/term/GO:0045596	678	117	73.2269	1.59777	1.55675e-07	2.35874e-05	19;182;429;567;604;657;857;865;952;1270;1495;1902;1903;2047;2146;2302;2551;2624;2660;2670;3065;3249;3398;3400;3475;3488;3606;3659;3685;3688;3707;4038;4099;4193;4211;4303;4488;4772;4780;4821;4851;4974;5080;5167;5376;5725;5771;5925;5978;6259;6285;6422;6423;6498;6657;6662;6663;6696;6772;6886;6900;6911;6935;6993;7042;7046;7098;7099;7101;7274;7431;7474;8994;9283;9448;9547;9745;10140;10215;10220;10443;…	S100B;LRRK2;OMG;TLR4;RBM15;B2M;MEIS1;STAT1;DYNLT1;SUZ12;IFRD1;SFRP1;CXCL14;GPR37L1;SFRP2;MSX2;SEMA3C;PMP22;BCL6;ENPP1;MBNL3;TOB1;IL18;IRF1;NR2E1;FOXO4;SOX6;ITPKB;TGFB2;TOB2;GFAP;NFE2L2;EPHB1;JDP2;MDM2;LIMD1;DUSP10;VIM;RC3H1;PTPN2;HPN;SKIL;CMTM5;LRP4;GDF11;JAG1;ZBTB7B;DENND5A;SPP1;BHLHE41;ZNF536;CDC73;WWTR1;DICER1;REST;NOTCH1;SIRT2;ID2;HDAC1;CBFB;SOX2;CNTF;ITGB1;HEY2;PTBP1;SOX17;SEMA4D;TAL1;CAV1;D…
GO:0001503	ossification	http://amigo,geneontology,org/amigo/term/GO:0001503	371	64	40.0696	1.59722	0.000101477	0.00450014	154;182;246;249;657;658;847;865;1462;1655;1901;2263;2824;3082;3371;3398;3400;3488;3572;4038;4090;4323;4488;4851;5027;5167;5364;5978;6422;6423;6657;6662;6670;6696;6781;7010;7042;7474;8994;9636;9770;10140;10269;10492;10507;10766;22800;22856;23376;25842;25937;26271;27152;27316;51176;54829;54928;55366;55589;57560;58476;63979;83999;255743	MMP14;KREMEN1;SFRP1;RRAS2;SFRP2;INTU;MSX2;ENPP1;P2RX7;TOB1;STC1;IMPAD1;TGFB2;TOB2;CAT;SP3;VCAN;TNC;HGF;LIMD1;GPM6B;ASPN;SYNCRIP;ALPL;LRP4;ZMPSTE24;LEF1;JAG1;ISG15;ADRB2;SPP1;WWTR1;FBXO5;REST;NOTCH1;ID2;TEK;IL6ST;CBFB;UFL1;SOX2;S1PR1;DDX5;SEMA4D;LGR4;PLXNB1;CHSY1;ALOX15;SOX9;ASF1A;BMPR1B;IGFBP5;FIGNL1;WNT5A;RASSF2;RBMX;ID4;NPNT;TP53INP2;BMPR1A;SMAD5;FGFR2;IFT80;BMP2K
GO:1901652	response to peptide	http://amigo,geneontology,org/amigo/term/GO:1901652	487	84	52.5981	1.59702	9.02074e-06	0.000677748	154;182;308;760;847;857;858;958;1027;1385;1398;1407;1663;1979;2534;2549;2660;2729;2740;3488;3625;3643;3717;4040;4149;4193;4303;4780;4851;4929;5166;5167;5207;5286;5350;5771;5781;5860;5908;5970;6093;6121;6387;6430;6667;6772;6814;7010;7049;7079;7099;7431;8462;8473;8743;8767;8826;8850;8914;8992;10312;10333;10365;10392;10580;10768;11031;23189;23191;23433;23545;51043;51141;51274;54741;55023;55667;57085…	ANXA5;PTPN11;GLP1R;TLR4;RELA;TGFBR3;STAT1;INSIG2;PHIP;SLC25A33;MAX;ENPP1;GCLC;KLF2;ATP6V0E1;EIF4EBP2;PNPT1;CRY1;CRK;OSBPL8;FOXO4;NOD1;CAT;NFE2L2;FYN;OGT;CXCL12;MDM2;TNFSF10;RAP1B;VIM;PTPN2;JAK2;TIMP4;TCIRG1;JAG1;ZBTB7B;ADRB2;SYAP1;CYFIP1;IQGAP1;PLN;NR4A2;RHOQ;PFKFB1;INHBB;LEPROT;INSR;NOTCH1;KLF3;CD40;TIMELESS;TEK;ATP6V0A2;KLF11;SP1;QDPR;CAV1;CDKN1B;STXBP3;RAB31;PDK4;IGFBP5;CARD9;LRP6;SORBS1;RIPK2…
GO:0045664	regulation of neuron differentiation	http://amigo,geneontology,org/amigo/term/GO:0045664	628	108	67.8267	1.59229	5.60009e-07	6.87979e-05	102;182;429;466;567;604;950;952;1270;1398;1523;1785;1902;2138;2146;2242;2332;2534;2624;2670;2803;3082;3398;3400;3475;3792;4038;4099;4193;4211;4780;4821;4851;4915;4974;5080;5364;5365;5376;5454;5597;5629;5653;5756;5906;5978;6093;6259;6383;6387;6422;6423;6457;6498;6657;6662;6696;6900;6911;6925;6929;6935;6938;6993;7101;7431;7474;8322;8578;8826;9043;9283;9448;9745;9839;10215;10220;10507;10512;10611;23…	LRRK2;OMG;B2M;MAPK6;MEIS1;DYNLT1;TMEM30A;IFRD1;SFRP1;GPR37L1;SFRP2;KEL;SEMA3C;PMP22;BCL6;CUX1;ADNP;SSH2;FMR1;CRK;NR2E1;ARC;ZSWIM6;GFAP;NFE2L2;FYN;CXCL12;MDM2;PREX1;HGF;FES;VIM;SKIL;LRP4;RAB21;GDF11;JAG1;CYFIP1;TCF4;IQGAP1;TCF3;DENND5A;SPP1;ZNF536;DNM2;NTRK2;TGIF2;GOLGA4;REST;NOTCH1;ID2;SOX2;CNTF;SCARF1;HEY2;SEMA4D;SH3GL3;TWF1;DRAXIN;PLXNB1;C21orf91;RYK;GATA2;SOX9;EZH2;CHODL;TMEM106B;ADAM10;SDC2;N…
GO:0007265	Ras protein signal transduction	http://amigo,geneontology,org/amigo/term/GO:0007265	437	75	47.1979	1.58905	3.19658e-05	0.00180498	19;391;394;604;867;1147;1398;1785;1902;2059;2247;2768;2846;3688;3707;3717;4254;4650;4851;4853;4893;5337;5863;5894;5906;5908;5925;5962;6093;6242;6655;6993;7042;8452;8473;9267;9367;9448;9459;9639;10161;10276;10435;10672;11031;11135;22800;22836;23011;23189;23191;23433;25959;26030;26084;26269;27040;27314;51715;51735;55701;55785;57216;57381;57480;57493;57580;57826;80243;83452;84249;89846;121512;128272…	CUL3;RAF1;RTKN;RAB23;DYNLT1;RRAS2;ARHGEF40;BCL6;CRK;GNA13;ITPKB;TGFB2;ARHGEF6;OGT;PREX1;RAP1B;FGD6;PSD2;LPAR4;FGF2;JAK2;LPAR6;KANK2;RHOG;RAB21;RHOJ;CBL;CYFIP1;RAB9A;VANGL2;RHOQ;RAP2C;DNM2;KITLG;HEG1;CYTH1;FBXO8;ARHGEF37;EPS8;NOTCH1;MYO9B;LAT;ITGB1;NOTCH2;NET1;NRAS;CDC42EP2;PLEKHG1;SOS2;RAB31;FGD3;GNA12;RGL2;MAP4K4;RAP1A;PLD1;RAB33B;CDC42EP1;RHOBTB3;RB1;RAPGEF6;RDX;ROCK1;ABCA1;CHUK;KANK1;PLEKHG3;A…
GO:2000145	regulation of cell motility	http://amigo,geneontology,org/amigo/term/GO:2000145	863	148	93.2077	1.58785	5.0263e-09	1.27516e-06	102;182;285;308;347;472;538;657;857;958;1398;1495;1793;1880;1901;1902;2065;2113;2152;2242;2246;2247;2321;2549;2624;2660;2752;2768;3082;3488;3643;3655;3676;3685;3717;3728;3791;3958;4162;4163;4193;4254;4286;4303;4323;4478;4780;4846;4851;5025;5080;5156;5168;5270;5286;5328;5364;5365;5547;5586;5629;5894;5962;6093;6387;6422;6423;6446;6662;6667;6781;6868;6870;7010;7042;7046;7048;7060;7101;7130;7414;7424…	ANXA5;MCC;PLAU;MMP14;RAF1;ANGPT2;GLUL;SUN2;CARD10;CD300A;SFRP1;CXCL14;RRAS2;SFRP2;SEMA3C;HYAL2;LAMA1;STC1;RGCC;CRK;NR2E1;DOCK8;ATM;GNA13;OSBPL8;FOXO4;FLRT2;APOD;TGFB2;FGFR1OP;P2RX4;NFE2L2;KIF20B;JUP;CXCL12;MDM2;PREX1;SYNE2;HGF;MAPRE1;NUS1;ABHD2;FES;DUSP10;FGF2;JAK2;NOS3;VCL;RHOJ;VEGFC;LEF1;JAG1;GPR183;MOSPD2;IQGAP1;PADI2;RAP2C;ADAM17;KITLG;SERPINE2;FGF1;FBXO5;RECK;INSR;NOTCH1;SGK1;CD40;SPRED1;TEK…
GO:2001233	regulation of apoptotic signaling pathway	http://amigo,geneontology,org/amigo/term/GO:2001233	385	66	41.5817	1.58724	9.64634e-05	0.00435074	317;355;658;672;754;835;857;1495;2070;2138;2534;2729;2730;2773;2934;3065;3082;3625;3655;3685;3717;3958;4118;4193;4780;4846;4929;5062;5329;5519;5771;5894;5970;6279;6387;6422;6423;6477;6498;6934;7027;7046;7078;7159;7185;8531;8692;8725;8738;8743;8795;9026;9705;10625;50484;55023;56658;63979;64114;79156;79886;117584;120892;219699;255027;259230	LRRK2;TIMP3;RAF1;RELA;BRCA1;SFRP1;SFRP2;PHIP;PAK2;GCLC;HYAL2;S100A8;GCLM;CAAP1;TFDP1;PLAUR;PTTG1IP;CRADD;URI1;NFE2L2;FYN;HIP1R;CXCL12;MDM2;TNFSF10;YBX3;HGF;CASP2;TRAF1;PTPN2;JAK2;SKIL;NOS3;EYA4;FAS;NR4A2;SIAH1;PPP2R1B;INHBB;HDAC1;APAF1;TNFRSF10B;TMBIM1;PLEKHF1;CAV1;RFFL;LGALS3;TP53BP2;BMPR1B;CTNNA1;RRM2B;GNAI3;UNC5B;MPV17L;FIGNL1;SGMS1;GSN;ITGA6;TGFBR1;TCF7L2;MAL;TRIM39;IVNS1ABP;ITGAV;EYA1;ST18
GO:0007162	negative regulation of cell adhesion	http://amigo,geneontology,org/amigo/term/GO:0007162	257	44	27.7571	1.58518	0.00134803	0.0283024	102;182;285;347;384;604;865;928;1739;2065;2302;3371;3659;3717;3958;4155;4323;4851;5074;5270;5364;5365;5771;5781;5962;6387;7045;8322;8654;8763;9306;9448;10507;11170;11314;23189;28984;51043;55824;57556;58494;65125;83737;149041	PTPN11;MMP14;ANGPT2;CD300A;BCL6;IRF1;RGCC;APOD;CXCL12;TGFBI;TNC;RC3H1;PTPN2;JAK2;JAG1;ZBTB7B;SERPINE2;PAWR;NOTCH1;ARG2;CBFB;PDE5A;SEMA4D;CD164;PAG1;CD9;PLXNB1;DLG1;LGALS3;ADAM10;SEMA6A;MAP4K4;JAM2;FAM107A;ITCH;WNK1;RDX;MBP;SOCS6;FZD4;KANK1;FOXJ1;PLXNB3;ERBB3
GO:0006650	glycerophospholipid metabolic process	http://amigo,geneontology,org/amigo/term/GO:0006650	368	63	39.7456	1.58508	0.000143112	0.00580816	246;391;472;824;2065;2181;2246;2247;2263;2534;2549;3082;3613;4254;5130;5156;5168;5279;5286;5287;5305;5321;5336;5337;5338;5341;5781;5783;8821;8895;8898;9107;9306;9846;9926;10818;22908;23446;23556;50640;51099;51205;51227;54928;55300;55326;55500;55650;56261;56994;57664;57678;65977;84188;84668;84725;93183;114882;126969;133121;154141;171586;256987	PTPN11;ACP6;PLCG2;ATM;OSBPL8;MTMR6;IMPAD1;PI4K2B;FYN;ETNK1;FAM126A;PIGP;LPGAT1;AGPAT5;HGF;IMPA2;CAPN2;FGF2;MTMR2;INPP4B;PIGC;RHOG;PLEKHA3;SACM1L;KITLG;PLEKHA4;FGF1;FAR1;PIGM;ABHD5;GPCPD1;PLD2;ALOX15;PLEK;ENPP2;ACSL3;PIGN;PLEKHA8;ABHD3;PLD1;PIK3C2B;MBOAT1;CHPT1;PDGFRA;PIP4K2A;PTPN13;GPAM;PLA2G4A;SOCS6;PIGV;SLC44A1;PCYT1A;GAB1;FGFR2;SLC44A3;ENPP6;GAB2;SERINC5;CPNE3;FRS2;ERBB3;PIK3C2A;PNPLA8
GO:0048705	skeletal system morphogenesis	http://amigo,geneontology,org/amigo/term/GO:0048705	234	40	25.273	1.58272	0.00223454	0.0411219	176;249;658;1112;1739;2138;2263;4040;4188;4323;4488;5027;5156;5212;6259;6422;6423;6662;6781;6935;7010;7046;7048;7289;8692;9321;10269;22856;25976;51141;51435;51715;51804;54928;57560;64399;64856;83452;85301;157506	MMP14;MDFI;RAB23;INSIG2;SFRP1;SFRP2;MSX2;P2RX7;HYAL2;STC1;TULP3;IMPAD1;COL27A1;VWA1;ALPL;ZMPSTE24;VIT;RDH10;TEK;FOXN3;CHSY1;RYK;DLG1;SOX9;BMPR1B;ACAN;LRP6;TGFBR2;RAB33B;SIX4;PDGFRA;SCARA3;ZEB1;TGFBR1;TIPARP;TRIP11;FGFR2;IFT80;EYA1;HHIP
GO:0022603	regulation of anatomical structure morphogenesis	http://amigo,geneontology,org/amigo/term/GO:0022603	995	170	107.464	1.58192	4.43526e-10	2.24005e-07	102;182;187;285;391;604;657;672;718;824;958;1116;1270;1398;1523;1739;1785;1793;1902;2059;2113;2138;2152;2242;2246;2247;2263;2302;2321;2332;2534;2549;2624;2752;2768;2803;3082;3249;3475;3688;3689;3696;3728;3791;3792;4038;4099;4155;4289;4303;4478;4651;4780;4846;4851;4915;4974;5168;5286;5364;5365;5454;5629;5906;5962;6093;6259;6285;6383;6387;6422;6423;6498;6662;6667;6696;6772;6773;6900;7010;7042;7046;…	S100B;LRRK2;ANGPT2;OMG;GLUL;BRCA1;ECSCR;EGLN1;STAT1;CARD10;IFRD1;SFRP1;SFRP2;PHIP;STAT2;ERAP1;KEL;SEMA3C;THBS2;BCL6;CUX1;ADNP;SSH2;KLF2;FMR1;RGCC;CRK;NR2E1;ARC;AGO1;GNA13;ASB4;FOXO4;ZSWIM6;TGFB2;NFE2L2;FYN;JUP;CXCL12;PREX1;FMNL3;HGF;FGD6;CAPN2;FES;LIMD1;RC3H1;WNT2B;FGF2;HPN;ASPN;SKIL;NOS3;RHOG;LRP4;RAB21;RHOJ;ZMPSTE24;VEGFC;LARP4;JAG1;CYFIP1;TNFSF13B;VANGL2;PDZD8;MYH14;RHOQ;VANGL1;SPP1;DNM2;NTRK2…
GO:0002218	activation of innate immune response	http://amigo,geneontology,org/amigo/term/GO:0002218	252	43	27.2171	1.57989	0.00162313	0.0327173	329;857;1147;2534;3384;3551;3659;3665;3684;3689;4214;4332;4893;5062;5336;5894;5970;6279;6885;7098;7099;8767;8780;9252;10010;10333;10392;10892;11314;26065;51435;54726;54941;55366;55601;57506;57590;58484;64135;64170;64581;83737;91543	RAF1;TLR4;RELA;BIRC2;CD300A;OTUD4;PAK2;IRF7;S100A8;DDX60;PLCG2;IFIH1;IRF1;NOD1;CLEC7A;FYN;RPS6KA5;MAP3K1;NLRC4;WDFY1;LSM14A;MAVS;LGR4;CAV1;NRAS;MNDA;MALT1;ITGB2;CARD9;RIOK3;RIPK2;MAP3K7;ICAM2;TLR6;RSAD2;SCARA3;ITGAM;TANK;ITCH;RNF125;CHUK;IKBKB;TLR3
GO:0051270	regulation of cellular component movement	http://amigo,geneontology,org/amigo/term/GO:0051270	942	160	101.74	1.57264	2.32599e-09	7.552e-07	102;182;285;308;347;472;538;604;657;857;928;958;1027;1398;1495;1739;1793;1880;1901;1902;2065;2113;2152;2242;2246;2247;2321;2549;2624;2660;2752;2768;3082;3488;3643;3655;3676;3685;3717;3728;3759;3791;3916;3958;4162;4163;4193;4254;4286;4303;4323;4478;4780;4846;4851;5025;5080;5156;5168;5270;5286;5328;5350;5364;5365;5547;5586;5629;5894;5962;6093;6259;6387;6422;6423;6446;6662;6667;6781;6868;6870;7010;7…	ANXA5;MCC;PLAU;MMP14;RAF1;ANGPT2;GLUL;TGFBR3;SUN2;CARD10;CD300A;SFRP1;CXCL14;RRAS2;SFRP2;SEMA3C;LAMP1;BCL6;HYAL2;LAMA1;STC1;RGCC;CRK;NR2E1;DOCK8;ATM;GNA13;OSBPL8;FOXO4;FLRT2;APOD;ZSWIM6;TGFB2;FGFR1OP;P2RX4;NFE2L2;KIF20B;JUP;KCNE3;CXCL12;MDM2;PREX1;SYNE2;HGF;MAPRE1;NUS1;ABHD2;FES;DUSP10;FGF2;JAK2;KCNJ2;NOS3;VCL;RHOJ;VEGFC;LEF1;JAG1;GPR183;MOSPD2;IQGAP1;PLN;PADI2;RAP2C;ADAM17;KITLG;SERPINE2;FGF1;FB…
GO:0045017	glycerolipid biosynthetic process	http://amigo,geneontology,org/amigo/term/GO:0045017	271	46	29.2692	1.57162	0.00127596	0.0272294	246;472;718;824;2181;2246;2247;2263;2549;5130;5279;5286;5287;5305;5321;5336;5337;5338;5781;5783;8821;8895;8898;9107;9846;10818;22908;23446;23556;51099;51205;51227;55300;55326;55500;55650;56994;57664;57678;65977;84188;84725;93183;126969;171586;255919	PTPN11;ACP6;PLCG2;ATM;MTMR6;PI4K2B;ETNK1;PIGP;AGPAT5;CAPN2;FGF2;MTMR2;INPP4B;PIGC;PLEKHA3;SACM1L;CNEP1R1;PLEKHA4;FGF1;FAR1;PIGM;ABHD5;PLD2;ALOX15;ACSL3;PIGN;PLEKHA8;ABHD3;PLD1;PIK3C2B;CHPT1;C3;PIP4K2A;PTPN13;GPAM;PLA2G4A;PIGV;SLC44A1;PCYT1A;GAB1;FGFR2;SLC44A3;GAB2;CPNE3;FRS2;PIK3C2A
GO:0051271	negative regulation of cellular component movement	http://amigo,geneontology,org/amigo/term/GO:0051271	301	51	32.5093	1.56878	0.000750397	0.0192708	182;285;347;657;928;1027;1398;1495;2247;3488;3728;4163;4286;4780;4851;5365;6259;6387;6422;6423;6781;7049;7414;7474;8434;8692;10008;10507;10512;11057;11221;11240;11314;22998;23189;25932;28984;29775;29956;50859;56254;56999;57522;57556;57826;80031;84978;90865;94241;114882;161742	MCC;ANGPT2;TGFBR3;CARD10;CD300A;SFRP1;SFRP2;SEMA3C;HYAL2;STC1;RGCC;CRK;OSBPL8;APOD;NFE2L2;JUP;KCNE3;CXCL12;ABHD2;DUSP10;FGF2;VCL;JAG1;PADI2;RAP2C;RECK;NOTCH1;SPRED1;ADAMTS9;SEMA4D;CD9;RYK;CDKN1B;CTNNA1;IGFBP5;SEMA6A;TP53INP1;WNT5A;MITF;CLIC4;RNF20;SRGAP1;LIMCH1;IL33;FRMD5;KANK1;CERS2;BMPR1A;PLXNB3;SEMA6D;SPOCK3
GO:0048608	reproductive structure development	http://amigo,geneontology,org/amigo/term/GO:0048608	425	72	45.9018	1.56856	6.9945e-05	0.00345967	329;658;835;867;1027;1495;1739;2263;2624;2705;3371;3400;3417;3625;3643;3696;4040;4188;4254;4257;4323;4846;4851;5156;5241;5270;5311;5324;5333;5654;5781;5806;5927;6422;6423;6662;6670;6696;6781;7022;7042;7046;7098;7110;7274;7474;7482;7543;7942;8061;8322;8531;8743;8846;9420;9510;10388;10818;10959;22836;23493;25976;51176;51804;54583;55366;55636;57623;64783;91181;113026;157506	PTPN11;HTRA1;MMP14;MDFI;RBM15;ALKBH1;PLCD1;BIRC2;EGLN1;SFRP1;SFRP2;STC1;KDM5A;PLCD3;FOSL1;NUP210L;TGFB2;SP3;MGST1;TMED2;TNFSF10;YBX3;TNC;CASP2;WNT2B;NOS3;CBL;LEF1;IDH1;SPP1;RDH10;KITLG;SERPINE2;CYP7B1;INHBB;ZFAT;INSR;NOTCH1;TMF1;HEY2;LGR4;GATA2;DLG1;ZFX;CDKN1B;SOX9;BMPR1B;CTNNA1;TFEB;PTX3;LRP6;WNT5A;SIX4;PDGFRA;CHD7;PKD2;TTPA;ID4;TGFBR1;RHOBTB3;PGR;GJB1;TIPARP;SYCP2;FZD4;ADAMTS1;FGFR2;TLR3;PLAG1;…
GO:0071375	cellular response to peptide hormone stimulus	http://amigo,geneontology,org/amigo/term/GO:0071375	307	52	33.1573	1.56828	0.000674928	0.0176823	308;760;857;858;1385;1398;1979;2534;2549;2660;2729;2740;3625;3643;3717;4149;4193;4303;4780;4929;5166;5167;5286;5771;5781;5908;5970;6093;6121;6430;6667;6772;8473;8850;8992;10312;10580;10768;11031;23189;23191;23433;23545;51043;54741;55023;55667;57085;84275;94056;114882;252983	ANXA5;PTPN11;GLP1R;RELA;STAT1;PHIP;SLC25A33;MAX;ENPP1;GCLC;ATP6V0E1;EIF4EBP2;CRK;OSBPL8;FOXO4;NFE2L2;FYN;OGT;MDM2;RAP1B;PTPN2;JAK2;TCIRG1;ZBTB7B;SYAP1;CYFIP1;NR4A2;RHOQ;INHBB;LEPROT;INSR;ATP6V0A2;SP1;CAV1;RAB31;PDK4;SORBS1;DENND4C;CREB1;CA2;STXBP4;AGTRAP;ROCK1;RPE65;AHCYL1;KANK1;CAV2;GAB1;SRSF5;KAT2B;PIK3C2A;MSTN
GO:0071417	cellular response to organonitrogen compound	http://amigo,geneontology,org/amigo/term/GO:0071417	555	94	59.9424	1.56817	5.85028e-06	0.000479143	154;196;308;366;538;672;760;824;840;845;857;858;1282;1385;1398;1495;1663;1785;1979;2146;2350;2534;2549;2551;2660;2729;2730;2740;3488;3625;3643;3709;3717;3728;4149;4193;4303;4780;4915;4929;5025;5027;5156;5166;5167;5286;5311;5771;5781;5906;5908;5970;6093;6121;6422;6430;6662;6667;6772;6781;6935;7099;7431;8462;8473;8767;8850;8914;8992;10312;10333;10365;10392;10580;10768;11031;22933;23189;23191;23304;…	ANXA5;CASP7;PTPN11;LRRK2;GLP1R;TLR4;RELA;BRCA1;UBR2;STAT1;SFRP1;PHIP;SLC25A33;MAX;ENPP1;P2RX7;GCLC;GCLM;KLF2;ATP6V0E1;EIF4EBP2;STC1;CRK;COL4A1;OSBPL8;FOXO4;NOD1;P2RX4;NFE2L2;FYN;JUP;OGT;MDM2;RAP1B;CAPN2;VIM;PTPN2;JAK2;TCIRG1;AHR;ZBTB7B;ADRB2;SYAP1;CYFIP1;NR4A2;RHOQ;DNM2;NTRK2;INHBB;LEPROT;INSR;SIRT2;KLF3;TIMELESS;ATP6V0A2;KLF11;SP1;CAV1;ITPR2;SOX9;EZH2;AQP9;CTNNA1;RAB31;PDK4;IGFBP5;SORBS1;GABPA;C…
GO:0000902	cell morphogenesis	http://amigo,geneontology,org/amigo/term/GO:0000902	982	166	106.06	1.56515	1.62911e-09	5.69626e-07	102;391;538;604;658;780;1267;1385;1398;1452;1523;1739;1785;1793;1902;2047;2059;2195;2242;2263;2332;2534;2549;2768;2803;3082;3249;3398;3475;3676;3685;3688;3689;3791;3792;3913;3915;3996;4038;4099;4289;4478;4651;4756;4851;4891;4915;4929;4974;5027;5080;5168;5212;5364;5365;5454;5629;5781;5803;5925;5962;6093;6102;6259;6285;6383;6387;6446;6477;6498;6683;6696;6760;6781;6886;6900;6993;7010;7042;7101;7368;…	S100B;PTPN11;CUL3;LRRK2;OMG;CSNK1A1;LLGL1;FRMD6;DYNLT1;IFRD1;FGFRL1;PHIP;KEL;SEMA3C;C1GALT1C1;BCL6;CUX1;P2RX7;ADNP;DDR1;SSH2;KLF2;FMR1;SHROOM4;STC1;CRK;NR2E1;LAMB2;ARC;GNA13;FLRT2;SPAST;SOX6;ZSWIM6;TGFB2;UNK;FYN;EPHB1;KIF20B;CXCL12;PREX1;ABI1;FMNL3;HGF;FGD6;FES;LIMD1;HPN;RPS6KA5;SKIL;VCL;VWA1;RHOG;LRP4;RAB21;RHOJ;ZMPSTE24;LARP4;LEF1;PALLD;VIT;CYFIP1;IQGAP1;VANGL2;NR4A2;PDZD8;MYH14;RHOQ;SPP1;SIAH1…
GO:0045165	cell fate commitment	http://amigo,geneontology,org/amigo/term/GO:0045165	249	42	26.8931	1.56174	0.00228228	0.0417469	182;429;657;2138;2247;2263;2619;2624;3398;3475;3594;3688;4090;4286;4821;4851;4853;5080;5454;5629;6422;6423;6657;6662;6886;6911;6929;6934;7046;7101;7474;7482;9095;9113;10215;23493;51043;55553;64321;79577;84504;116448	TBX19;IFRD1;SFRP1;SFRP2;NR2E1;SOX6;GAS1;IL12RB1;WNT2B;FGF2;JAG1;ZBTB7B;TCF3;CDC73;NOTCH1;ID2;SOX2;ITGB1;NOTCH2;OLIG1;HEY2;SOX17;TAL1;GATA2;SOX9;NKX2-2;PAX6;TBX6;POU3F2;WNT5A;ASCL1;MITF;LATS1;TGFBR1;OLIG2;TCF7L2;NKX6-2;BMPR1A;SMAD5;FGFR2;EYA1;PROX1
GO:0000209	protein polyubiquitination	http://amigo,geneontology,org/amigo/term/GO:0000209	255	43	27.5411	1.5613	0.00205076	0.0385196	329;580;672;865;867;6477;6502;6737;7323;7324;8452;8658;8697;9111;9781;10210;10425;10475;11059;23194;23304;23328;26118;26224;27252;51366;54467;54941;56254;57674;64795;80176;80351;83737;84085;84875;114907;117584;118611;149041;151636;201456;257218	CUL3;CDC23;DTX3L;BRCA1;BIRC2;UBR2;UBE2D3;UBE2E1;SPSB1;BARD1;FBXL7;TRIM38;TOPORS;RC3H1;TNKS2;NMI;UBR5;CBL;SIAH1;ARIH2;TNKS;CBFB;KLHL20;SHPRH;PARP10;RFFL;FBXO30;RNF144A;RMND5A;FBXO15;FBXO32;RNF20;ITCH;WWP1;RNF125;RNF213;TRIM21;SKP2;SASH1;C10orf90;ANKIB1;FBXL3;WSB1
GO:0150063	visual system development	http://amigo,geneontology,org/amigo/term/GO:0150063	350	59	37.8015	1.56078	0.000347173	0.0108459	86;182;658;835;1027;1181;1270;1282;1410;1739;2047;2195;3065;3150;3684;3913;4040;4124;4149;4211;4286;4915;5080;5156;5316;5629;6094;6121;6498;6657;6662;6670;6935;7042;7046;7048;7101;7289;7431;7474;7482;8322;8412;9839;10210;10220;10763;10818;23554;23657;25932;28996;55636;57381;57835;60436;157506;204851;284217	ROM1;MEIS1;MAX;ACTL6A;LAMA1;COL4A1;NR2E1;LAMB2;TULP3;TGFB2;SP3;EPHB1;TOPORS;CASP2;VIM;WNT2B;NES;SKIL;RHOJ;GDF11;CLCN2;JAG1;RDH10;NTRK2;SLC7A11;TGIF2;HDAC1;SOX2;HMGN1;CNTF;TSPAN12;HIPK2;HIPK1;DLG1;CDKN1B;SOX9;BCAR3;BMPR1B;FAT1;CRYAB;LRP6;TGFBR2;PAX6;WNT5A;PDGFRA;MITF;CLIC4;ITGAM;CHD7;ZEB1;ZEB2;TGFBR1;RPE65;MAN2A1;FZD4;SLC4A5;PKNOX1;PROX1;FRS2
GO:0072330	monocarboxylic acid biosynthetic process	http://amigo,geneontology,org/amigo/term/GO:0072330	285	48	30.7812	1.55939	0.00120313	0.0260421	32;225;240;246;672;957;1462;1593;2181;3643;3992;4257;5027;5166;5207;5354;5564;5629;5825;6319;8309;8473;8560;9023;9420;9926;11057;11160;26031;26137;50640;51141;51144;54988;55526;55902;58526;60481;64834;79152;79993;84532;84696;85414;114883;157506;171586;340895	FADS1;ACSS2;ACACB;BRCA1;INSIG2;DEGS1;P2RX7;OSBPL3;ABHD1;MALRD1;MGST1;ACSM5;PRKAB1;OGT;VCAN;LPGAT1;ABHD2;HSD17B12;ALOX5;MID1IP1;ABCD3;RDH10;PFKFB1;CYP7B1;SCD;INSR;ELOVL1;CYP27A1;ALOX15;SLC45A3;ACOX2;ERLIN2;PDK4;ACSL3;ZBTB20;ABHD3;ELOVL5;ACSS1;FA2H;DHTKD1;ENTPD5;ABCD2;PLP1;ELOVL7;CH25H;OSBPL9;PROX1;PNPLA8
GO:0061458	reproductive system development	http://amigo,geneontology,org/amigo/term/GO:0061458	428	72	46.2258	1.55757	8.7802e-05	0.00401109	329;658;835;867;1027;1495;1739;2263;2624;2705;3371;3400;3417;3625;3643;3696;4040;4188;4254;4257;4323;4846;4851;5156;5241;5270;5311;5324;5333;5654;5781;5806;5927;6422;6423;6662;6670;6696;6781;7022;7042;7046;7098;7110;7274;7474;7482;7543;7942;8061;8322;8531;8743;8846;9420;9510;10388;10818;10959;22836;23493;25976;51176;51804;54583;55366;55636;57623;64783;91181;113026;157506	PTPN11;HTRA1;MMP14;MDFI;RBM15;ALKBH1;PLCD1;BIRC2;EGLN1;SFRP1;SFRP2;STC1;KDM5A;PLCD3;FOSL1;NUP210L;TGFB2;SP3;MGST1;TMED2;TNFSF10;YBX3;TNC;CASP2;WNT2B;NOS3;CBL;LEF1;IDH1;SPP1;RDH10;KITLG;SERPINE2;CYP7B1;INHBB;ZFAT;INSR;NOTCH1;TMF1;HEY2;LGR4;GATA2;DLG1;ZFX;CDKN1B;SOX9;BMPR1B;CTNNA1;TFEB;PTX3;LRP6;WNT5A;SIX4;PDGFRA;CHD7;PKD2;TTPA;ID4;TGFBR1;RHOBTB3;PGR;GJB1;TIPARP;SYCP2;FZD4;ADAMTS1;FGFR2;TLR3;PLAG1;…
GO:0030097	hemopoiesis	http://amigo,geneontology,org/amigo/term/GO:0030097	791	133	85.4314	1.5568	1.03607e-07	1.74425e-05	182;472;538;567;604;760;865;1030;1378;1385;1441;1880;2113;2122;2242;2263;2302;2551;2624;3065;3398;3594;3606;3658;3659;3665;3676;3688;3702;3707;3717;3791;3958;4066;4090;4179;4211;4254;4286;4323;4643;4780;4851;4853;4891;5156;5305;5316;5336;5341;5610;5771;5781;5803;5925;5978;6422;6423;6670;6772;6868;6886;6929;6935;6938;7010;7037;7042;7048;7049;7098;7099;7412;7474;7482;7994;8325;8692;8763;8767;8850;9…	PTPN11;MMP14;TLR4;RBM15;B2M;CDKN2B;TGFBR3;MEIS1;STAT1;SFRP1;ARL11;SFRP2;ACP6;IRF7;GAB3;BCL6;HYAL2;PLCG2;PTBP3;KLF2;IL18;IRF1;AGO1;ATM;CSF3R;SOX6;ITPKB;TGFB2;TOB2;SENP1;SP3;BATF2;NFE2L2;IREB2;IL12RB1;ATXN1L;PREX1;ABI1;AGPAT5;FZD8;FES;DUSP10;RC3H1;WNT2B;PTPN2;JAK2;LYL1;ZBTB1;LEF1;JAG1;ZBTB7B;GPR183;ISG15;DOCK11;TCF3;IKZF1;ADAM17;KITLG;CDC73;MECOM;ARIH2;VCAM1;ITK;ZFAT;REST;NOTCH1;ID2;TEK;HDAC1;CBFB;…
GO:0040017	positive regulation of locomotion	http://amigo,geneontology,org/amigo/term/GO:0040017	524	88	56.5943	1.55493	1.61303e-05	0.00103268	102;472;538;857;858;958;1398;1793;1901;1902;2113;2152;2246;2247;2321;2549;2624;2660;3082;3488;3643;3655;3676;3685;3717;3791;3958;4162;4193;4254;4303;4323;4780;4846;4851;5025;5156;5168;5286;5328;5629;5962;6387;6662;6667;6868;6870;7010;7042;7046;7048;7060;7130;7424;7474;7803;8754;8826;8895;9043;9448;9510;9547;9585;9732;9943;10507;10512;11116;11170;22800;22919;23224;23328;25777;26271;51176;57381;575…	PLAU;MMP14;SUN2;CXCL14;RRAS2;SEMA3C;CRK;DOCK8;ATM;FOXO4;TGFB2;FGFR1OP;P2RX4;NFE2L2;KIF20B;CXCL12;MDM2;PREX1;SYNE2;HGF;MAPRE1;NUS1;FGF2;JAK2;NOS3;RHOJ;VEGFC;LEF1;MOSPD2;IQGAP1;ADAM17;KITLG;FGF1;FBXO5;INSR;NOTCH1;CD40;TEK;F3;ETS1;DOCK5;S1PR1;PTP4A1;SP1;SEMA4D;CAV1;ITGA4;GATA2;LGALS3;GPSM3;SOX9;KDR;TACR3;ADAM10;ENPP2;IGFBP5;TGFBR2;ADAM9;MCAM;SEMA6A;MAP4K4;FLT1;WNT5A;FAM107A;PDGFRA;OXSR1;ATOH8;WNK1;I…
GO:0198738	cell-cell signaling by wnt	http://amigo,geneontology,org/amigo/term/GO:0198738	460	77	49.682	1.54986	6.00451e-05	0.00308401	857;865;1452;1896;2263;3065;3728;4038;4040;4163;4188;4286;4772;4851;4929;5311;5336;6259;6422;6423;6657;6662;6663;6801;6885;6934;7403;7474;7482;8322;8323;8325;8434;8452;8549;8658;8994;9113;9559;9679;9839;10979;23189;23499;23500;23554;25805;25937;26108;26523;26524;26959;27031;29969;51176;51366;51421;51444;53944;55366;57216;57447;57560;57674;64321;65125;79577;80114;80351;81839;83999;120892;128272;19…	MCC;CUL3;LRRK2;MDFI;STRN;CSNK1A1;KDM6A;KREMEN1;SFRP1;SFRP2;AMER2;PLCG2;AGO1;NDRG2;BICC1;CSNK1G1;JUP;FZD8;LGR5;LIMD1;WNT2B;TNKS2;UBR5;LRP4;FAM53B;VPS26A;RNF138;LEF1;VANGL2;NR4A2;HBP1;VANGL1;CDC73;WWTR1;RECK;NOTCH1;TNKS;BAMBI;HDAC1;CBFB;SOX2;TSPAN12;SOX17;LGR4;CAV1;DAAM2;TMEM170B;DRAXIN;MDFIC;RYK;EDA;SOX9;LRP6;SOX10;WNT5A;MAP3K7;AMOTL2;MITF;FERMT2;PYGO1;LATS1;PKD2;WNK1;ZEB2;FZD6;RNF213;TCF7L2;FZD4;…
GO:0032989	cellular component morphogenesis	http://amigo,geneontology,org/amigo/term/GO:0032989	1082	180	116.861	1.5403	1.13706e-09	4.69865e-07	102;391;538;604;658;780;845;928;1073;1267;1385;1398;1452;1523;1739;1785;1793;1902;2047;2059;2195;2242;2263;2332;2534;2549;2768;2803;3082;3249;3398;3475;3676;3685;3688;3689;3791;3792;3913;3915;3996;4038;4099;4289;4478;4651;4756;4851;4891;4915;4929;4974;5027;5080;5156;5168;5212;5364;5365;5376;5454;5629;5781;5803;5925;5962;5990;6093;6102;6259;6285;6383;6387;6446;6477;6498;6683;6696;6760;6781;6886;69…	S100B;PTPN11;CUL3;LRRK2;OMG;CSNK1A1;LLGL1;FRMD6;DYNLT1;IFRD1;FGFRL1;PHIP;KEL;SEMA3C;C1GALT1C1;PMP22;BCL6;CUX1;P2RX7;ADNP;DDR1;SSH2;KLF2;FMR1;SHROOM4;NUBPL;STC1;PNPT1;CRK;NR2E1;LAMB2;ARC;GNA13;FLRT2;SPAST;SOX6;ZSWIM6;TGFB2;UNK;FYN;EPHB1;KIF20B;CXCL12;PREX1;ABI1;FMNL3;HGF;FGD6;FES;LIMD1;HPN;LMOD3;RPS6KA5;RFX2;MTMR2;SKIL;VCL;VWA1;RHOG;LRP4;RAB21;RHOJ;ZMPSTE24;LARP4;LEF1;PALLD;VIT;CYFIP1;IQGAP1;VANGL…
GO:0016055	Wnt signaling pathway	http://amigo,geneontology,org/amigo/term/GO:0016055	457	76	49.358	1.53977	8.31918e-05	0.00385866	857;865;1452;1896;2263;3065;3728;4038;4040;4163;4188;4286;4772;4851;4929;5336;6259;6422;6423;6657;6662;6663;6801;6885;6934;7403;7474;7482;8322;8323;8325;8434;8452;8549;8658;8994;9113;9559;9679;9839;10979;23189;23499;23500;23554;25805;25937;26108;26523;26524;26959;27031;29969;51176;51366;51421;51444;53944;55366;57216;57447;57560;57674;64321;65125;79577;80114;80351;81839;83999;120892;128272;192669;…	MCC;CUL3;LRRK2;MDFI;STRN;CSNK1A1;KDM6A;KREMEN1;SFRP1;SFRP2;AMER2;PLCG2;AGO1;NDRG2;BICC1;CSNK1G1;JUP;FZD8;LGR5;LIMD1;WNT2B;TNKS2;UBR5;LRP4;FAM53B;VPS26A;RNF138;LEF1;VANGL2;NR4A2;HBP1;VANGL1;CDC73;WWTR1;RECK;NOTCH1;TNKS;BAMBI;HDAC1;CBFB;SOX2;TSPAN12;SOX17;LGR4;CAV1;DAAM2;TMEM170B;DRAXIN;MDFIC;RYK;EDA;SOX9;LRP6;SOX10;WNT5A;MAP3K7;AMOTL2;MITF;FERMT2;PYGO1;LATS1;WNK1;ZEB2;FZD6;RNF213;TCF7L2;FZD4;KANK1…
GO:0030099	myeloid cell differentiation	http://amigo,geneontology,org/amigo/term/GO:0030099	379	63	40.9336	1.53908	0.00032961	0.0106258	182;567;604;760;865;1030;1385;1441;1880;2113;2242;2551;2624;3065;3398;3658;3665;3707;3717;3958;4090;4211;4254;4286;4853;4891;5305;5316;5771;5781;5925;6422;6670;6772;6886;7037;7048;7049;7098;7099;7994;8850;9636;9770;9846;9991;10006;10320;10365;10766;26523;28996;29843;51176;54790;55553;58508;64783;79577;116071;135228;139716;192669	PTPN11;TLR4;RBM15;B2M;CDKN2B;TGFBR3;MEIS1;STAT1;SFRP1;IRF7;GAB3;BCL6;PTBP3;KLF2;AGO1;CSF3R;SOX6;ITPKB;TOB2;SENP1;SP3;BATF2;IREB2;ABI1;FES;PTPN2;JAK2;LEF1;JAG1;GPR183;ISG15;IKZF1;KITLG;CDC73;ID2;HDAC1;CBFB;ETS1;KAT6A;NOTCH2;HIPK2;TAL1;GATA2;LGALS3;TGFBR2;GABPA;TFRC;RASSF2;MITF;SLC11A2;PIP4K2A;CREB1;CA2;RB1;TET2;CD109;SMAD5;KAT2B;TLR3;GAB2;PKNOX1;KMT2C;AGO3
GO:0048880	sensory system development	http://amigo,geneontology,org/amigo/term/GO:0048880	355	59	38.3415	1.5388	0.000503696	0.0143343	86;182;658;835;1027;1181;1270;1282;1410;1739;2047;2195;3065;3150;3684;3913;4040;4124;4149;4211;4286;4915;5080;5156;5316;5629;6094;6121;6498;6657;6662;6670;6935;7042;7046;7048;7101;7289;7431;7474;7482;8322;8412;9839;10210;10220;10763;10818;23554;23657;25932;28996;55636;57381;57835;60436;157506;204851;284217	ROM1;MEIS1;MAX;ACTL6A;LAMA1;COL4A1;NR2E1;LAMB2;TULP3;TGFB2;SP3;EPHB1;TOPORS;CASP2;VIM;WNT2B;NES;SKIL;RHOJ;GDF11;CLCN2;JAG1;RDH10;NTRK2;SLC7A11;TGIF2;HDAC1;SOX2;HMGN1;CNTF;TSPAN12;HIPK2;HIPK1;DLG1;CDKN1B;SOX9;BCAR3;BMPR1B;FAT1;CRYAB;LRP6;TGFBR2;PAX6;WNT5A;PDGFRA;MITF;CLIC4;ITGAM;CHD7;ZEB1;ZEB2;TGFBR1;RPE65;MAN2A1;FZD4;SLC4A5;PKNOX1;PROX1;FRS2
GO:0001654	eye development	http://amigo,geneontology,org/amigo/term/GO:0001654	349	58	37.6935	1.53873	0.000560073	0.0154761	86;182;658;835;1027;1181;1270;1282;1410;1739;2047;2195;3065;3150;3913;4040;4124;4149;4211;4286;4915;5080;5156;5316;5629;6094;6121;6498;6657;6662;6670;6935;7042;7046;7048;7101;7289;7431;7474;7482;8322;8412;9839;10210;10220;10763;10818;23554;23657;25932;28996;55636;57381;57835;60436;157506;204851;284217	ROM1;MEIS1;MAX;ACTL6A;LAMA1;COL4A1;NR2E1;LAMB2;TULP3;TGFB2;SP3;EPHB1;TOPORS;CASP2;VIM;WNT2B;NES;SKIL;RHOJ;GDF11;CLCN2;JAG1;RDH10;NTRK2;SLC7A11;TGIF2;HDAC1;SOX2;HMGN1;CNTF;TSPAN12;HIPK2;HIPK1;DLG1;CDKN1B;SOX9;BCAR3;BMPR1B;FAT1;CRYAB;LRP6;TGFBR2;PAX6;WNT5A;PDGFRA;MITF;CLIC4;CHD7;ZEB1;ZEB2;TGFBR1;RPE65;MAN2A1;FZD4;SLC4A5;PKNOX1;PROX1;FRS2
GO:1990778	protein localization to cell periphery	http://amigo,geneontology,org/amigo/term/GO:1990778	301	50	32.5093	1.53802	0.00131111	0.0277229	102;391;857;1739;2037;2181;2803;3551;3688;3728;3799;3958;4040;4118;4323;4682;5357;5525;5583;5906;5962;6093;6242;7289;7871;8500;8674;9053;9341;10434;10580;10959;11031;23433;23499;23555;26119;51125;51735;54443;55327;55667;63971;64114;64398;79156;81619;84668;115548;246329	MMP14;RTKN;VAMP4;TULP3;TMED2;JUP;FAM126A;STAC3;RHOG;SLMAP;TSPAN14;RHOQ;GOLGA4;EPB41L2;PPFIA1;ITGB1;TMBIM1;PLEKHF1;CAV1;MPP5;DLG1;LGALS3;LDLRAP1;ADAM10;RAB31;ACSL3;LRP6;SORBS1;KIF13A;NUBP1;LIN7C;RAP1A;TSPAN15;PLS1;VAMP3;DENND4C;LYPLA1;RAPGEF6;PRKCH;RDX;ROCK1;KIF5B;MAL;ANLN;PPP2R5A;IKBKB;GOLGA7;MACF1;MAP7;FCHO2
GO:0048534	hematopoietic or lymphoid organ development	http://amigo,geneontology,org/amigo/term/GO:0048534	833	138	89.9676	1.53389	1.45518e-07	2.24221e-05	182;472;538;567;604;760;865;1030;1378;1385;1441;1880;2113;2122;2242;2263;2302;2551;2624;3065;3398;3594;3606;3658;3659;3665;3676;3688;3702;3707;3717;3791;3958;4066;4090;4179;4211;4254;4286;4323;4643;4780;4791;4851;4853;4891;5156;5305;5316;5336;5341;5610;5771;5781;5803;5894;5925;5978;6422;6423;6670;6772;6868;6886;6929;6935;6938;7010;7037;7042;7046;7048;7049;7098;7099;7412;7474;7482;7994;8325;8692;8…	PTPN11;MMP14;RAF1;TLR4;RBM15;B2M;CDKN2B;TGFBR3;MEIS1;STAT1;SFRP1;ARL11;SFRP2;ACP6;IRF7;GAB3;BCL6;HYAL2;PLCG2;PTBP3;KLF2;IL18;IRF1;AGO1;ATM;CSF3R;SOX6;ITPKB;TGFB2;TOB2;SENP1;SP3;BATF2;NFE2L2;IREB2;IL12RB1;ATXN1L;PREX1;ABI1;AGPAT5;FZD8;FES;DUSP10;RC3H1;WNT2B;PTPN2;JAK2;LYL1;ZMPSTE24;ZBTB1;LEF1;JAG1;ZBTB7B;GPR183;ISG15;DOCK11;NFKB2;TCF3;IKZF1;ADAM17;KITLG;CDC73;MECOM;ARIH2;VCAM1;ITK;ZFAT;REST;NOTCH1…
GO:0060284	regulation of cell development	http://amigo,geneontology,org/amigo/term/GO:0060284	895	148	96.6639	1.53108	5.64708e-08	1.06953e-05	102;182;429;443;466;567;604;657;950;952;1270;1385;1398;1495;1523;1785;1793;1880;1902;1903;2138;2146;2242;2332;2534;2624;2670;2803;3065;3082;3398;3400;3475;3551;3572;3792;4038;4099;4124;4193;4211;4780;4821;4851;4853;4915;4974;5025;5080;5270;5324;5364;5365;5376;5454;5501;5583;5597;5629;5653;5756;5803;5906;5970;5978;6093;6259;6383;6387;6422;6423;6457;6498;6657;6662;6663;6696;6900;6911;6925;6929;6935…	PPP1CC;LRRK2;OMG;RELA;B2M;MAPK6;MEIS1;DYNLT1;TMEM30A;IFRD1;SFRP1;GPR37L1;SFRP2;KEL;SEMA3C;PMP22;BCL6;CUX1;ADNP;SSH2;FMR1;CRK;NR2E1;ARC;FLRT2;ZSWIM6;GFAP;P2RX4;NFE2L2;FYN;KIF20B;CXCL12;MDM2;PREX1;HGF;FES;DUSP10;VIM;LMOD3;SKIL;LRP4;RAB21;GDF11;VEGFC;JAG1;GPR183;CYFIP1;TCF4;IQGAP1;TCF3;DENND5A;SPP1;BHLHE41;ZNF536;DNM2;SERPINE2;NTRK2;DICER1;TGIF2;GOLGA4;RECK;REST;NOTCH1;SIRT2;ID2;TRIOBP;HDAC1;IL6ST;U…
GO:0045088	regulation of innate immune response	http://amigo,geneontology,org/amigo/term/GO:0045088	369	61	39.8536	1.5306	0.000470972	0.0136792	2;329;857;1147;1378;1398;2534;3384;3551;3659;3665;3684;3689;3717;3916;4214;4332;4893;5062;5272;5336;5771;5781;5894;5970;6279;6772;6885;7098;7099;7474;8767;8780;9111;9252;10010;10333;10392;10666;10892;11221;11274;11314;25939;26065;51435;51752;54726;54941;55366;55601;57506;57590;58484;64135;64170;64581;83737;84166;91543;115362	PTPN11;RAF1;TLR4;RELA;BIRC2;STAT1;CD300A;ERAP1;OTUD4;PAK2;IRF7;LAMP1;SAMHD1;S100A8;DDX60;PLCG2;IFIH1;IRF1;CRK;NOD1;CLEC7A;FYN;DUSP10;PTPN2;JAK2;RPS6KA5;NMI;MAP3K1;NLRC4;WDFY1;SERPINB9;LSM14A;MAVS;USP18;NLRC5;LGR4;CAV1;NRAS;MNDA;MALT1;ITGB2;CARD9;RIOK3;RIPK2;WNT5A;MAP3K7;ICAM2;TLR6;RSAD2;SCARA3;ITGAM;TANK;CD226;ITCH;RNF125;A2M;CR1;CHUK;IKBKB;GBP5;TLR3
GO:0040012	regulation of locomotion	http://amigo,geneontology,org/amigo/term/GO:0040012	938	155	101.308	1.52999	2.81677e-08	5.81622e-06	102;182;285;308;347;472;538;657;857;858;958;1398;1495;1793;1880;1901;1902;2065;2113;2152;2242;2246;2247;2321;2549;2624;2660;2752;2768;3082;3488;3643;3655;3676;3685;3717;3728;3791;3958;4162;4163;4193;4254;4286;4303;4323;4478;4780;4846;4851;5025;5080;5156;5168;5270;5286;5328;5364;5365;5547;5586;5629;5771;5894;5962;6093;6259;6387;6422;6423;6446;6662;6667;6737;6781;6868;6870;7010;7042;7046;7048;7060;…	ANXA5;MCC;PLAU;MMP14;LRRK2;RAF1;ANGPT2;GLUL;SUN2;CARD10;CD300A;SFRP1;CXCL14;RRAS2;SFRP2;SEMA3C;HYAL2;LAMA1;STC1;RGCC;CRK;NR2E1;DOCK8;ATM;GNA13;OSBPL8;FOXO4;FLRT2;APOD;ZSWIM6;TGFB2;FGFR1OP;P2RX4;NFE2L2;KIF20B;JUP;CXCL12;MDM2;PREX1;SYNE2;HGF;MAPRE1;NUS1;ABHD2;FES;DUSP10;FGF2;PTPN2;JAK2;NOS3;VCL;RHOJ;VEGFC;LEF1;JAG1;GPR183;MOSPD2;IQGAP1;PADI2;RAP2C;ADAM17;KITLG;SERPINE2;FGF1;FBXO5;RECK;INSR;NOTCH1;S…
GO:0043434	response to peptide hormone	http://amigo,geneontology,org/amigo/term/GO:0043434	418	69	45.1458	1.52838	0.000216754	0.00785065	308;760;847;857;858;1027;1385;1398;1407;1979;2534;2549;2660;2729;2740;3488;3625;3643;3717;4040;4149;4193;4303;4780;4929;5166;5167;5207;5286;5350;5771;5781;5860;5908;5970;6093;6121;6387;6430;6667;6772;6814;7010;7049;7079;8473;8743;8826;8850;8992;10312;10580;10768;11031;23189;23191;23433;23545;51043;51141;54741;55023;55667;57085;84275;87178;94056;114882;252983	ANXA5;PTPN11;GLP1R;RELA;TGFBR3;STAT1;INSIG2;PHIP;SLC25A33;MAX;ENPP1;GCLC;ATP6V0E1;EIF4EBP2;PNPT1;CRY1;CRK;OSBPL8;FOXO4;CAT;NFE2L2;FYN;OGT;CXCL12;MDM2;TNFSF10;RAP1B;PTPN2;JAK2;TIMP4;TCIRG1;ZBTB7B;SYAP1;CYFIP1;IQGAP1;PLN;NR4A2;RHOQ;PFKFB1;INHBB;LEPROT;INSR;TEK;ATP6V0A2;SP1;QDPR;CAV1;CDKN1B;STXBP3;RAB31;PDK4;IGFBP5;LRP6;SORBS1;DENND4C;CREB1;CA2;STXBP4;AGTRAP;ROCK1;RPE65;AHCYL1;KANK1;CAV2;GAB1;SRSF5;…
GO:0007596	blood coagulation	http://amigo,geneontology,org/amigo/term/GO:0007596	322	53	34.7774	1.52398	0.00118349	0.0258012	2;308;829;857;928;953;954;958;1465;1793;2152;2534;2624;2677;2768;3065;3659;3709;3717;4780;4846;5025;5027;5051;5156;5270;5328;5329;5336;5341;5345;5547;5583;5781;5890;5894;6814;7094;7099;7222;7414;8323;8527;10544;10672;11234;22875;23186;23468;23657;29071;81704;139818	ANXA5;PLAU;PTPN11;RAF1;TLR4;CBX5;RAD51B;PROCR;C1GALT1C1;P2RX7;PLCG2;IRF1;DGKD;DOCK8;GNA13;RCOR1;GGCX;PLAUR;TLN1;P2RX4;ENTPD1;NFE2L2;FYN;JAK2;ENTPD2;NOS3;VCL;DOCK11;CSRP1;SERPINE2;SERPINF2;SLC7A11;CD40;F3;HDAC1;CAV1;CD9;ITPR2;GATA2;STXBP3;PLEK;HPS5;GNA12;CAPZA1;ENPP4;PAFAH2;PDGFRA;FZD6;PRKCH;A2M;DOCK1;PRCP;TRPC3
GO:1903706	regulation of hemopoiesis	http://amigo,geneontology,org/amigo/term/GO:1903706	389	64	42.0137	1.52331	0.000395278	0.0119384	182;567;604;760;865;1378;1385;1441;2113;2242;2302;2551;2624;3065;3398;3594;3606;3659;3665;3707;3958;4179;4211;4254;4286;4323;4780;4851;4853;5610;5771;5925;6422;6772;6886;6929;6935;6938;7048;7098;7099;8767;8850;9636;9770;10443;10766;10892;11221;22890;26523;29843;51043;51176;58508;64332;64783;79577;83737;96459;149041;192669;286410;342371	MMP14;TLR4;RBM15;B2M;MEIS1;STAT1;SFRP1;IRF7;BCL6;IL18;IRF1;AGO1;CSF3R;ITPKB;TOB2;SENP1;NFE2L2;IL12RB1;ATXN1L;FES;DUSP10;RC3H1;PTPN2;ZBTB1;LEF1;JAG1;ZBTB7B;ISG15;TCF3;KITLG;CDC73;NOTCH1;ID2;HDAC1;CBFB;ETS1;NOTCH2;TAL1;FNIP1;GATA2;LGALS3;MALT1;TGFBR2;GABPA;EIF2AK2;RIPK2;RASSF2;MITF;ITCH;ZEB1;TCF12;CREB1;CA2;RB1;CR1;FOXJ1;NFKBIZ;KAT2B;TLR3;ATP11C;CD46;KMT2C;AGO3;N4BP2L2
GO:0007155	cell adhesion	http://amigo,geneontology,org/amigo/term/GO:0007155	1369	224	147.858	1.51497	4.04715e-11	3.14954e-08	102;176;182;246;285;347;384;394;472;604;667;780;857;865;928;933;945;953;1266;1288;1326;1398;1404;1441;1462;1465;1495;1739;1785;1793;1842;1896;1901;2047;2065;2113;2195;2242;2302;2350;2534;2683;2824;2934;3371;3384;3556;3572;3594;3606;3655;3659;3676;3683;3684;3685;3687;3688;3689;3691;3696;3707;3717;3728;3791;3913;3915;3958;4017;4026;4040;4099;4155;4162;4179;4254;4289;4323;4340;4478;4651;4756;4815;48…	ROM1;PLAU;PTPN11;MMP14;ANGPT2;OMG;RELA;NID2;CD33;CLDN15;LPP;PCDHA2;PCDH18;CD300A;SFRP1;FGFRL1;SFRP2;MAP3K8;PAK2;SIGLEC1;THBS2;BCL6;DDR1;S100A8;IL18;B4GALT1;IRF1;LAMA1;RGCC;CRK;LAMB2;OLR1;DOCK8;PCDHGB6;CD2AP;ATP2C1;ATM;CSF3R;LYVE1;THEMIS2;COL4A6;FLRT2;APOD;ITPKB;TGFB2;TLN1;PCDHGB4;LOXL2;ENTPD1;FYN;EPHB1;JUP;CXCL12;VCAN;IL12RB1;PREX1;TGFBI;TNC;MTSS1;FES;HSD17B12;DUSP10;RC3H1;PTPN2;JAK2;GPM6B;HEPACA…
GO:0051094	positive regulation of developmental process	http://amigo,geneontology,org/amigo/term/GO:0051094	1314	215	141.918	1.51496	1.05916e-10	6.87773e-08	32;154;182;187;285;384;429;443;466;604;657;658;663;672;718;745;760;824;865;950;958;1116;1270;1385;1398;1495;1523;1785;1793;1902;2047;2065;2113;2146;2152;2242;2246;2247;2263;2302;2307;2321;2332;2534;2549;2624;2670;2803;2824;3065;3082;3249;3398;3400;3556;3572;3594;3606;3643;3688;3689;3696;3707;3717;3728;3791;3958;4017;4090;4099;4124;4179;4254;4323;4481;4488;4780;4821;4846;4851;4915;5025;5027;5074;5…	S100B;PPP1CC;MMP14;ANGPT2;ACACB;RELA;ZNF322;MAPK6;TGFBR3;BRCA1;STAT1;DYNLT1;TMEM30A;VEZF1;SFRP1;GPR37L1;SFRP2;MSX2;ERAP1;SEMA3C;THBS2;BCL6;CUX1;P2RX7;ADNP;MSR1;FMR1;IL18;RGCC;CRK;NR2E1;SETD3;ASB4;NCOA3;FOXS1;FLRT2;SOX6;EXOSC3;ITPKB;TGFB2;LOXL2;GFAP;P2RX4;NFE2L2;FYN;EPHB1;KIF20B;JUP;CXCL12;IL12RB1;ATXN1L;PREX1;YBX3;HGF;CAPN2;FES;DUSP10;WNT2B;FGF2;HPN;LMOD3;JAK2;GPM6B;SKIL;NOS3;RAB21;RHOJ;ZBTB1;VEG…
GO:0008610	lipid biosynthetic process	http://amigo,geneontology,org/amigo/term/GO:0008610	703	115	75.927	1.51461	3.06725e-06	0.000278844	32;225;240;246;472;672;718;824;1181;1385;1593;2181;2246;2247;2263;2549;3292;3417;3930;3992;4047;4257;5027;5130;5166;5279;5286;5287;5305;5321;5336;5337;5338;5354;5564;5629;5781;5783;5825;5978;6121;6319;6667;7368;8309;8439;8540;8560;8821;8895;8898;9023;9107;9420;9514;9846;9926;10580;10818;11057;11160;22908;23446;23556;23683;26031;26137;29095;29956;50640;51099;51141;51144;51205;51227;51360;51478;549…	FADS1;B3GNT5;PTPN11;ACSS2;ACACB;BRCA1;INSIG2;LBR;DEGS1;ACP6;HSD17B7;P2RX7;PLCG2;LSS;OSBPL3;ATM;MTMR6;ABHD1;HSD17B1;MALRD1;MGST1;ACSM5;PI4K2B;PRKAB1;MBTPS2;ETNK1;PIGP;LPGAT1;AGPAT5;NUS1;ABHD2;CAPN2;HSD17B12;ALOX5;FGF2;MID1IP1;ABCD3;MTMR2;INPP4B;PIGC;CLCN2;IDH1;AGPS;ORMDL2;PLEKHA3;SACM1L;CNEP1R1;RDH10;PLEKHA4;FGF1;CYP7B1;FAR1;SCD;REST;ELOVL1;PIGM;ABHD5;CYP27A1;SP1;SGPP1;PLD2;ALOX15;SLC45A3;ACOX2;ER…
GO:0002520	immune system development	http://amigo,geneontology,org/amigo/term/GO:0002520	881	144	95.1518	1.51337	1.77198e-07	2.58315e-05	182;472;538;567;604;760;865;958;1030;1378;1385;1441;1880;2113;2122;2242;2263;2302;2551;2624;3065;3398;3594;3606;3658;3659;3665;3676;3688;3702;3707;3717;3791;3958;4066;4090;4179;4211;4254;4286;4323;4643;4780;4791;4851;4853;4891;5156;5305;5316;5336;5341;5610;5771;5781;5803;5894;5925;5978;6422;6423;6670;6772;6868;6886;6929;6935;6938;7010;7037;7042;7046;7048;7049;7098;7099;7412;7474;7482;7994;8325;86…	PTPN11;MMP14;RAF1;TLR4;RBM15;B2M;CDKN2B;TGFBR3;MEIS1;STAT1;SFRP1;ARL11;SFRP2;ACP6;IRF7;GAB3;SAMHD1;BCL6;HYAL2;PLCG2;PTBP3;KLF2;IL18;IRF1;AGO1;ATM;CSF3R;SOX6;EXOSC3;ITPKB;TGFB2;TOB2;SENP1;SP3;BATF2;NFE2L2;IREB2;IL12RB1;ATXN1L;PREX1;ABI1;AGPAT5;FZD8;FES;DUSP10;RC3H1;WNT2B;PTPN2;JAK2;LYL1;ZMPSTE24;ZBTB1;LEF1;JAG1;ZBTB7B;GPR183;ISG15;DOCK11;NFKB2;TCF3;IKZF1;ADAM17;KITLG;CDC73;MECOM;RIF1;ARIH2;VCAM1;I…
GO:0022610	biological adhesion	http://amigo,geneontology,org/amigo/term/GO:0022610	1377	225	148.722	1.51289	4.15735e-11	3.14954e-08	102;176;182;246;285;347;384;394;472;604;667;780;857;865;928;933;945;953;1266;1288;1326;1398;1404;1441;1462;1465;1495;1739;1785;1793;1842;1896;1901;2047;2065;2113;2195;2242;2302;2350;2534;2683;2824;2934;3371;3384;3556;3572;3594;3606;3625;3655;3659;3676;3683;3684;3685;3687;3688;3689;3691;3696;3707;3717;3728;3791;3913;3915;3958;4017;4026;4040;4099;4155;4162;4179;4254;4289;4323;4340;4478;4651;4756;48…	ROM1;PLAU;PTPN11;MMP14;ANGPT2;OMG;RELA;NID2;CD33;CLDN15;LPP;PCDHA2;PCDH18;CD300A;SFRP1;FGFRL1;SFRP2;MAP3K8;PAK2;SIGLEC1;THBS2;BCL6;DDR1;S100A8;IL18;B4GALT1;IRF1;LAMA1;RGCC;CRK;LAMB2;OLR1;DOCK8;PCDHGB6;CD2AP;ATP2C1;ATM;CSF3R;LYVE1;THEMIS2;COL4A6;FLRT2;APOD;ITPKB;TGFB2;TLN1;PCDHGB4;LOXL2;ENTPD1;FYN;EPHB1;JUP;CXCL12;VCAN;IL12RB1;PREX1;TGFBI;TNC;MTSS1;FES;HSD17B12;DUSP10;RC3H1;PTPN2;JAK2;GPM6B;HEPACA…
GO:0007159	leukocyte cell-cell adhesion	http://amigo,geneontology,org/amigo/term/GO:0007159	319	52	34.4534	1.50929	0.00162669	0.0327173	384;604;857;865;1326;1739;2113;2302;2534;3572;3594;3606;3659;3676;3683;3688;3689;3707;3958;4179;4478;5062;5074;5771;5781;5970;6093;6279;6387;7037;7048;7412;7525;8654;8767;9306;10507;10673;10892;11221;11314;22890;51043;51148;55824;57678;64332;65125;81704;83737;115650;149041	PTPN11;RELA;CD300A;MAP3K8;PAK2;BCL6;S100A8;IL18;IRF1;DOCK8;ITPKB;FYN;CXCL12;IL12RB1;DUSP10;RC3H1;PTPN2;ZBTB1;ZBTB7B;TNFSF13B;PAWR;VCAM1;ARG2;IL6ST;CBFB;ETS1;PDE5A;ITGB1;ITGAL;SEMA4D;MSN;CERCAM;TNFRSF13C;CAV1;ITGA4;PAG1;DLG1;LGALS3;MALT1;ITGB2;TGFBR2;RIPK2;TFRC;ITCH;WNK1;GPAM;ROCK1;SOCS6;FOXJ1;NFKBIZ;YES1;CD46
GO:0050817	coagulation	http://amigo,geneontology,org/amigo/term/GO:0050817	326	53	35.2094	1.50528	0.00156749	0.0318081	2;308;829;857;928;953;954;958;1465;1793;2152;2534;2624;2677;2768;3065;3659;3709;3717;4780;4846;5025;5027;5051;5156;5270;5328;5329;5336;5341;5345;5547;5583;5781;5890;5894;6814;7094;7099;7222;7414;8323;8527;10544;10672;11234;22875;23186;23468;23657;29071;81704;139818	ANXA5;PLAU;PTPN11;RAF1;TLR4;CBX5;RAD51B;PROCR;C1GALT1C1;P2RX7;PLCG2;IRF1;DGKD;DOCK8;GNA13;RCOR1;GGCX;PLAUR;TLN1;P2RX4;ENTPD1;NFE2L2;FYN;JAK2;ENTPD2;NOS3;VCL;DOCK11;CSRP1;SERPINE2;SERPINF2;SLC7A11;CD40;F3;HDAC1;CAV1;CD9;ITPR2;GATA2;STXBP3;PLEK;HPS5;GNA12;CAPZA1;ENPP4;PAFAH2;PDGFRA;FZD6;PRKCH;A2M;DOCK1;PRCP;TRPC3
GO:0010975	regulation of neuron projection development	http://amigo,geneontology,org/amigo/term/GO:0010975	475	77	51.3021	1.50091	0.000173809	0.00672382	102;466;567;950;952;1270;1398;1523;1785;1902;2146;2242;2332;2534;2670;2803;3082;3475;3792;4038;4099;4193;4780;4915;4974;5364;5365;5376;5454;5597;5653;5756;5906;6259;6383;6387;6422;6423;6498;6696;6900;6911;6993;7101;7431;7474;8322;8578;8826;9448;9839;10507;10512;10611;23011;23189;23191;23237;23258;23303;23394;23499;29956;54149;54664;55704;55754;57556;57580;57688;64764;66008;80031;85464;120892;1405…	LRRK2;OMG;B2M;MAPK6;DYNLT1;TMEM30A;IFRD1;SFRP1;SFRP2;KEL;SEMA3C;PMP22;CUX1;ADNP;SSH2;FMR1;CRK;NR2E1;ARC;ZSWIM6;GFAP;NFE2L2;FYN;CXCL12;MDM2;PREX1;HGF;FES;VIM;SKIL;LRP4;RAB21;CYFIP1;IQGAP1;DENND5A;SPP1;DNM2;NTRK2;GOLGA4;CNTF;SCARF1;SEMA4D;TWF1;DRAXIN;PLXNB1;C21orf91;RYK;EZH2;CHODL;TMEM106B;ADAM10;SDC2;SCARB2;ATF1;TBX6;POU3F2;SEMA6A;MAP4K4;RAP1A;WNT5A;KLK6;PDLIM5;CNTN2;ZEB2;MAG;CCDC88A;FZD4;KANK1;CE…
GO:0007599	hemostasis	http://amigo,geneontology,org/amigo/term/GO:0007599	327	53	35.3174	1.50068	0.00167911	0.0335201	2;308;829;857;928;953;954;958;1465;1793;2152;2534;2624;2677;2768;3065;3659;3709;3717;4780;4846;5025;5027;5051;5156;5270;5328;5329;5336;5341;5345;5547;5583;5781;5890;5894;6814;7094;7099;7222;7414;8323;8527;10544;10672;11234;22875;23186;23468;23657;29071;81704;139818	ANXA5;PLAU;PTPN11;RAF1;TLR4;CBX5;RAD51B;PROCR;C1GALT1C1;P2RX7;PLCG2;IRF1;DGKD;DOCK8;GNA13;RCOR1;GGCX;PLAUR;TLN1;P2RX4;ENTPD1;NFE2L2;FYN;JAK2;ENTPD2;NOS3;VCL;DOCK11;CSRP1;SERPINE2;SERPINF2;SLC7A11;CD40;F3;HDAC1;CAV1;CD9;ITPR2;GATA2;STXBP3;PLEK;HPS5;GNA12;CAPZA1;ENPP4;PAFAH2;PDGFRA;FZD6;PRKCH;A2M;DOCK1;PRCP;TRPC3
GO:0060537	muscle tissue development	http://amigo,geneontology,org/amigo/term/GO:0060537	371	60	40.0696	1.49739	0.000915578	0.0218465	657;857;858;905;1073;1385;1655;1739;1901;2047;2065;2138;2247;2263;2660;3398;3475;3488;3688;3792;4211;4851;5156;5311;5350;5629;5925;6285;6443;6444;6662;7042;7046;7048;7049;7474;8531;9477;10269;10512;10521;10611;10818;22933;23493;25976;26576;51176;51804;54583;55553;55636;56203;56261;56999;57493;64321;79784;84466;246329	S100B;SRPK3;DDX17;TGFBR3;MEIS1;EGLN1;IFRD1;KEL;SEMA3C;SOX6;TGFB2;EPHB1;MED20;STAC3;YBX3;FGF2;SGCB;LMOD3;ZMPSTE24;LEF1;PLN;MYH14;CFL2;HEG1;NOTCH1;SIRT2;ID2;ADAMTS9;GPCPD1;ITGB1;S1PR1;DDX5;HEY2;SOX17;CAV1;DLG1;SOX9;IGFBP5;TGFBR2;WNT5A;SGCD;SIX4;PDGFRA;CHD7;PKD2;PDLIM5;CCNT2;CREB1;TGFBR1;RB1;TIPARP;BMPR1A;CAV2;FGFR2;EYA1;PROX1;FRS2;ERBB3;MEGF10;MSTN
GO:1901699	cellular response to nitrogen compound	http://amigo,geneontology,org/amigo/term/GO:1901699	614	99	66.3147	1.49288	2.71466e-05	0.00160148	154;196;308;366;538;672;760;824;840;845;857;858;1282;1385;1398;1495;1663;1785;1979;2146;2332;2350;2534;2549;2551;2660;2729;2730;2740;3488;3625;3643;3709;3717;3728;4149;4193;4303;4780;4915;4929;5025;5027;5156;5166;5167;5286;5311;5771;5781;5906;5908;5970;6093;6121;6422;6430;6662;6667;6772;6781;6935;7098;7099;7431;8462;8473;8767;8780;8850;8914;8992;10312;10333;10365;10392;10580;10768;11031;22933;231…	ANXA5;CASP7;PTPN11;LRRK2;GLP1R;TLR4;RELA;BRCA1;UBR2;STAT1;SFRP1;PHIP;SLC25A33;MAX;ENPP1;P2RX7;GCLC;GCLM;KLF2;FMR1;IFIH1;ATP6V0E1;EIF4EBP2;STC1;CRK;COL4A1;OSBPL8;FOXO4;NOD1;P2RX4;NFE2L2;FYN;JUP;OGT;MDM2;RAP1B;CAPN2;VIM;PTPN2;JAK2;TCIRG1;AHR;ZBTB7B;ADRB2;SYAP1;CYFIP1;NR4A2;RHOQ;DNM2;NTRK2;INHBB;LEPROT;INSR;SIRT2;KLF3;MAVS;TIMELESS;ATP6V0A2;KLF11;SP1;CAV1;ITPR2;SOX9;EZH2;AQP9;CTNNA1;RAB31;PDK4;IGFBP…
GO:0050769	positive regulation of neurogenesis	http://amigo,geneontology,org/amigo/term/GO:0050769	447	72	48.2779	1.49136	0.000337068	0.0107642	429;443;466;604;950;1270;1523;1902;2146;2242;2332;2534;2624;2670;2803;3065;3082;3398;3572;4099;4124;4780;4821;4851;4915;5025;5080;5270;5324;5364;5365;5501;5583;5597;5629;5756;5906;5970;5978;6387;6457;6498;6663;6925;6929;6935;6938;6993;7424;7474;8322;8578;8826;9043;9585;9839;10215;10507;23011;23191;23376;23394;23405;23499;54149;54664;55754;57165;57556;60436;64764;84504	PPP1CC;RELA;MAPK6;DYNLT1;TMEM30A;BCL6;CUX1;ADNP;FMR1;GFAP;P2RX4;NFE2L2;FYN;KIF20B;CXCL12;HGF;FES;SKIL;RAB21;VEGFC;CYFIP1;TCF4;IQGAP1;TCF3;SERPINE2;NTRK2;DICER1;TGIF2;GOLGA4;REST;NOTCH1;ID2;HDAC1;IL6ST;UFL1;CNTF;SCARF1;SEMA4D;SH3GL3;TWF1;PLXNB1;C21orf91;GATA2;EZH2;TMEM106B;NKX2-2;SCARB2;ATF1;SOX10;PAX6;SEMA6A;RAP1A;WNT5A;ASCL1;ZEB1;ZEB2;TCF12;MAG;GJC2;PRKCH;OLIG2;ASPA;MAN2A1;FZD4;NKX6-2;CREB3L2;MA…
GO:0051090	regulation of DNA-binding transcription factor activity	http://amigo,geneontology,org/amigo/term/GO:0051090	404	65	43.6337	1.48967	0.000660101	0.0174971	307;847;958;1147;1896;2146;2302;2307;3398;3551;3556;3606;3689;3717;3728;4040;4188;4488;4601;4791;4821;5311;5583;5610;5629;5925;5927;5970;6279;6446;6737;6883;6885;6911;6929;6934;7098;7099;7185;7474;7546;7726;8061;8322;8323;8767;9252;9969;10333;10392;10475;10892;23376;28984;28996;51360;54583;57506;58484;58487;60401;64784;83737;84166;84875	MDFI;TLR4;RELA;EGLN1;MSX2;TAF12;S100A8;IL18;KDM5A;RGCC;FOSL1;FOXS1;NOD1;CAT;MBTPS2;TRIM38;JUP;EDA2R;MED13;TRAF1;ZIC2;JAK2;RPS6KA5;MXI1;CRTC3;NLRC4;NFKB2;TCF3;MAVS;SGK1;CD40;ID2;UFL1;NLRC5;HIPK2;ANXA4;PARP10;MALT1;EDA;ITGB2;EZH2;NKX2-2;LRP6;TBX6;EIF2AK2;RIPK2;WNT5A;MAP3K7;TLR6;PKD2;ITCH;FZD6;TRIM26;RB1;IL1RAP;PRKCH;TRIM21;TCF7L2;FZD4;CHUK;FOXJ1;IKBKB;TLR3;CREBZF;PROX1
GO:0072359	circulatory system development	http://amigo,geneontology,org/amigo/term/GO:0072359	1026	165	110.812	1.489	6.5181e-08	1.13954e-05	32;176;182;187;196;285;347;429;538;657;672;718;857;958;1027;1116;1282;1385;1785;1901;2004;2047;2065;2113;2138;2152;2246;2247;2263;2302;2307;2321;2549;2624;2683;2697;2752;3082;3398;3606;3643;3685;3688;3689;3696;3728;3791;4017;4040;4052;4066;4162;4193;4211;4303;4323;4488;4643;4772;4780;4846;4851;4853;4915;5080;5156;5168;5286;5311;5316;5333;5345;5350;5547;5629;5781;5894;5906;5925;5978;6093;6094;6422…	ROM1;PTPN11;MMP14;RAF1;ANGPT2;ACACB;RBM15;GLUL;TGFBR3;BRCA1;ECSCR;PLCD1;MEIS1;EGLN1;STAT1;CARD10;KDM6A;VEZF1;SFRP1;FGFRL1;SFRP2;MSX2;ERAP1;ZBTB14;SEMA3C;THBS2;KLF2;IL18;B4GALT1;LAMA1;RGCC;PLCD3;COL4A1;NR2E1;AGO1;GNA13;ASB4;FOXO4;FOSL1;FOXS1;FLRT2;SOX6;APOD;TGFB2;BICC1;LOXL2;TMED2;NFE2L2;EPHB1;JUP;GJA1;MDM2;FMNL3;TGFBI;FZD8;HGF;NUS1;FGF2;SGCB;LYL1;NOS3;RHOJ;ZMPSTE24;VEGFC;AHR;LEF1;JAG1;VANGL2;PLN;…
GO:0045785	positive regulation of cell adhesion	http://amigo,geneontology,org/amigo/term/GO:0045785	392	63	42.3377	1.48804	0.000815346	0.0203453	246;472;604;857;865;1326;1398;1785;1793;1842;2113;2534;3572;3594;3606;3655;3676;3685;3707;3717;3728;3791;4179;4651;5062;5212;5345;5781;5970;6093;6387;6422;6423;6657;7010;7037;7042;7048;7052;7402;7412;7474;7525;8754;8767;8826;9448;10085;10673;10892;11078;11221;22890;51043;51144;57580;57678;64332;80005;81704;84978;115650;255743	PTPN11;RELA;SFRP1;SFRP2;MAP3K8;PAK2;BCL6;IL18;CRK;DOCK8;ATM;ITPKB;TGFB2;FYN;JUP;CXCL12;IL12RB1;PREX1;HSD17B12;DUSP10;JAK2;ZBTB1;ZBTB7B;VIT;TNFSF13B;IQGAP1;DNM2;SERPINF2;VCAM1;TGM2;TEK;TRIOBP;IL6ST;CBFB;ETS1;MYO10;SOX2;ECM2;DOCK5;TNFRSF13C;CAV1;ITGA4;ALOX15;MALT1;KDR;TGFBR2;ADAM9;MAP4K4;RIPK2;TFRC;WNT5A;EDIL3;ITGA6;GPAM;UTRN;NPNT;ROCK1;FRMD5;DOCK1;NFKBIZ;YES1;ITGAV;CD46
GO:0048646	anatomical structure formation involved in morphogenesis	http://amigo,geneontology,org/amigo/term/GO:0048646	1067	171	115.241	1.48385	4.70539e-08	9.29929e-06	86;182;187;285;317;347;538;604;657;672;718;824;845;857;928;958;1073;1116;1282;1441;1896;1901;2004;2047;2113;2138;2152;2246;2247;2263;2302;2321;2549;2551;2624;2683;2752;3065;3082;3606;3655;3676;3685;3688;3689;3691;3696;3728;3791;4017;4040;4071;4162;4211;4303;4323;4488;4780;4791;4846;4851;5080;5156;5168;5286;5316;5333;5376;5547;5629;5654;5781;5990;6093;6422;6423;6498;6657;6662;6667;6670;6772;6868;6…	PTPN11;CUL3;HTRA1;MMP14;ANGPT2;RBM15;GLUL;TGFBR3;BRCA1;ECSCR;PLCD1;MEIS1;EGLN1;STAT1;CARD10;KDM6A;VEZF1;SFRP1;SFRP2;MSX2;ERAP1;SEMA3C;THBS2;PMP22;BCL6;ACTL6A;KLF2;IL18;B4GALT1;RGCC;PLCD3;COL4A1;NR2E1;AGO1;CSF3R;GNA13;TM4SF1;TULP3;FOXO4;APOD;TGFB2;SP3;LOXL2;TMED2;NFE2L2;EPHB1;KIF20B;JUP;ABI1;FMNL3;TGFBI;FZD8;TOPORS;HGF;NUS1;CAPN2;RC3H1;WNT2B;FGF2;LMOD3;RFX2;MTMR2;SKIL;NOS3;RHOJ;VEGFC;LEF1;JAG1;TNF…
GO:0046486	glycerolipid metabolic process	http://amigo,geneontology,org/amigo/term/GO:0046486	456	73	49.25	1.48223	0.000369839	0.0113206	246;391;472;718;824;847;857;1374;2065;2181;2246;2247;2263;2534;2549;3082;3613;3991;4254;5130;5156;5168;5279;5286;5287;5305;5321;5336;5337;5338;5341;5781;5783;8527;8821;8895;8898;9107;9306;9846;9926;10818;11057;22908;23446;23556;50640;51099;51141;51205;51227;54928;55300;55326;55500;55650;55911;56261;56994;57664;57678;65977;84188;84668;84725;93183;114882;126969;133121;154141;171586;255919;256987	PTPN11;LIPE;INSIG2;ACP6;PLCG2;DGKD;APOBR;CPT1A;ATM;OSBPL8;MTMR6;IMPAD1;CAT;PI4K2B;FYN;ETNK1;FAM126A;PIGP;LPGAT1;AGPAT5;HGF;IMPA2;ABHD2;CAPN2;FGF2;MTMR2;INPP4B;PIGC;RHOG;PLEKHA3;SACM1L;CNEP1R1;KITLG;PLEKHA4;FGF1;FAR1;PIGM;ABHD5;GPCPD1;PLD2;CAV1;ALOX15;PLEK;ENPP2;ACSL3;PIGN;PLEKHA8;ABHD3;PLD1;PIK3C2B;MBOAT1;CHPT1;PDGFRA;C3;PIP4K2A;PTPN13;GPAM;PLA2G4A;SOCS6;PIGV;SLC44A1;PCYT1A;GAB1;FGFR2;SLC44A3;ENP…
GO:0046394	carboxylic acid biosynthetic process	http://amigo,geneontology,org/amigo/term/GO:0046394	400	64	43.2017	1.48142	0.000837285	0.0207972	32;225;240;246;443;672;957;1462;1593;2181;2346;2628;2752;3643;3992;4257;5027;5166;5207;5321;5354;5564;5629;5825;6319;7358;8309;8473;8560;9023;9420;9926;10157;11057;11160;22929;23169;26031;26137;26227;29968;50640;51141;51144;54988;55526;55902;57571;58526;60481;64834;79152;79993;84532;84696;84706;85414;114883;140838;157506;171586;256987;340895;441024	FADS1;ACSS2;ACACB;GLUL;BRCA1;INSIG2;DEGS1;P2RX7;PHGDH;OSBPL3;ABHD1;MALRD1;MGST1;ACSM5;PRKAB1;AASS;OGT;VCAN;PSAT1;LPGAT1;ABHD2;HSD17B12;ALOX5;MID1IP1;ABCD3;RDH10;PFKFB1;CYP7B1;SCD;INSR;ELOVL1;CYP27A1;SLC35D1;ALOX15;SLC45A3;CARNS1;ACOX2;ERLIN2;GPT2;PDK4;ACSL3;GATM;ZBTB20;NANP;UGDH;ABHD3;ELOVL5;SEPHS1;ACSS1;FA2H;MTHFD2L;DHTKD1;PLA2G4A;ASPA;ENTPD5;ABCD2;PLP1;ELOVL7;CH25H;OSBPL9;SERINC5;PROX1;FOLH1;PN…
GO:0016053	organic acid biosynthetic process	http://amigo,geneontology,org/amigo/term/GO:0016053	401	64	43.3097	1.47773	0.000893861	0.0214976	32;225;240;246;443;672;957;1462;1593;2181;2346;2628;2752;3643;3992;4257;5027;5166;5207;5321;5354;5564;5629;5825;6319;7358;8309;8473;8560;9023;9420;9926;10157;11057;11160;22929;23169;26031;26137;26227;29968;50640;51141;51144;54988;55526;55902;57571;58526;60481;64834;79152;79993;84532;84696;84706;85414;114883;140838;157506;171586;256987;340895;441024	FADS1;ACSS2;ACACB;GLUL;BRCA1;INSIG2;DEGS1;P2RX7;PHGDH;OSBPL3;ABHD1;MALRD1;MGST1;ACSM5;PRKAB1;AASS;OGT;VCAN;PSAT1;LPGAT1;ABHD2;HSD17B12;ALOX5;MID1IP1;ABCD3;RDH10;PFKFB1;CYP7B1;SCD;INSR;ELOVL1;CYP27A1;SLC35D1;ALOX15;SLC45A3;CARNS1;ACOX2;ERLIN2;GPT2;PDK4;ACSL3;GATM;ZBTB20;NANP;UGDH;ABHD3;ELOVL5;SEPHS1;ACSS1;FA2H;MTHFD2L;DHTKD1;PLA2G4A;ASPA;ENTPD5;ABCD2;PLP1;ELOVL7;CH25H;OSBPL9;SERINC5;PROX1;FOLH1;PN…
GO:0071902	positive regulation of protein serine/threonine kinase activity	http://amigo,geneontology,org/amigo/term/GO:0071902	326	52	35.2094	1.47688	0.00261097	0.0459116	136;154;905;958;1027;1326;1398;1902;2146;2246;2247;2321;3082;3643;3717;4214;4254;4296;4515;5027;5610;5629;5781;5894;6885;7046;7099;7474;8322;8325;8491;8654;8754;8767;8826;9043;9802;9839;10333;10392;10746;10818;11183;23328;28984;29969;54757;57216;94056;120892;151195;197259	PTPN11;LRRK2;RAF1;MAP3K11;TLR4;MAP3K8;P2RX7;RGCC;CRK;CCNYL1;NOD1;DAZAP2;MAP4K3;FZD8;HGF;FGF2;JAK2;MAP3K1;MAP4K5;ADRB2;SYAP1;IQGAP1;VANGL2;KITLG;FGF1;INSR;CD40;PDE5A;MLKL;ADORA2B;MDFIC;CDKN1B;EZH2;ADAM9;EIF2AK2;RIPK2;FLT1;WNT5A;MAP3K7;TLR6;MTCP1;ZEB2;CCNT2;TGFBR1;FAM20A;SASH1;FZD4;LPAR1;MAP3K2;SPAG9;PROX1;FRS2
GO:0070848	response to growth factor	http://amigo,geneontology,org/amigo/term/GO:0070848	690	110	74.523	1.47605	1.6296e-05	0.00103599	285;317;429;538;657;658;847;857;858;867;1030;1385;1398;1655;1783;1785;2246;2247;2263;2321;2534;2549;2619;2660;2729;2730;2908;3082;3185;3187;3371;3643;3658;3688;3791;4038;4052;4053;4060;4090;4176;4193;4488;4756;4851;4915;5046;5151;5156;5654;5725;5781;5782;5894;5906;5962;5970;6093;6422;6423;6498;6657;6662;6868;6885;6935;7042;7046;7048;7049;7050;7072;7073;7323;7412;7424;7474;7525;8287;8322;8692;8725…	PTPN11;HTRA1;RAF1;ANGPT2;RELA;CDKN2B;TGFBR3;UBE2D3;SFRP1;ZNF451;FGFRL1;SFRP2;MSX2;GCLC;HYAL2;GCLM;TOB1;FGFBP3;TGIF1;CRK;FLRT2;SOX6;GAS1;TGFB2;CAT;URI1;FYN;IREB2;MDM2;TNC;HGF;NUS1;FGF2;ASPN;SKIL;LRP4;CBL;VEGFC;LEF1;LTBP2;SYAP1;TIAL1;CYFIP1;USP9Y;IQGAP1;NR3C1;ADAM17;DNM2;NTRK2;FGF1;VCAM1;PTPN12;INSR;NOTCH1;SIRT2;LUM;BAMBI;SPRED1;APAF1;SOX2;ITGB1;HNRNPF;DDX5;PTBP1;PCSK6;HIPK2;CAV1;CTDSPL2;SOX9;KDR;B…
GO:0002274	myeloid leukocyte activation	http://amigo,geneontology,org/amigo/term/GO:0002274	634	101	68.4747	1.475	3.70787e-05	0.00204292	102;136;240;272;317;391;472;567;718;847;867;945;1116;1378;1992;2242;2624;2683;2760;2934;3417;3606;3683;3684;3685;3687;3689;3728;3916;3920;3958;4257;4332;4893;4973;5284;5328;5329;5337;5547;5611;5806;5906;5908;6093;6279;6813;6814;6993;7048;7098;7099;7130;7414;7474;8560;8635;8692;8754;8773;8826;8895;9173;9341;9725;9846;9961;10312;10333;10397;10666;11010;11031;11240;11314;11322;22875;22918;23071;2319…	PLAU;LRRK2;GLIPR1;TLR4;CD33;B2M;PLEKHO2;DYNLT1;TMEM30A;CD300A;DEGS1;CMTM6;LAMP1;HYAL2;S100A8;IL18;B4GALT1;OLR1;ATM;TMC6;MYO18A;PLAUR;CAT;MGST1;BATF2;RNASET2;JUP;PREX1;GM2A;ATP11A;RAP1B;SNAP23;FES;PIGR;ALOX5;ERP44;VCL;TCIRG1;RHOG;CRTC3;CBL;IDH1;CYFIP1;MOSPD2;IQGAP1;PADI2;LAMP2;TSPAN14;RAP2C;DERA;ATP8B4;LAT;DNAJC3;APAF1;AMPD3;CHI3L1;TMBIM1;ITGAL;ADORA2B;NRAS;SERPINB1;GATA2;LGALS3;MNDA;ITGB2;STXBP3;…
GO:0010720	positive regulation of cell development	http://amigo,geneontology,org/amigo/term/GO:0010720	515	82	55.6222	1.47423	0.000198532	0.00739694	429;443;466;604;950;1270;1398;1523;1785;1793;1902;2146;2242;2332;2534;2624;2670;2803;3065;3082;3398;3572;4099;4124;4780;4821;4851;4915;5025;5080;5270;5324;5364;5365;5501;5583;5597;5629;5756;5906;5970;5978;6387;6457;6498;6663;6925;6929;6935;6938;6993;7424;7474;8322;8578;8654;8826;9043;9585;9839;10215;10507;10512;11078;22933;23011;23191;23376;23394;23405;23499;54149;54664;55754;56203;57165;57556;57…	PPP1CC;RELA;MAPK6;DYNLT1;TMEM30A;SEMA3C;BCL6;CUX1;ADNP;FMR1;CRK;GFAP;P2RX4;NFE2L2;FYN;KIF20B;CXCL12;PREX1;HGF;FES;LMOD3;SKIL;RAB21;VEGFC;CYFIP1;TCF4;IQGAP1;TCF3;DNM2;SERPINE2;NTRK2;DICER1;TGIF2;GOLGA4;REST;NOTCH1;SIRT2;ID2;TRIOBP;HDAC1;IL6ST;UFL1;PDE5A;CNTF;DOCK5;SCARF1;SEMA4D;SH3GL3;TWF1;PLXNB1;C21orf91;GATA2;EZH2;TMEM106B;NKX2-2;SCARB2;ATF1;SOX10;PAX6;SEMA6A;RAP1A;WNT5A;ASCL1;ZEB1;ZEB2;TCF12;MA…
GO:0051093	negative regulation of developmental process	http://amigo,geneontology,org/amigo/term/GO:0051093	905	144	97.7439	1.47324	8.82041e-07	0.000101502	19;154;182;285;429;567;604;657;857;865;952;1027;1270;1495;1902;1903;2047;2146;2302;2551;2624;2660;2670;3065;3249;3398;3400;3475;3488;3606;3659;3685;3688;3707;4017;4038;4099;4193;4211;4303;4488;4772;4780;4821;4846;4851;4974;5080;5167;5376;5725;5771;5925;5933;5978;5992;6093;6259;6285;6422;6423;6498;6657;6662;6663;6696;6772;6886;6900;6911;6935;6993;7010;7042;7046;7048;7058;7060;7098;7099;7101;7274;7…	S100B;LRRK2;ANGPT2;OMG;TLR4;RBM15;B2M;ECSCR;MEIS1;STAT1;DYNLT1;SUZ12;CARD10;IFRD1;SFRP1;CXCL14;GPR37L1;SFRP2;MSX2;SEMA3C;THBS2;PMP22;BCL6;ENPP1;MBNL3;TOB1;KLF2;IL18;IRF1;RGCC;RBL1;NR2E1;AGO1;TULP3;FOXO4;SOX6;ITPKB;TGFB2;TOB2;LOXL2;GFAP;NFE2L2;EPHB1;JDP2;MDM2;YBX3;LIMD1;DUSP10;VIM;RC3H1;PTPN2;HPN;ASPN;MTMR2;SKIL;NOS3;CMTM5;LRP4;GDF11;LEF1;JAG1;ZBTB7B;ADRB2;DENND5A;SPP1;BHLHE41;ZNF536;CDC73;WWTR1;F…
GO:0071363	cellular response to growth factor stimulus	http://amigo,geneontology,org/amigo/term/GO:0071363	660	105	71.2829	1.47301	2.76415e-05	0.00161082	285;317;538;657;658;847;857;858;867;1030;1385;1398;1655;1783;1785;2246;2247;2263;2321;2534;2549;2619;2660;2729;2730;2908;3082;3185;3187;3643;3658;3688;3791;4038;4052;4053;4090;4176;4193;4488;4756;4851;4915;5046;5151;5156;5654;5725;5781;5782;5894;5906;5962;5970;6422;6423;6498;6662;6868;6885;6935;7042;7046;7048;7049;7050;7072;7073;7323;7412;7424;7474;7525;8287;8322;8692;8725;8754;8826;8895;10140;10…	PTPN11;HTRA1;RAF1;ANGPT2;RELA;CDKN2B;TGFBR3;UBE2D3;SFRP1;ZNF451;FGFRL1;SFRP2;MSX2;GCLC;HYAL2;GCLM;TOB1;FGFBP3;TGIF1;CRK;FLRT2;SOX6;GAS1;TGFB2;CAT;URI1;FYN;IREB2;MDM2;HGF;NUS1;FGF2;ASPN;SKIL;LRP4;CBL;VEGFC;LEF1;LTBP2;SYAP1;TIAL1;CYFIP1;USP9Y;IQGAP1;NR3C1;ADAM17;DNM2;NTRK2;FGF1;VCAM1;PTPN12;INSR;NOTCH1;SIRT2;BAMBI;SPRED1;APAF1;ITGB1;HNRNPF;DDX5;PTBP1;PCSK6;HIPK2;CAV1;CTDSPL2;SOX9;KDR;BMPR1B;HNRNPH1…
GO:0048732	gland development	http://amigo,geneontology,org/amigo/term/GO:0048732	434	69	46.8739	1.47204	0.000641354	0.0172512	394;429;538;657;780;857;1027;1181;1385;1896;2113;2146;2263;2624;3082;3249;3371;3398;3400;3488;3643;3717;4040;4124;4357;4478;4488;4851;5080;5156;5241;5270;5311;5324;5454;5629;5860;5894;5906;5970;6422;6426;6430;6657;6662;6663;6670;7042;7046;7048;7049;7052;7474;8452;9095;9113;9420;10269;10512;10818;22890;27031;51043;51176;51804;79152;87178;284217;340481	CUL3;RAF1;RELA;TGFBR3;TBX19;SFRP1;MSX2;SEMA3C;DDR1;LAMA1;PNPT1;MPST;TGFB2;SP3;TNC;HGF;HPN;JAK2;ZMPSTE24;ZBTB1;LEF1;CLCN2;ZBTB7B;SERPINE2;CYP7B1;TGM2;INSR;NOTCH1;ID2;ETS1;SOX2;QDPR;MSN;CAV1;GATA2;EDA;CDKN1B;SOX9;EZH2;IGFBP5;LRP6;TGFBR2;ZDHHC21;SOX10;PAX6;POU3F2;RAP1A;WNT5A;ASCL1;SIX4;PDGFRA;LATS1;PKD2;ID4;CREB1;FA2H;TGFBR1;PGR;MAN2A1;BMPR1A;ATP7A;SRSF5;FGFR2;ARHGAP5;SRSF1;PLAG1;PROX1;FRS2;NPHP3
GO:0016477	cell migration	http://amigo,geneontology,org/amigo/term/GO:0016477	1368	217	147.75	1.4687	1.45912e-09	5.52703e-07	102;182;285;347;391;429;472;538;657;780;857;958;1398;1441;1793;1880;1901;1902;2047;2059;2113;2152;2195;2246;2247;2302;2321;2350;2534;2549;2624;2660;2683;2752;2768;3082;3488;3643;3655;3676;3683;3684;3685;3687;3688;3689;3691;3696;3717;3728;3791;3915;3936;3958;4017;4099;4162;4163;4193;4254;4286;4303;4323;4478;4488;4780;4846;4851;4915;4929;4973;5025;5080;5156;5168;5194;5270;5286;5287;5328;5364;5365;5…	MCC;LCP1;PLAU;PTPN11;CUL3;MMP14;LRRK2;ANGPT2;GLUL;TGFBR3;ALKBH1;SUN2;STAT1;CARD10;CD300A;SFRP1;CXCL14;RRAS2;SFRP2;MSX2;EFHC1;SEMA3C;DDR1;HYAL2;S100A8;B4GALT1;LAMA1;STC1;RGCC;CRK;NR2E1;ARC;OLR1;DOCK8;CD2AP;NDE1;ATM;CSF3R;GNA13;MYO18A;OSBPL8;FOXO4;FLRT2;APOD;TGFB2;FGFR1OP;LOXL2;UNK;P2RX4;NFE2L2;FYN;EPHB1;KIF20B;JUP;CXCL12;MDM2;PREX1;FMNL3;SYNE2;HGF;MAPRE1;NUS1;ABHD2;LIMD1;DUSP10;FGF2;JAK2;NOS3;KANK…
GO:0042127	regulation of cell proliferation	http://amigo,geneontology,org/amigo/term/GO:0042127	1564	248	168.919	1.46816	8.23581e-11	5.75937e-08	102;182;187;196;329;347;384;391;429;444;472;538;604;657;658;672;780;857;858;900;928;933;945;952;958;1027;1030;1270;1385;1495;1739;1880;1901;1903;2047;2065;2113;2117;2138;2146;2152;2242;2246;2247;2263;2302;2321;2350;2624;2660;2670;2683;2752;2773;3065;3150;3249;3371;3398;3400;3437;3488;3572;3594;3606;3643;3659;3676;3685;3688;3717;3728;3791;3915;3958;4040;4163;4179;4193;4194;4211;4254;4286;4303;4332…	S100B;MCC;ETV3;CLMN;PLAU;CUL3;HTRA1;PPP1CC;LRRK2;RAF1;STRN;TLR4;RELA;CD33;CDKN2B;GLUL;TGFBR3;BRCA1;TBX19;PLCD1;MEIS1;BIRC2;CHTOP;STAT1;PBRM1;SUZ12;CD300A;SFRP1;GPR37L1;FGFRL1;SFRP2;PHIP;INTU;MSX2;SLC25A33;PMP22;BCL6;DDR1;TOB1;IL18;B4GALT1;IRF1;RGCC;PLCD3;NR2E1;ATM;CUL5;TFDP1;NDRG2;CDCA7L;FOXO4;SSR1;FOSL1;APOD;TGFB2;TOB2;TXNIP;FGFR1OP;GFAP;EPHB1;KIF20B;JUP;CXCL12;MDM2;IL12RB1;ATXN1L;ABI1;TOPORS;TN…
GO:0051962	positive regulation of nervous system development	http://amigo,geneontology,org/amigo/term/GO:0051962	512	81	55.2982	1.46479	0.000266933	0.00908873	429;443;466;604;745;950;1270;1523;1902;2047;2146;2242;2332;2534;2624;2670;2803;3065;3082;3398;3556;3572;4099;4124;4780;4821;4851;4915;5025;5080;5270;5324;5364;5365;5501;5583;5597;5629;5756;5906;5970;5978;6285;6387;6457;6498;6663;6925;6929;6935;6938;6993;7058;7424;7474;8322;8578;8826;9043;9283;9585;9839;10215;10507;23011;23191;23376;23394;23405;23499;23768;54149;54664;55754;56288;57165;57556;60436…	S100B;PPP1CC;RELA;MAPK6;DYNLT1;TMEM30A;GPR37L1;THBS2;BCL6;CUX1;ADNP;FMR1;FLRT2;GFAP;P2RX4;NFE2L2;FYN;EPHB1;KIF20B;CXCL12;HGF;FES;SKIL;RAB21;VEGFC;CYFIP1;TCF4;IQGAP1;TCF3;SERPINE2;NTRK2;DICER1;TGIF2;GOLGA4;REST;NOTCH1;ID2;HDAC1;IL6ST;UFL1;CNTF;SCARF1;SEMA4D;SH3GL3;TWF1;PLXNB1;C21orf91;GATA2;EZH2;TMEM106B;NKX2-2;SCARB2;ATF1;SOX10;PAX6;MYRF;SEMA6A;RAP1A;WNT5A;ASCL1;PARD3;ZEB1;ZEB2;TCF12;MAG;SLITRK2;…
GO:0030029	actin filament-based process	http://amigo,geneontology,org/amigo/term/GO:0030029	715	113	77.2231	1.46329	1.85235e-05	0.00113782	120;246;391;604;822;829;845;857;1073;1266;1398;1495;1739;1901;1902;2037;2059;2195;2242;2302;2549;2697;2824;2934;3092;3551;3688;3717;3728;3759;3936;3996;4289;4643;4646;4650;5074;5156;5341;5345;5350;5357;5629;5756;5962;6093;6242;6387;6422;6444;6781;7010;7046;7094;7431;7456;8452;8476;8500;9026;9113;9639;9788;10006;10008;10278;10420;10435;10580;11078;11135;11170;22836;22998;23022;23189;23191;23224;23…	LCP1;CUL3;RTKN;SUN2;LLGL1;FRMD6;SFRP1;BCL6;SSH2;SHROOM4;STC1;RGCC;CRK;CD2AP;ATP2C1;MYO18A;TLN1;HIP1R;JUP;KCNE3;GJA1;CXCL12;PREX1;ABI1;FMNL3;SYNE2;MTSS1;FGD6;FES;CAPG;VIM;LMOD3;JAK2;KCNJ2;GPM6B;RHOG;RHOJ;PALLD;CYFIP1;VANGL2;PLN;MYH14;CFL2;RHOQ;CNN3;SERPINF2;PAWR;EPS8;MYO9B;HIP1;EPB41L2;MKLN1;TEK;TRIOBP;PPFIA1;ITGB1;S1PR1;TWF1;GAS2L3;CAV1;DAAM2;CDC42EP2;ALOX15;DLG1;MYO1E;TESK2;FAT1;CTNNA1;PLEK;FGD3…
GO:0042119	neutrophil activation	http://amigo,geneontology,org/amigo/term/GO:0042119	494	78	53.3541	1.46193	0.000365427	0.0112233	102;240;272;317;391;567;718;847;945;1116;1378;1992;2683;2760;2934;3417;3606;3683;3684;3685;3687;3689;3728;3916;3920;3958;4257;4332;4893;4973;5284;5328;5329;5337;5547;5611;5806;5906;5908;6093;6279;6813;6814;6993;7130;7414;8560;8635;8773;8826;8895;9725;9961;10312;11010;11031;11240;11314;11322;22875;22918;23071;23191;23200;23250;51071;51125;54918;55754;57580;57826;64114;79895;80301;81619;84061;15874…	PLAU;GLIPR1;CD33;B2M;PLEKHO2;DYNLT1;TMEM30A;CD300A;DEGS1;CMTM6;LAMP1;S100A8;IL18;B4GALT1;OLR1;TMC6;PLAUR;CAT;MGST1;RNASET2;JUP;PREX1;GM2A;ATP11A;RAP1B;SNAP23;PIGR;ALOX5;ERP44;VCL;TCIRG1;RHOG;IDH1;CYFIP1;MOSPD2;IQGAP1;PADI2;LAMP2;TSPAN14;RAP2C;DERA;ATP8B4;DNAJC3;APAF1;AMPD3;CHI3L1;TMBIM1;ITGAL;NRAS;SERPINB1;LGALS3;MNDA;ITGB2;STXBP3;ADAM10;RAB31;PTX3;RAP1A;PLD1;ENPP4;GSN;ITGAM;CD93;C3;ITGAX;TMEM63A…
GO:0043312	neutrophil degranulation	http://amigo,geneontology,org/amigo/term/GO:0043312	482	76	52.0581	1.45991	0.000450468	0.0133369	102;240;272;317;391;567;718;847;945;1116;1378;1992;2683;2760;2934;3417;3683;3684;3685;3687;3689;3728;3916;3920;3958;4257;4332;4893;4973;5284;5328;5329;5337;5547;5611;5806;5906;5908;6093;6279;6813;6814;6993;7130;7414;8560;8635;8773;8826;8895;9725;9961;10312;11010;11031;11240;11314;11322;22875;22918;23071;23191;23200;23250;51071;51125;54918;55754;57826;64114;79895;80301;81619;84061;158747;387263	PLAU;GLIPR1;CD33;B2M;PLEKHO2;DYNLT1;TMEM30A;CD300A;DEGS1;CMTM6;LAMP1;S100A8;B4GALT1;OLR1;TMC6;PLAUR;CAT;MGST1;RNASET2;JUP;GM2A;ATP11A;RAP1B;SNAP23;PIGR;ALOX5;ERP44;VCL;TCIRG1;RHOG;IDH1;CYFIP1;MOSPD2;IQGAP1;PADI2;LAMP2;TSPAN14;RAP2C;DERA;ATP8B4;DNAJC3;APAF1;AMPD3;CHI3L1;TMBIM1;ITGAL;NRAS;SERPINB1;LGALS3;MNDA;ITGB2;STXBP3;ADAM10;RAB31;PTX3;RAP1A;PLD1;ENPP4;GSN;ITGAM;CD93;C3;ITGAX;TMEM63A;ATP11B;MVP…
GO:0045944	positive regulation of transcription by RNA polymerase II	http://amigo,geneontology,org/amigo/term/GO:0045944	1168	184	126.149	1.45859	4.9853e-08	9.64285e-06	154;182;429;466;472;571;657;658;672;865;902;905;958;1030;1147;1385;1901;1997;2004;2113;2138;2246;2247;2263;2302;2551;2553;2624;2908;3065;3082;3400;3551;3606;3655;3659;3665;3728;4040;4060;4090;4149;4211;4261;4286;4303;4603;4646;4772;4774;4780;4791;4821;4851;4929;5080;5241;5311;5316;5324;5345;5451;5454;5455;5629;5894;5925;5933;5966;5970;5978;5990;5992;6423;6657;6662;6663;6667;6670;6760;6772;6873;68…	RAF1;TLR4;RELA;RBM15;DDX17;CDKN2B;BRCA1;TBX19;MEIS1;EGLN1;STAT1;ELF1;INSIG2;MTF2;VEZF1;SFRP2;PHIP;SLC38A3;IRF7;CCNH;MAX;USP16;MYBL1;CIITA;HYAL2;KLF2;TAF2;IL18;ABHD14B;IRF1;CRLF3;RGCC;RBL1;NR2E1;SETD3;AGO1;ATM;TFDP1;NCOA3;FOXO4;FOSL1;SOX6;TGFB2;SENP1;SP3;MBTPS2;NFE2L2;JUP;OGT;MED13;FZD8;HGF;ZIC2;FGF2;BACH1;RPS6KA5;PAXBP1;RFX2;MACC1;SOX21;CRTC3;CCPG1;LEF1;GMEB1;JAG1;ZBTB7B;ADRB2;POU2F1;TFEC;TCF4;NF…
GO:0002697	regulation of immune effector process	http://amigo,geneontology,org/amigo/term/GO:0002697	381	60	41.1496	1.45809	0.00175881	0.0345342	2;136;329;567;604;718;933;958;1378;1398;2242;2302;2624;3594;3606;3684;3689;3916;3958;4179;5027;5272;5495;5654;5906;6772;6813;6885;7037;7042;7098;7099;7474;8767;8780;9341;9846;9984;10269;10475;10666;10758;10892;11221;11314;22890;51010;51043;54941;55183;55601;57506;64332;83737;90865;91543;149041;151636;255520;399687	HTRA1;TLR4;DTX3L;B2M;BIRC2;STAT1;CD300A;LAMP1;BCL6;P2RX7;DDX60;IL18;CRK;MYO18A;PPM1B;EXOSC3;TGFB2;TRIM38;IL12RB1;FES;DUSP10;RC3H1;ZMPSTE24;ZBTB1;ZBTB7B;SERPINB9;TRAF3IP2;RIF1;MAVS;CD40;ADORA2B;CD22;GATA2;LGALS3;MALT1;ITGB2;RIOK3;RIPK2;TFRC;RAP1A;WNT5A;MAP3K7;RSAD2;ITGAM;C3;VAMP3;CD226;ITCH;RNF125;ELMOD2;A2M;IL33;STXBP2;CR1;THOC1;FOXJ1;NFKBIZ;TLR3;GAB2;CD46
GO:0002444	myeloid leukocyte mediated immunity	http://amigo,geneontology,org/amigo/term/GO:0002444	548	86	59.1864	1.45304	0.000230061	0.0082019	102;136;240;272;317;391;567;718;847;867;945;1116;1378;1992;2242;2624;2683;2760;2934;3417;3683;3684;3685;3687;3689;3728;3916;3920;3958;4257;4332;4893;4973;5272;5284;5328;5329;5337;5547;5611;5806;5906;5908;6093;6279;6813;6814;6868;6993;7130;7414;8560;8635;8773;8826;8895;9341;9725;9846;9961;10312;11010;11031;11240;11314;11322;22875;22918;23071;23191;23200;23250;27040;51071;51125;54918;55754;57506;57…	PLAU;GLIPR1;CD33;B2M;PLEKHO2;DYNLT1;TMEM30A;CD300A;DEGS1;CMTM6;LAMP1;S100A8;B4GALT1;OLR1;TMC6;PLAUR;CAT;MGST1;RNASET2;JUP;GM2A;ATP11A;RAP1B;SNAP23;FES;PIGR;ALOX5;ERP44;VCL;TCIRG1;RHOG;CBL;IDH1;CYFIP1;MOSPD2;IQGAP1;PADI2;LAMP2;SERPINB9;TSPAN14;RAP2C;ADAM17;DERA;MAVS;ATP8B4;LAT;DNAJC3;APAF1;AMPD3;CHI3L1;TMBIM1;ITGAL;ADORA2B;NRAS;SERPINB1;GATA2;LGALS3;MNDA;ITGB2;STXBP3;ADAM10;RAB31;PTX3;RAP1A;PLD1;E…
GO:0043299	leukocyte degranulation	http://amigo,geneontology,org/amigo/term/GO:0043299	529	83	57.1343	1.45272	0.000295792	0.00971234	102;136;240;272;317;391;567;718;847;867;945;1116;1378;1992;2242;2624;2683;2760;2934;3417;3683;3684;3685;3687;3689;3728;3916;3920;3958;4257;4332;4893;4973;5284;5328;5329;5337;5547;5611;5806;5906;5908;6093;6279;6813;6814;6993;7130;7414;8560;8635;8773;8826;8895;9341;9725;9846;9961;10312;11010;11031;11240;11314;11322;22875;22918;23071;23191;23200;23250;27040;51071;51125;54918;55754;57826;64114;79895;…	PLAU;GLIPR1;CD33;B2M;PLEKHO2;DYNLT1;TMEM30A;CD300A;DEGS1;CMTM6;LAMP1;S100A8;B4GALT1;OLR1;TMC6;PLAUR;CAT;MGST1;RNASET2;JUP;GM2A;ATP11A;RAP1B;SNAP23;FES;PIGR;ALOX5;ERP44;VCL;TCIRG1;RHOG;CBL;IDH1;CYFIP1;MOSPD2;IQGAP1;PADI2;LAMP2;TSPAN14;RAP2C;DERA;ATP8B4;LAT;DNAJC3;APAF1;AMPD3;CHI3L1;TMBIM1;ITGAL;ADORA2B;NRAS;SERPINB1;GATA2;LGALS3;MNDA;ITGB2;STXBP3;ADAM10;RAB31;PTX3;RAP1A;PLD1;ENPP4;GSN;ITGAM;CD93;C…
GO:0043087	regulation of GTPase activity	http://amigo,geneontology,org/amigo/term/GO:0043087	472	74	50.978	1.45161	0.000628508	0.0170053	2;391;394;604;663;858;958;1398;1793;1901;2146;2302;3655;3688;3996;4650;4915;5364;5365;5906;5962;5996;6102;6242;6422;6993;7474;8502;8826;9098;9448;9459;9639;9712;9732;9824;10276;10435;10507;10959;23076;23161;23232;23527;51735;54453;55619;55785;57148;57186;57514;57522;57580;57636;64786;65125;79774;80243;81704;83478;84173;89846;91614;112574;116984;117289;120892;121512;128272;139818;201176;253959;255…	LRRK2;RTKN;SNX13;GRTP1;LLGL1;ARHGAP30;DYNLT1;SFRP1;BCL6;CRK;USP6NL;DOCK8;ELMOD3;ARHGAP27;TMED2;ARAP2;ARHGEF6;RALGAPB;ARHGAP31;PREX1;FGD6;RHOG;DOCK11;IQGAP1;PKP4;TAGAP;RGS1;USP6;NTRK2;ARHGAP24;RIN2;RP2;ARHGAP23;MYO9B;CD40;RRP1B;TBC1D15;ARHGAP11A;BNIP2;ITGB1;S1PR1;DEPDC7;SEMA4D;RALGAPA1;NET1;PLXNB1;CDC42EP2;EZH2;FGD3;RALGAPA2;MAP4K4;RAP1A;WNT5A;WNK1;SRGAP1;ITGA6;RAPGEF6;RDX;ELMOD2;A2M;DOCK10;DOCK1;…
GO:0002283	neutrophil activation involved in immune response	http://amigo,geneontology,org/amigo/term/GO:0002283	485	76	52.3821	1.45088	0.000542594	0.0150848	102;240;272;317;391;567;718;847;945;1116;1378;1992;2683;2760;2934;3417;3683;3684;3685;3687;3689;3728;3916;3920;3958;4257;4332;4893;4973;5284;5328;5329;5337;5547;5611;5806;5906;5908;6093;6279;6813;6814;6993;7130;7414;8560;8635;8773;8826;8895;9725;9961;10312;11010;11031;11240;11314;11322;22875;22918;23071;23191;23200;23250;51071;51125;54918;55754;57826;64114;79895;80301;81619;84061;158747;387263	PLAU;GLIPR1;CD33;B2M;PLEKHO2;DYNLT1;TMEM30A;CD300A;DEGS1;CMTM6;LAMP1;S100A8;B4GALT1;OLR1;TMC6;PLAUR;CAT;MGST1;RNASET2;JUP;GM2A;ATP11A;RAP1B;SNAP23;PIGR;ALOX5;ERP44;VCL;TCIRG1;RHOG;IDH1;CYFIP1;MOSPD2;IQGAP1;PADI2;LAMP2;TSPAN14;RAP2C;DERA;ATP8B4;DNAJC3;APAF1;AMPD3;CHI3L1;TMBIM1;ITGAL;NRAS;SERPINB1;LGALS3;MNDA;ITGB2;STXBP3;ADAM10;RAB31;PTX3;RAP1A;PLD1;ENPP4;GSN;ITGAM;CD93;C3;ITGAX;TMEM63A;ATP11B;MVP…
GO:0030036	actin cytoskeleton organization	http://amigo,geneontology,org/amigo/term/GO:0030036	626	98	67.6107	1.44947	9.50416e-05	0.00432011	120;246;391;604;822;829;845;1073;1266;1398;1495;1739;1901;1902;2037;2059;2195;2242;2302;2549;2824;2934;3092;3551;3688;3717;3936;3996;4289;5074;5156;5341;5345;5357;5629;5756;5962;6093;6242;6387;6422;7010;7046;7094;7456;8452;8476;8500;9026;9113;9639;9788;10006;10278;10420;10435;10580;11078;11135;11170;22836;22998;23022;23189;23191;23433;23500;23607;27032;28984;51421;51804;54443;54822;55704;55785;56…	LCP1;CUL3;RTKN;LLGL1;FRMD6;SFRP1;BCL6;SSH2;SHROOM4;RGCC;CRK;CD2AP;ATP2C1;MYO18A;TLN1;HIP1R;CXCL12;PREX1;ABI1;FMNL3;MTSS1;FGD6;FES;CAPG;LMOD3;JAK2;GPM6B;RHOG;RHOJ;PALLD;CYFIP1;VANGL2;MYH14;CFL2;RHOQ;CNN3;SERPINF2;PAWR;EPS8;HIP1;EPB41L2;MKLN1;TEK;TRIOBP;PPFIA1;ITGB1;S1PR1;TWF1;GAS2L3;DAAM2;CDC42EP2;ALOX15;DLG1;TESK2;FAT1;CTNNA1;PLEK;FGD3;SORBS1;CAPZA1;FMNL2;FAM107A;AMOTL2;SIX4;PDGFRA;PLS1;GSN;CDC42…
GO:0120035	regulation of plasma membrane bounded cell projection organization	http://amigo,geneontology,org/amigo/term/GO:0120035	665	104	71.8229	1.44801	6.09939e-05	0.00311514	102;391;466;538;567;857;950;952;1270;1398;1523;1785;1902;2059;2146;2242;2332;2534;2660;2670;2803;3082;3475;3792;4038;4099;4134;4193;4651;4780;4915;4974;5025;5027;5168;5337;5357;5364;5365;5376;5454;5597;5653;5756;5906;5962;6259;6383;6387;6422;6423;6498;6696;6900;6911;6993;7046;7101;7431;7474;8100;8322;8578;8826;9448;9712;9738;9839;10435;10507;10512;10611;11135;23011;23189;23191;23224;23237;23258;2…	LRRK2;OMG;B2M;MAPK6;DYNLT1;TMEM30A;IFRD1;SFRP1;SFRP2;KEL;SEMA3C;PMP22;CUX1;P2RX7;ADNP;SSH2;FMR1;CRK;NR2E1;USP6NL;ARC;ZSWIM6;GFAP;P2RX4;NFE2L2;FYN;CXCL12;MDM2;PREX1;SYNE2;HGF;FES;VIM;SKIL;RHOG;LRP4;RAB21;ATG3;DOCK11;CYFIP1;IQGAP1;DENND5A;RHOQ;SPP1;DNM2;NTRK2;GOLGA4;EPS8;TBC1D15;MYO10;CNTF;SCARF1;SEMA4D;CEP97;TWF1;CAV1;DRAXIN;PLXNB1;C21orf91;CDC42EP2;RYK;EZH2;CHODL;TMEM106B;ADAM10;SDC2;SCARB2;ATF1;…
GO:0050865	regulation of cell activation	http://amigo,geneontology,org/amigo/term/GO:0050865	518	81	55.9462	1.44782	0.000387332	0.0117767	136;196;384;472;604;857;865;928;933;952;958;1326;1378;1739;1880;2242;2302;2534;2624;2729;2934;3398;3572;3594;3606;3659;3684;3689;3707;3717;3916;3958;4179;4323;4332;4846;5062;5074;5156;5270;5341;5771;5781;6422;6813;6935;7037;7048;7099;7412;7474;7525;8654;8767;9173;9306;9341;9846;9984;10333;10666;10673;10892;11221;11314;22890;27040;51010;51043;55183;55824;57678;64332;81704;83737;90865;115650;120892…	PTPN11;MMP14;LRRK2;TLR4;CD300A;SFRP1;MAP3K8;PAK2;LAMP1;BCL6;GCLC;IL18;IRF1;DOCK8;ATM;MYO18A;EXOSC3;ITPKB;FYN;IL12RB1;FES;DUSP10;RC3H1;PTPN2;JAK2;NOS3;ZBTB1;AHR;ZBTB7B;GPR183;TNFSF13B;SERPINE2;RIF1;PAWR;VCAM1;CD40;ID2;LAT;ARG2;IL6ST;CBFB;PDE5A;ADORA2B;TNFRSF13C;CD22;CAV1;PAG1;CD9;GATA2;DLG1;LGALS3;MNDA;MALT1;ITGB2;PLEK;TGFBR2;RIPK2;TFRC;WNT5A;TLR6;PDGFRA;GSN;ITGAM;VAMP3;CD226;ITCH;ZEB1;GPAM;IL33;S…
GO:0007423	sensory organ development	http://amigo,geneontology,org/amigo/term/GO:0007423	531	83	57.3503	1.44725	0.000334321	0.0107396	86;182;429;658;780;835;1027;1181;1270;1282;1410;1739;2047;2138;2195;2263;2624;3065;3150;3249;3913;4040;4124;4149;4211;4286;4851;4915;5080;5156;5316;5456;5629;5781;6094;6121;6498;6657;6662;6670;6935;7042;7046;7048;7101;7289;7431;7474;7482;7545;8100;8322;8323;8412;8549;9321;9547;9839;10210;10220;10763;10818;11078;23493;23554;23657;25932;26020;28996;51141;51176;51804;53904;55636;57216;57381;57835;60…	ROM1;PTPN11;MEIS1;LRIG3;INSIG2;CXCL14;MAX;ACTL6A;DDR1;POU3F4;LAMA1;COL4A1;NR2E1;LAMB2;TULP3;TGFB2;SP3;EPHB1;TOPORS;LGR5;CASP2;VIM;WNT2B;HPN;NES;SKIL;RHOJ;GDF11;LEF1;CLCN2;JAG1;VANGL2;ZIC1;RDH10;NTRK2;SLC7A11;TGIF2;NOTCH1;TRIOBP;HDAC1;SOX2;HMGN1;CNTF;HEY2;TSPAN12;HIPK2;LRP10;MYO3A;GATA2;HIPK1;DLG1;CDKN1B;SOX9;BCAR3;BMPR1B;FAT1;CRYAB;LRP6;TGFBR2;PAX6;WNT5A;ASCL1;SIX4;PDGFRA;MITF;CLIC4;CHD7;ZEB1;ZEB…
GO:0051301	cell division	http://amigo,geneontology,org/amigo/term/GO:0051301	583	91	62.9665	1.44521	0.000185442	0.00708341	847;900;905;1452;2037;2246;2247;2263;2773;2908;4134;4851;5080;5454;5455;5501;5586;5885;5925;5933;5934;6242;6423;6683;6886;6993;7042;7060;7073;7424;7756;8202;8452;8502;8556;8658;8697;8914;9113;9134;9585;9738;10051;10274;10388;10600;10628;10735;11064;11078;11104;22919;22933;23137;23194;23244;23354;23607;25937;26271;26524;27152;27443;51176;51203;54443;54820;54908;55137;55958;56155;56288;57216;57695;…	CUL3;PPP1CC;CDC23;RTKN;CSNK1A1;DYNLT1;HAUS5;NEDD1;SFRP2;INTU;EFHC1;FIGN;USP16;LRRCC1;RBL1;RAD21;CD2AP;NDE1;NCOA3;SPAST;TGFB2;FBXL7;SMC4;KATNA1;TXNIP;CAT;KIF20B;REEP4;MAPRE1;FGF2;CDC14A;USP37;MACC1;BORA;VEGFC;LEF1;TIAL1;NEK9;VANGL2;RBL2;PKP4;NR3C1;PPP1R1C;CCNE2;FGF1;KLHL9;WWTR1;FBXO5;TEX14;NOTCH1;SIRT2;TNKS;EPB41L2;TIMELESS;SNX33;TRIOBP;SOX17;TAL1;PKN2;SPDL1;ZNF207;GNAI3;PDS5A;MPLKIP;SKA2;REEP3;PA…
GO:0010942	positive regulation of cell death	http://amigo,geneontology,org/amigo/term/GO:0010942	660	103	71.2829	1.44495	7.19325e-05	0.00346697	102;308;317;355;429;472;580;604;658;824;835;857;958;1027;1385;1495;1728;1785;1902;2152;2534;2683;2934;3092;3625;3655;3676;3684;3688;3689;3717;4118;4296;4332;4488;4851;5027;5062;5074;5329;5519;5771;5978;6279;6285;6422;6423;6477;6498;6655;7027;7042;7046;7052;7072;7078;7098;7099;7159;7474;8061;8309;8439;8462;8692;8738;8743;8767;8795;9026;9113;9262;9459;9705;9770;10276;10333;10392;10628;10672;22933;2…	S100B;ANXA5;STK17B;LRRK2;TIMP3;MAP3K11;TLR4;TNFAIP8;ECSCR;SFRP1;SFRP2;MSX2;PAK2;BCL6;P2RX7;HYAL2;S100A8;B4GALT1;RGCC;NQO1;TCTN3;ATM;GNA13;TFDP1;BARD1;FOSL1;PLAUR;TGFB2;NOD1;TXNIP;SENP1;CRADD;FYN;ARHGEF6;HIP1R;PREX1;TNFSF10;CAPN2;CASP2;PTPN2;JAK2;SKIL;FAS;NLRC4;SIAH1;DNM2;PPP2R1B;PAWR;INHBB;TGM2;REST;NOTCH1;SIRT2;DIABLO;HIP1;CD40;RRP1B;F3;APAF1;SLFN11;ITGB1;TNFRSF10B;KLF11;PLEKHF1;FNIP1;NET1;CAV1;…
GO:0036230	granulocyte activation	http://amigo,geneontology,org/amigo/term/GO:0036230	500	78	54.0022	1.44439	0.000529152	0.0148933	102;240;272;317;391;567;718;847;945;1116;1378;1992;2683;2760;2934;3417;3606;3683;3684;3685;3687;3689;3728;3916;3920;3958;4257;4332;4893;4973;5284;5328;5329;5337;5547;5611;5806;5906;5908;6093;6279;6813;6814;6993;7130;7414;8560;8635;8773;8826;8895;9725;9961;10312;11010;11031;11240;11314;11322;22875;22918;23071;23191;23200;23250;51071;51125;54918;55754;57580;57826;64114;79895;80301;81619;84061;15874…	PLAU;GLIPR1;CD33;B2M;PLEKHO2;DYNLT1;TMEM30A;CD300A;DEGS1;CMTM6;LAMP1;S100A8;IL18;B4GALT1;OLR1;TMC6;PLAUR;CAT;MGST1;RNASET2;JUP;PREX1;GM2A;ATP11A;RAP1B;SNAP23;PIGR;ALOX5;ERP44;VCL;TCIRG1;RHOG;IDH1;CYFIP1;MOSPD2;IQGAP1;PADI2;LAMP2;TSPAN14;RAP2C;DERA;ATP8B4;DNAJC3;APAF1;AMPD3;CHI3L1;TMBIM1;ITGAL;NRAS;SERPINB1;LGALS3;MNDA;ITGB2;STXBP3;ADAM10;RAB31;PTX3;RAP1A;PLD1;ENPP4;GSN;ITGAM;CD93;C3;ITGAX;TMEM63A…
GO:0007417	central nervous system development	http://amigo,geneontology,org/amigo/term/GO:0007417	949	148	102.496	1.44396	2.00262e-06	0.000198028	86;176;317;347;429;443;538;657;745;835;928;1203;1267;1270;1282;1385;1398;1404;1462;1901;1902;2047;2113;2146;2181;2263;2302;2332;2534;2624;2670;2773;2934;3065;3176;3398;3400;3572;3658;3684;3688;3766;3799;3913;4040;4099;4118;4155;4340;4357;4642;4821;4851;4915;4929;5080;5194;5212;5270;5311;5354;5454;5455;5456;5629;5653;5781;5803;5992;6259;6279;6285;6387;6422;6423;6426;6434;6457;6657;6662;6663;6814;6…	S100B;B3GNT5;PTPN11;LRRK2;TLR4;SUN2;TBX19;PCDH18;TRA2B;SFRP1;GPR37L1;SFRP2;KCNJ10;INTU;EFHC1;UBA6;SLC38A3;ACTL6A;S100A8;POU3F4;FMR1;SHROOM4;CRK;COL4A1;NR2E1;PHGDH;LAMB2;NDE1;NDRG2;TULP3;MPST;SOX6;APOD;CLN5;GFAP;RNF103;FYN;EPHB1;HNMT;IREB2;CXCL12;VCAN;ATXN1L;SYNE2;SYPL2;CASP2;ZIC2;DUSP10;VIM;WNT2B;JRKL;NES;METTL14;TIMP4;GDF11;LEF1;VIT;EED;ZIC1;SLC38A2;PADI2;PEX13;NR4A2;SERPINE2;NTRK2;SLC7A11;NOTCH…
GO:0008285	negative regulation of cell proliferation	http://amigo,geneontology,org/amigo/term/GO:0008285	667	104	72.0389	1.44366	6.88441e-05	0.0034388	347;384;444;472;604;658;780;857;858;928;945;1027;1030;1495;1739;2047;2113;2117;2263;2302;2321;2624;2660;2683;3249;3398;3437;3488;3659;3717;4163;4194;4211;4303;4332;4488;4601;4846;4851;5074;5080;5270;5311;5364;5376;5610;5629;5771;5828;5894;5925;5978;6422;6423;6657;6662;6663;6772;6801;6935;7027;7042;7046;7048;7049;7101;7474;8061;8065;8462;8654;8763;8850;9510;9705;9788;10006;10140;10220;10397;10766;…	MCC;ETV3;CLMN;RAF1;STRN;CD33;CDKN2B;TGFBR3;MEIS1;STAT1;PBRM1;CD300A;SFRP1;FGFRL1;SFRP2;INTU;MSX2;PMP22;BCL6;DDR1;TOB1;B4GALT1;IRF1;RGCC;NR2E1;ATM;CUL5;TFDP1;NDRG2;FOXO4;FOSL1;APOD;TGFB2;TOB2;EPHB1;ABI1;MTSS1;TES;DUSP10;RC3H1;PTPN2;HPN;JAK2;IFIT3;MXI1;NOS3;KANK2;GDF11;PEX2;ZBTB7B;CDC73;SERPINE2;PAWR;DICER1;REST;NOTCH1;SIRT2;ID2;ARG2;ETS1;SOX2;PDE5A;KLF11;CD164;PARP10;CAV1;CD9;PLXNB1;GATA2;DLG1;MND…
GO:0002275	myeloid cell activation involved in immune response	http://amigo,geneontology,org/amigo/term/GO:0002275	539	84	58.2143	1.44294	0.000340138	0.0107642	102;136;240;272;317;391;567;718;847;867;945;1116;1378;1992;2242;2624;2683;2760;2934;3417;3683;3684;3685;3687;3689;3728;3916;3920;3958;4257;4332;4893;4973;5284;5328;5329;5337;5547;5611;5806;5906;5908;6093;6279;6813;6814;6993;7130;7414;8560;8635;8773;8826;8895;9341;9725;9846;9961;10312;11010;11031;11240;11314;11322;22875;22918;23071;23191;23200;23250;27040;51071;51125;54918;55754;57826;64114;79895;…	PLAU;GLIPR1;CD33;B2M;PLEKHO2;DYNLT1;TMEM30A;CD300A;DEGS1;CMTM6;LAMP1;S100A8;B4GALT1;OLR1;TMC6;PLAUR;CAT;MGST1;RNASET2;JUP;GM2A;ATP11A;RAP1B;SNAP23;FES;PIGR;ALOX5;ERP44;VCL;TCIRG1;RHOG;CBL;IDH1;CYFIP1;MOSPD2;IQGAP1;PADI2;LAMP2;TSPAN14;RAP2C;DERA;ATP8B4;LAT;DNAJC3;APAF1;AMPD3;CHI3L1;TMBIM1;ITGAL;ADORA2B;NRAS;SERPINB1;GATA2;LGALS3;MNDA;ITGB2;STXBP3;ADAM10;RAB31;PTX3;RAP1A;PLD1;ENPP4;GSN;ITGAM;CD93;C…
GO:0031344	regulation of cell projection organization	http://amigo,geneontology,org/amigo/term/GO:0031344	674	105	72.7949	1.44241	6.58799e-05	0.0033273	102;391;466;538;567;857;950;952;1270;1398;1523;1785;1902;2059;2146;2242;2332;2534;2660;2670;2803;3082;3475;3792;4038;4099;4134;4193;4651;4780;4915;4974;5025;5027;5168;5337;5357;5364;5365;5376;5454;5597;5653;5756;5906;5962;6259;6383;6387;6422;6423;6498;6696;6900;6911;6993;7046;7101;7431;7474;8100;8322;8578;8826;9448;9712;9738;9839;10435;10507;10512;10611;11135;23011;23189;23191;23224;23237;23258;2…	LRRK2;OMG;B2M;MAPK6;DYNLT1;TMEM30A;IFRD1;SFRP1;SFRP2;KEL;SEMA3C;PMP22;CUX1;P2RX7;ADNP;SSH2;FMR1;CRK;NR2E1;USP6NL;ARC;ZSWIM6;GFAP;P2RX4;NFE2L2;FYN;CXCL12;MDM2;PREX1;SYNE2;HGF;FES;VIM;SKIL;RHOG;LRP4;RAB21;ATG3;DOCK11;CYFIP1;IQGAP1;DENND5A;RHOQ;SPP1;DNM2;NTRK2;GOLGA4;EPS8;TBC1D15;MYO10;CNTF;SCARF1;SEMA4D;CEP97;TWF1;CAV1;DRAXIN;PLXNB1;C21orf91;CDC42EP2;RYK;EZH2;CHODL;TMEM106B;ADAM10;SDC2;SCARB2;ATF1;…
GO:0043068	positive regulation of programmed cell death	http://amigo,geneontology,org/amigo/term/GO:0043068	610	95	65.8826	1.44196	0.000146615	0.00592388	102;308;317;355;429;472;580;604;658;824;835;857;958;1385;1495;1728;1785;1902;2152;2683;2934;3092;3625;3655;3676;3688;3717;4118;4296;4332;4488;4851;5027;5062;5074;5329;5519;5771;5978;6279;6285;6422;6423;6477;6498;6655;7027;7042;7046;7052;7072;7078;7098;7159;7474;8061;8439;8462;8692;8738;8743;8767;8795;9026;9113;9262;9459;9705;9770;10276;10392;10628;10672;22933;23076;23097;25816;26084;26123;26524;2…	S100B;ANXA5;STK17B;LRRK2;TIMP3;MAP3K11;TNFAIP8;ECSCR;SFRP1;SFRP2;MSX2;PAK2;BCL6;P2RX7;HYAL2;S100A8;B4GALT1;RGCC;NQO1;TCTN3;ATM;GNA13;TFDP1;BARD1;FOSL1;PLAUR;TGFB2;NOD1;TXNIP;SENP1;CRADD;ARHGEF6;HIP1R;PREX1;TNFSF10;CAPN2;CASP2;PTPN2;JAK2;SKIL;FAS;NLRC4;SIAH1;DNM2;PPP2R1B;PAWR;INHBB;TGM2;REST;NOTCH1;SIRT2;DIABLO;HIP1;CD40;RRP1B;F3;APAF1;ITGB1;TNFRSF10B;KLF11;PLEKHF1;FNIP1;NET1;CAV1;ITGA4;MNDA;TP53B…
GO:0048589	developmental growth	http://amigo,geneontology,org/amigo/term/GO:0048589	623	97	67.2867	1.44159	0.000126472	0.0052741	32;154;347;657;658;780;1027;1385;1785;1901;2121;2146;2246;2247;2263;2307;2619;2660;2803;2934;3371;3475;3643;3676;3688;3913;4038;4040;4099;4211;4488;4815;4851;5212;5324;5357;5454;5479;5629;5653;5781;5782;5806;6259;6387;6422;6423;6657;6662;6663;6696;6781;7042;7046;7048;7049;7403;7414;7474;7543;8531;8826;8846;9113;9839;10269;10365;10425;10507;10512;10611;10959;11221;23011;23191;23394;23493;23499;259…	PTPN11;ACACB;TGFBR3;ALKBH1;MEIS1;KDM6A;IFRD1;SFRP1;SFRP2;MSX2;SEMA3C;ADNP;DDR1;KLF2;STC1;LAMB2;FOXS1;APOD;GAS1;TGFB2;TMED2;CXCL12;COL27A1;YBX3;TNC;EVC;DUSP10;FGF2;TNKS2;VCL;VWA1;LRP4;RAB21;ZMPSTE24;ADRB2;VIT;CYFIP1;IQGAP1;VANGL2;SPP1;RDH10;DNM2;HEG1;SPG11;FGF1;ARIH2;WWTR1;PTPN12;PPIB;GOLGA4;INSR;MEX3C;NOTCH1;SOX2;ITGB1;S1PR1;HEY2;SEMA4D;ITGA4;DRAXIN;RYK;ZFX;CDKN1B;SOX9;EZH2;BMPR1B;PTX3;LRP6;TGFBR…
GO:2000026	regulation of multicellular organismal development	http://amigo,geneontology,org/amigo/term/GO:2000026	1908	297	206.072	1.44124	6.79279e-12	8.82189e-09	32;102;154;182;187;285;429;443;466;567;604;657;658;672;718;745;760;857;865;950;952;958;1027;1116;1270;1378;1385;1398;1441;1495;1523;1655;1739;1785;1880;1901;1902;1903;2047;2065;2113;2138;2146;2152;2242;2246;2247;2263;2302;2321;2332;2534;2549;2551;2624;2660;2670;2752;2803;2824;3065;3082;3249;3398;3400;3475;3551;3556;3572;3594;3606;3643;3659;3665;3688;3689;3696;3707;3728;3791;3792;3958;4017;4038;40…	S100B;PPP1CC;MMP14;LRRK2;ANGPT2;ACACB;OMG;TLR4;RELA;RBM15;B2M;DDX17;MAPK6;GLUL;TGFBR3;BRCA1;ECSCR;MEIS1;EGLN1;STAT1;DYNLT1;CARD10;TMEM30A;IFRD1;VEZF1;SFRP1;GPR37L1;SFRP2;MSX2;ERAP1;KEL;IRF7;SEMA3C;THBS2;PMP22;BCL6;ENPP1;CUX1;P2RX7;ADNP;SSH2;KLF2;FMR1;IL18;IRF1;LAMA1;RGCC;CRK;NR2E1;ARC;AGO1;CSF3R;TULP3;ASB4;NCOA3;FOXO4;FLRT2;SOX6;EXOSC3;ITPKB;ZSWIM6;TGFB2;TOB2;SENP1;LOXL2;GFAP;P2RX4;NFE2L2;FYN;EPH…
GO:0034097	response to cytokine	http://amigo,geneontology,org/amigo/term/GO:0034097	1100	171	118.805	1.43934	3.77199e-07	4.96973e-05	102;240;246;329;361;567;604;672;821;824;829;857;865;867;952;958;1116;1147;1270;1326;1385;1398;1438;1441;1896;1901;1997;2059;2113;2117;2152;2247;2534;2635;2729;2730;2934;3082;3127;3181;3185;3437;3454;3551;3556;3572;3594;3601;3606;3659;3665;3676;3684;3687;3688;3689;3717;3799;3936;4144;4261;4332;4478;4599;4780;4791;5062;5080;5229;5451;5610;5771;5781;5782;5783;5803;5908;5966;5970;5990;6387;6422;6498;…	ETV3;LCP1;PTPN11;HLA-DRB5;TIMP3;CSF2RA;TLR4;RELA;ZFAND6;RBM15;B2M;BRCA1;BIRC2;STAT1;ELF1;MTF2;SFRP1;IFNAR1;STAT2;MAP3K8;OTUD4;PAK2;IRF7;SAMHD1;BCL6;GCLC;CIITA;HYAL2;GCLM;KLF2;MX1;IL18;IFIH1;IRF1;PNPT1;CRK;DOCK8;CSF3R;CANX;HNRNPA2B1;FOSL1;TXLNA;NOD1;IL15RA;NFE2L2;TRIM38;FYN;SMARCA5;CXCL12;IL12RB1;EDA2R;MAP4K3;YBX3;HGF;RAP1B;CAPN2;TRAF1;VIM;RC3H1;ALOX5;FGF2;PTPN2;JAK2;RPS6KA5;IFIT3;TIMP4;RFX2;SYNCR…
GO:0045893	positive regulation of transcription, DNA-templated	http://amigo,geneontology,org/amigo/term/GO:0045893	1499	233	161.898	1.43917	2.19768e-09	7.39967e-07	154;182;196;391;429;466;472;571;657;658;672;745;865;902;905;952;958;1030;1147;1385;1663;1785;1901;1997;2004;2113;2122;2138;2246;2247;2263;2302;2551;2553;2624;2660;2908;3065;3082;3150;3398;3400;3551;3606;3643;3655;3659;3665;3728;4040;4060;4066;4090;4149;4211;4261;4286;4303;4603;4646;4772;4774;4780;4791;4821;4851;4929;5080;5241;5311;5316;5324;5345;5451;5454;5455;5629;5894;5925;5927;5933;5966;5970;5…	RAF1;TLR4;RELA;RBM15;DTX3L;DDX17;CDKN2B;BRCA1;TBX19;MEIS1;NOL11;EGLN1;STAT1;ELF1;INSIG2;GPBP1;MTF2;VEZF1;SFRP1;SFRP2;PHIP;SLC38A3;IRF7;CCNH;ZNF281;MAX;GPBP1L1;USP16;MYBL1;CIITA;HYAL2;ZXDC;KLF2;TAF2;IL18;ABHD14B;IRF1;CRLF3;KDM5A;RGCC;RBL1;NR2E1;SETD3;AGO1;ATM;TFDP1;NCOA3;FOXO4;FOSL1;SOX6;ATF7IP;TGFB2;SENP1;SP3;MBTPS2;NFE2L2;JUP;SMARCA5;OGT;SERTAD3;MED13;FZD8;TOPORS;HGF;ZIC2;FGF2;BACH1;RPS6KA5;ZFHX…
GO:0045597	positive regulation of cell differentiation	http://amigo,geneontology,org/amigo/term/GO:0045597	933	145	100.768	1.43895	3.10363e-06	0.000279358	182;429;443;466;604;657;658;663;760;824;865;950;1270;1385;1398;1495;1523;1785;1793;1902;2113;2146;2242;2247;2302;2332;2534;2624;2670;2803;3065;3082;3398;3400;3572;3594;3606;3707;3717;3791;3958;4017;4090;4099;4124;4179;4254;4323;4481;4488;4780;4821;4851;4915;5025;5080;5270;5324;5345;5364;5365;5501;5583;5597;5629;5756;5906;5925;5970;5978;6387;6422;6423;6457;6498;6657;6662;6663;6772;6886;6925;6929;6…	PPP1CC;MMP14;RELA;MAPK6;STAT1;DYNLT1;TMEM30A;VEZF1;SFRP1;SFRP2;MSX2;SEMA3C;BCL6;CUX1;ADNP;MSR1;FMR1;IL18;RGCC;CRK;SETD3;ASB4;NCOA3;SOX6;ITPKB;TGFB2;LOXL2;GFAP;P2RX4;NFE2L2;FYN;KIF20B;CXCL12;IL12RB1;PREX1;HGF;CAPN2;FES;DUSP10;FGF2;LMOD3;JAK2;SKIL;RAB21;ZBTB1;VEGFC;LEF1;JAG1;ZBTB7B;ISG15;SYAP1;CYFIP1;TCF4;IQGAP1;TCF3;DNM2;KITLG;SERPINE2;NTRK2;SERPINF2;WWTR1;FBXO5;DICER1;TGIF2;GOLGA4;REST;NOTCH1;SIR…
GO:0045595	regulation of cell differentiation	http://amigo,geneontology,org/amigo/term/GO:0045595	1699	264	183.499	1.4387	1.56538e-10	8.89427e-08	19;102;182;329;429;443;466;567;604;657;658;663;760;824;857;865;950;952;1027;1270;1378;1385;1398;1441;1495;1523;1655;1785;1793;1880;1902;1903;2047;2113;2138;2146;2242;2247;2263;2302;2332;2534;2551;2624;2660;2670;2803;3065;3082;3249;3398;3400;3475;3488;3551;3572;3594;3606;3659;3665;3685;3688;3707;3717;3791;3792;3958;3992;4017;4038;4090;4099;4124;4179;4193;4211;4254;4286;4303;4323;4481;4488;4772;478…	S100B;FADS1;PPP1CC;MMP14;LRRK2;RAF1;OMG;TLR4;RELA;RBM15;B2M;DDX17;MAPK6;TBX19;MEIS1;BIRC2;STAT1;DYNLT1;SUZ12;TMEM30A;IFRD1;VEZF1;SFRP1;CXCL14;GPR37L1;SFRP2;MSX2;KEL;IRF7;SEMA3C;PMP22;BCL6;ENPP1;CUX1;ADNP;MBNL3;SSH2;PTBP3;TOB1;MSR1;FMR1;IL18;IRF1;RGCC;CRK;NR2E1;SETD3;ARC;AGO1;CSF3R;ASB4;NCOA3;FOXO4;FLRT2;SOX6;ITPKB;ZSWIM6;TGFB2;TOB2;SENP1;LOXL2;GFAP;P2RX4;NFE2L2;FYN;EPHB1;KIF20B;JDP2;CXCL12;MDM2;I…
GO:0002446	neutrophil mediated immunity	http://amigo,geneontology,org/amigo/term/GO:0002446	496	77	53.5701	1.43737	0.000662084	0.0174971	102;240;272;317;391;567;718;847;945;1116;1378;1992;2683;2760;2934;3417;3683;3684;3685;3687;3689;3728;3916;3920;3958;4257;4332;4893;4973;5284;5328;5329;5337;5547;5611;5806;5906;5908;6093;6279;6813;6814;6868;6993;7130;7414;8560;8635;8773;8826;8895;9725;9961;10312;11010;11031;11240;11314;11322;22875;22918;23071;23191;23200;23250;51071;51125;54918;55754;57826;64114;79895;80301;81619;84061;158747;3872…	PLAU;GLIPR1;CD33;B2M;PLEKHO2;DYNLT1;TMEM30A;CD300A;DEGS1;CMTM6;LAMP1;S100A8;B4GALT1;OLR1;TMC6;PLAUR;CAT;MGST1;RNASET2;JUP;GM2A;ATP11A;RAP1B;SNAP23;PIGR;ALOX5;ERP44;VCL;TCIRG1;RHOG;IDH1;CYFIP1;MOSPD2;IQGAP1;PADI2;LAMP2;TSPAN14;RAP2C;ADAM17;DERA;ATP8B4;DNAJC3;APAF1;AMPD3;CHI3L1;TMBIM1;ITGAL;NRAS;SERPINB1;LGALS3;MNDA;ITGB2;STXBP3;ADAM10;RAB31;PTX3;RAP1A;PLD1;ENPP4;GSN;ITGAM;CD93;C3;ITGAX;TMEM63A;ATP…
GO:0050900	leukocyte migration	http://amigo,geneontology,org/amigo/term/GO:0050900	419	65	45.2538	1.43634	0.00170434	0.0335371	102;285;347;857;1398;1441;1880;1901;2059;2302;2321;2350;2534;2660;2683;3655;3676;3683;3684;3685;3687;3688;3689;3958;4099;4254;4323;4478;4973;5025;5781;6093;6279;6383;6387;6558;6566;6868;7010;7042;7060;7412;7424;7474;7525;8795;9023;9056;9420;9547;9943;11240;11314;23657;51192;57509;57580;58494;63940;65125;81704;83700;90865;90952;158747	PTPN11;MMP14;ANGPT2;CD300A;CXCL14;S100A8;B4GALT1;CRK;OLR1;DOCK8;CSF3R;APOD;TGFB2;P2RX4;FYN;CXCL12;PREX1;SLC7A7;VEGFC;GPR183;MOSPD2;PADI2;ADAM17;KITLG;CYP7B1;VCAM1;SLC7A11;EPS8;TEK;ITGB1;TNFRSF10B;S1PR1;ITGAL;MSN;CAV1;ITGA4;LGALS3;GPSM3;ITGB2;ESAM;ADAM10;SDC2;FLT1;JAM2;WNT5A;SLC16A1;FOLR2;OXSR1;ITGAM;WNK1;ITGA6;MAG;ITGAX;CKLF;ROCK1;IL33;MTUS1;FOXJ1;JAM3;SLC12A2;CH25H;YES1;THBS4;ITGAV;MSTN
GO:0043065	positive regulation of apoptotic process	http://amigo,geneontology,org/amigo/term/GO:0043065	606	94	65.4506	1.4362	0.000183278	0.00703031	102;308;317;355;429;472;580;604;658;824;835;857;958;1385;1495;1728;1785;1902;2152;2683;2934;3092;3625;3655;3676;3688;3717;4118;4296;4332;4488;4851;5027;5062;5074;5329;5519;5771;5978;6279;6285;6422;6423;6477;6498;6655;7027;7042;7046;7052;7072;7078;7098;7159;7474;8061;8439;8462;8692;8738;8743;8767;8795;9026;9113;9262;9459;9705;9770;10276;10392;10628;10672;22933;23076;23097;25816;26084;26123;26524;2…	S100B;ANXA5;STK17B;TIMP3;MAP3K11;TNFAIP8;ECSCR;SFRP1;SFRP2;MSX2;PAK2;BCL6;P2RX7;HYAL2;S100A8;B4GALT1;RGCC;NQO1;TCTN3;ATM;GNA13;TFDP1;BARD1;FOSL1;PLAUR;TGFB2;NOD1;TXNIP;SENP1;CRADD;ARHGEF6;HIP1R;PREX1;TNFSF10;CAPN2;CASP2;PTPN2;JAK2;SKIL;FAS;NLRC4;SIAH1;DNM2;PPP2R1B;PAWR;INHBB;TGM2;REST;NOTCH1;SIRT2;DIABLO;HIP1;CD40;RRP1B;F3;APAF1;ITGB1;TNFRSF10B;KLF11;PLEKHF1;FNIP1;NET1;CAV1;ITGA4;MNDA;TP53BP2;SOS…
GO:0043547	positive regulation of GTPase activity	http://amigo,geneontology,org/amigo/term/GO:0043547	400	62	43.2017	1.43513	0.00219259	0.040515	2;391;394;663;858;958;1398;1793;1901;2146;2302;3655;3688;3996;4650;5364;5906;5996;6102;6422;7474;8502;8826;9098;9448;9459;9639;9712;9732;9824;10276;10435;10507;23161;23232;23527;51735;54453;55619;57148;57186;57514;57522;57580;57636;64786;79774;80243;81704;83478;84173;91614;112574;116984;117289;120892;128272;139818;201176;253959;255520;257106	LRRK2;SNX13;GRTP1;LLGL1;ARHGAP30;SFRP1;CRK;USP6NL;DOCK8;ELMOD3;ARHGAP27;ARAP2;ARHGEF6;RALGAPB;ARHGAP31;PREX1;RHOG;DOCK11;IQGAP1;PKP4;TAGAP;RGS1;USP6;ARHGAP24;RIN2;RP2;ARHGAP23;MYO9B;CD40;TBC1D15;ARHGAP11A;BNIP2;ITGB1;S1PR1;DEPDC7;SEMA4D;RALGAPA1;NET1;PLXNB1;CDC42EP2;EZH2;RALGAPA2;MAP4K4;RAP1A;WNT5A;SRGAP1;ITGA6;RAPGEF6;ELMOD2;A2M;DOCK10;DOCK1;FOXJ1;SNX18;CAV2;ARHGEF19;TBC1D12;ACAP2;ARHGAP5;DOCK4;…
GO:0051241	negative regulation of multicellular organismal process	http://amigo,geneontology,org/amigo/term/GO:0051241	1143	177	123.449	1.43379	3.01355e-07	4.15094e-05	136;154;182;225;285;307;308;347;384;429;567;604;657;865;928;952;1027;1270;1407;1495;1902;2047;2247;2302;2551;2624;2660;2670;3082;3249;3398;3400;3475;3488;3625;3659;3707;3717;3728;4017;4038;4099;4163;4193;4211;4303;4488;4772;4780;4821;4846;4851;4857;4974;5025;5027;5080;5156;5270;5328;5329;5334;5345;5350;5376;5495;5771;5781;5925;5966;5978;5992;6093;6259;6285;6422;6423;6657;6662;6663;6696;6772;6781;…	S100B;ANXA5;MCC;PLAU;PTPN11;LRRK2;ANGPT2;OMG;TLR4;RBM15;B2M;ECSCR;MEIS1;STAT1;DYNLT1;CARD10;KREMEN1;PROCR;IFRD1;SFRP1;GPR37L1;SFRP2;MSX2;SEMA3C;THBS2;PMP22;BCL6;PLCL1;P2RX7;TOB1;KLF2;IFIH1;IRF1;STC1;CRY1;RGCC;NR2E1;AGO1;CD2AP;NDRG2;TULP3;PPM1B;FOXO4;PLAUR;SOX6;APOD;ITPKB;TGFB2;TOB2;LOXL2;GFAP;P2RX4;NFE2L2;EPHB1;JUP;KCNE3;MDM2;YBX3;HGF;LIMD1;DUSP10;VIM;RC3H1;FGF2;PTPN2;HPN;JAK2;RPS6KA5;ASPN;MTMR2;…
GO:0097190	apoptotic signaling pathway	http://amigo,geneontology,org/amigo/term/GO:0097190	582	90	62.8585	1.43179	0.000277222	0.00930261	317;355;472;658;672;754;835;857;952;1495;1655;2065;2070;2138;2534;2729;2730;2773;2934;3065;3082;3092;3625;3655;3685;3717;3916;3958;4118;4193;4254;4780;4846;4929;5025;5027;5062;5074;5329;5519;5771;5894;5970;6279;6387;6422;6423;6477;6498;6934;7027;7042;7046;7078;7098;7099;7159;7185;8065;8452;8531;8692;8725;8738;8743;8795;9026;9705;10210;10625;28996;29843;50484;55023;55075;56616;56658;60401;63979;64…	CUL3;LRRK2;TIMP3;RAF1;TLR4;RELA;BRCA1;SFRP1;SFRP2;PHIP;PAK2;LAMP1;P2RX7;GCLC;HYAL2;S100A8;GCLM;ATM;CUL5;CAAP1;TFDP1;PLAUR;TGFB2;PTTG1IP;SENP1;CRADD;URI1;UACA;P2RX4;NFE2L2;FYN;HIP1R;CXCL12;MDM2;EDA2R;TNFSF10;YBX3;TOPORS;HGF;CASP2;TRAF1;PTPN2;JAK2;SKIL;NOS3;EYA4;FAS;NR4A2;SIAH1;KITLG;PPP2R1B;PAWR;INHBB;DIABLO;HIP1;HDAC1;APAF1;TNFRSF10B;TMBIM1;DDX5;HIPK2;PLEKHF1;SGPP1;CAV1;RFFL;HIPK1;LGALS3;TP53BP2;…
GO:0002764	immune response-regulating signaling pathway	http://amigo,geneontology,org/amigo/term/GO:0002764	485	75	52.3821	1.43179	0.000864189	0.0210626	329;857;865;933;945;952;958;1147;1378;1398;1793;1997;2534;3127;3384;3551;3659;3665;3684;3689;3702;3958;4214;4332;4340;4651;4772;4893;5062;5074;5284;5336;5338;5583;5771;5894;5906;5970;6279;6885;7098;7099;7456;7525;8767;8780;9252;9473;9846;10006;10010;10333;10392;10666;10892;11119;11314;23191;26065;27040;51435;54726;54941;55366;55601;55824;57590;64135;64170;64332;64581;65125;83737;91543;149041	HLA-DRB5;RAF1;TLR4;RELA;CD33;BIRC2;ELF1;CD300A;OTUD4;PAK2;IRF7;S100A8;DDX60;PLCG2;IFIH1;IRF1;CRK;THEMIS2;NOD1;CLEC7A;FYN;BTN3A1;ABI1;PIGR;RC3H1;PTPN2;RPS6KA5;MAP3K1;CYFIP1;WDFY1;PAWR;LSM14A;ITK;CD40;LAT;CBFB;MYO10;LGR4;CD22;PLD2;CAV1;PAG1;NRAS;LGALS3;MNDA;MALT1;ITGB2;CARD9;RIOK3;RIPK2;RAP1A;MAP3K7;ICAM2;TLR6;RSAD2;SCARA3;ITGAM;TANK;CD226;ITCH;WNK1;RNF125;PRKCH;MOG;CR1;DOCK1;CHUK;IKBKB;CD38;WIPF1;…
GO:0000122	negative regulation of transcription by RNA polymerase II	http://amigo,geneontology,org/amigo/term/GO:0000122	835	129	90.1836	1.43042	1.47968e-05	0.000981884	429;571;604;857;865;1407;1523;1655;1739;2004;2117;2146;2263;2302;2307;2551;2624;2908;3065;3181;3398;3400;3665;4017;4090;4149;4188;4193;4194;4261;4286;4303;4488;4601;4774;4851;4929;5074;5080;5629;5771;5828;5925;5927;5933;5934;5966;5970;5978;6498;6657;6662;6670;6772;6886;6911;6929;6934;6935;6936;7022;7050;7101;7181;7227;7323;7514;7541;8284;8325;8452;8462;8531;8725;8726;8914;9603;9705;9745;9839;9960…	ETV3;CUL3;MDFI;RELA;USP3;CBX5;STAT1;UBE2D3;SUZ12;MTF2;ZNF451;MSX2;ZBTB14;IRF7;ZNF281;MAX;BCL6;CUX1;CIITA;XPO1;KLF2;KDM5A;CRY1;RBL1;TGIF1;NR2E1;RCOR1;THAP1;HNRNPA2B1;FOXO4;FOXS1;SOX6;ATF7IP;TXNIP;SP3;LOXL2;URI1;JDP2;MDM2;ATXN1L;FZD8;YBX3;MIER3;PTPN2;BACH1;ZFHX4;PAXBP1;SKIL;MXI1;KANK2;SOX21;ZBTB1;LEF1;PEX2;ZBTB7B;RBL2;NR3C1;EED;NR4A2;TCF3;BHLHE41;ZNF536;CDC73;RIF1;PAWR;NR2C1;BACH2;WWTR1;DICER1;TGIF…
GO:0002366	leukocyte activation involved in immune response	http://amigo,geneontology,org/amigo/term/GO:0002366	693	107	74.847	1.42958	8.10477e-05	0.00379796	102;136;240;272;317;391;538;567;604;718;847;867;945;958;1116;1378;1880;1992;2242;2624;2683;2760;2934;3417;3594;3606;3683;3684;3685;3687;3689;3728;3916;3920;3936;3958;4179;4257;4332;4853;4893;4973;5284;5328;5329;5336;5337;5547;5611;5806;5906;5908;6093;6279;6813;6814;6993;7037;7099;7130;7414;8560;8635;8767;8773;8826;8895;9341;9725;9846;9961;9984;10312;10892;11010;11031;11240;11314;11322;22875;22918…	LCP1;PLAU;GLIPR1;TLR4;CD33;B2M;PLEKHO2;DYNLT1;TMEM30A;CD300A;DEGS1;CMTM6;LAMP1;BCL6;S100A8;PLCG2;IL18;B4GALT1;OLR1;TMC6;PLAUR;EXOSC3;CAT;MGST1;RNASET2;JUP;IL12RB1;GM2A;ATP11A;RAP1B;SNAP23;FES;PIGR;RC3H1;ALOX5;ERP44;VCL;TCIRG1;RHOG;CBL;LEF1;IDH1;ZBTB7B;GPR183;DOCK11;CYFIP1;MOSPD2;IQGAP1;PADI2;LAMP2;TSPAN14;RAP2C;DERA;RIF1;CD40;ATP8B4;LAT;DNAJC3;APAF1;AMPD3;NOTCH2;CHI3L1;TMBIM1;ITGAL;ADORA2B;NRAS;S…
GO:0002757	immune response-activating signal transduction	http://amigo,geneontology,org/amigo/term/GO:0002757	454	70	49.034	1.42758	0.00136582	0.0285442	329;857;865;933;952;1147;1378;1398;1793;1997;2534;3127;3384;3551;3659;3665;3684;3689;3702;3958;4214;4332;4340;4651;4893;5062;5074;5336;5338;5583;5771;5894;5906;5970;6279;6885;7098;7099;7456;7525;8767;8780;9252;9473;10006;10010;10333;10392;10666;10892;11119;11314;23191;26065;27040;51435;54726;54941;55366;55601;55824;57590;64135;64170;64332;64581;65125;83737;91543;149041	HLA-DRB5;RAF1;TLR4;RELA;BIRC2;ELF1;CD300A;OTUD4;PAK2;IRF7;S100A8;DDX60;PLCG2;IFIH1;IRF1;CRK;THEMIS2;NOD1;CLEC7A;FYN;BTN3A1;ABI1;RC3H1;PTPN2;RPS6KA5;MAP3K1;CYFIP1;WDFY1;PAWR;LSM14A;ITK;LAT;CBFB;MYO10;LGR4;CD22;PLD2;CAV1;PAG1;NRAS;LGALS3;MNDA;MALT1;ITGB2;CARD9;RIOK3;RIPK2;RAP1A;MAP3K7;ICAM2;TLR6;RSAD2;SCARA3;ITGAM;TANK;CD226;ITCH;WNK1;RNF125;PRKCH;MOG;CR1;DOCK1;CHUK;IKBKB;CD38;WIPF1;NFKBIZ;YES1;TLR3
GO:0016032	viral process	http://amigo,geneontology,org/amigo/term/GO:0016032	707	109	76.3591	1.42747	7.40502e-05	0.00354311	567;636;857;858;905;950;1105;1378;1385;1655;1663;1739;2332;2534;2934;3065;3249;3551;3572;3643;3665;3685;3688;3791;3842;3916;4179;4193;4340;4599;4774;4780;4851;4864;5062;5156;5422;5479;5586;5610;5629;5698;5725;5806;5925;5933;5970;5978;6387;6502;6575;6667;6737;6772;6773;6885;6891;6908;6993;7037;7094;7431;7514;7726;8021;8065;8473;8692;8732;8850;8905;9213;9636;9712;10006;10010;10475;10492;10625;11016…	NUP214;RELA;RBM15;B2M;AP1S2;CBX5;STAT1;DYNLT1;FAM111A;STAT2;PAK2;IRF7;LAMP1;HYAL2;XPO1;FMR1;MX1;IFIH1;RBL1;ZC3HAV1;USP6NL;CUL5;RCOR1;ATF7IP;TLN1;NFE2L2;TRIM38;FYN;OGT;CXCL12;MDM2;ABI1;SLC20A2;VIM;ATF7;HPN;RNGTT;SYNCRIP;NPC1;UBR5;AP3M1;CRTC3;TBP;LEF1;ISG15;PDZD8;MON1B;TAP2;PPIB;PSMB9;INSR;REST;NOTCH1;MAVS;RRP1B;HDAC1;IL6ST;ITGB1;XPR1;DDX5;PTBP1;SP1;HIPK2;VPS37A;PARP10;CAV1;MDFIC;POLA1;DLG1;PKN2;KD…
GO:0006897	endocytosis	http://amigo,geneontology,org/amigo/term/GO:0006897	675	104	72.9029	1.42655	0.000110516	0.0048072	19;154;246;567;636;718;821;857;858;867;928;933;950;1398;1785;1793;2332;2350;2534;2624;2934;3092;3676;3683;3684;3685;3688;3689;3958;4017;4038;4040;4289;4481;4643;4646;4651;4864;5027;5167;5168;5286;5336;5338;5806;5906;6093;6457;6614;6900;7018;7037;7048;7052;7456;7474;7525;8527;8578;8674;8898;9026;9685;10006;10203;11031;11314;22918;23011;23048;23191;23209;23237;23433;23607;25938;26020;26119;27131;29…	LRRK2;B2M;NECAP2;CLINT1;CD300A;SIGLEC1;ENPP1;P2RX7;VAMP4;PLCG2;MSR1;FMR1;DGKD;APOBR;CRK;ARC;CD2AP;CANX;MYO18A;ARHGAP27;LOXL2;CLEC7A;CSNK1G1;FYN;HIP1R;ABI1;SNX5;EQTN;MTMR2;NPC1;MLC1;LRP4;RAB21;RHOJ;CBL;ADRB2;ATG3;CYFIP1;RHOQ;DNM2;SPG11;RIN2;TGM2;HIP1;MKLN1;SNX33;MYO10;ITGB1;SCARF1;ITGAL;SH3GL3;CD22;PLD2;CAV1;ITGA4;CD9;LRP10;ALOX15;GATA2;MYO1E;LGALS3;ITGB2;LDLRAP1;RAB31;MICALL1;SCARB2;PTX3;ENPP2;SB…
GO:0000904	cell morphogenesis involved in differentiation	http://amigo,geneontology,org/amigo/term/GO:0000904	714	110	77.1151	1.42644	7.07708e-05	0.00346697	102;658;1267;1385;1398;1523;1785;1793;2047;2195;2263;2332;2534;2549;2803;3398;3475;3676;3685;3688;3792;3913;3915;3996;4038;4099;4756;4851;4891;4915;4929;4974;5080;5212;5364;5365;5454;5629;5781;5803;5925;6093;6259;6285;6383;6387;6477;6498;6683;6696;6781;6886;6900;7010;7101;7414;7474;8322;8452;9113;9252;9341;9839;9846;10006;10507;10512;10611;10818;10979;11078;23011;23022;23189;23191;23237;23303;233…	S100B;PTPN11;CUL3;LRRK2;OMG;LLGL1;FRMD6;IFRD1;FGFRL1;KEL;SEMA3C;C1GALT1C1;CUX1;ADNP;SSH2;FMR1;STC1;CRK;NR2E1;LAMB2;ARC;FLRT2;SPAST;ZSWIM6;UNK;FYN;EPHB1;CXCL12;PREX1;ABI1;RPS6KA5;SKIL;VCL;VWA1;LRP4;RAB21;LEF1;PALLD;VIT;CYFIP1;VANGL2;NR4A2;SPP1;SIAH1;DNM2;HEG1;NTRK2;SPG11;GOLGA4;NOTCH1;ID2;PEAK1;TEK;TRIOBP;LAMC1;ITGB1;DOCK5;SOX17;SEMA4D;TAL1;ITGA4;DRAXIN;PLXNB1;RYK;BMPR1B;TMEM106B;FAT1;ADAM10;SDC2;…
GO:0009968	negative regulation of signal transduction	http://amigo,geneontology,org/amigo/term/GO:0009968	1202	185	129.821	1.42504	2.44682e-07	3.42216e-05	154;187;347;355;472;604;636;672;754;780;845;857;858;867;868;933;1407;1452;1495;1739;1785;1902;1997;2047;2065;2070;2122;2138;2146;2263;2321;2534;2624;2660;2696;2729;2730;2773;3065;3082;3488;3643;3655;3685;3688;3791;3958;4038;4040;4052;4163;4179;4188;4193;4323;4772;4780;4846;4851;4915;4929;5027;5074;5156;5167;5270;5311;5329;5341;5495;5654;5771;5782;5894;5925;5970;5992;5996;6259;6387;6422;6423;6477;…	MCC;CUL3;HTRA1;MMP14;LRRK2;TIMP3;RAF1;MDFI;TLR4;RELA;CSNK1A1;TGFBR3;BRCA1;SNX13;UBR2;STAT1;ELF1;CD300A;KREMEN1;SFRP1;ZNF451;GPR37L1;SFRP2;PHIP;AMER2;OTUD4;SAMHD1;BCL6;ENPP1;P2RX7;GCLC;DDR1;HYAL2;GCLM;TOB1;CRY1;CD2AP;ATM;CAAP1;NDRG2;TULP3;PPM1B;PLAUR;CBLB;APOD;TGFB2;STAM2;BICC1;PTTG1IP;URI1;NFE2L2;FYN;EPHB1;CXCL12;MDM2;MED13;TNFSF10;YBX3;HGF;LIMD1;SNX5;MBIP;DUSP10;PTPN2;ASPN;MTMR2;HOMER3;SKIL;NOS3…
GO:0002694	regulation of leukocyte activation	http://amigo,geneontology,org/amigo/term/GO:0002694	481	74	51.9501	1.42444	0.00107735	0.0245468	136;196;384;472;604;857;865;933;952;958;1326;1378;1739;1880;2242;2302;2534;2624;2934;3398;3572;3594;3606;3659;3684;3689;3707;3916;3958;4179;4323;4332;5062;5074;5771;5781;6422;6813;6935;7037;7048;7099;7412;7474;7525;8654;8767;9173;9306;9341;9846;9984;10333;10666;10673;10892;11221;11314;22890;27040;51010;51043;55183;55824;57678;64332;81704;83737;90865;115650;120892;149041;286410;399687	PTPN11;MMP14;LRRK2;TLR4;CD300A;SFRP1;MAP3K8;PAK2;LAMP1;BCL6;IL18;IRF1;DOCK8;ATM;MYO18A;EXOSC3;ITPKB;FYN;IL12RB1;FES;DUSP10;RC3H1;PTPN2;ZBTB1;AHR;ZBTB7B;GPR183;TNFSF13B;RIF1;PAWR;VCAM1;CD40;ID2;LAT;ARG2;IL6ST;CBFB;PDE5A;ADORA2B;TNFRSF13C;CD22;CAV1;PAG1;GATA2;DLG1;LGALS3;MNDA;MALT1;ITGB2;TGFBR2;RIPK2;TFRC;WNT5A;TLR6;GSN;ITGAM;VAMP3;CD226;ITCH;ZEB1;GPAM;IL33;STXBP2;SOCS6;CR1;THOC1;FOXJ1;CD38;NFKBIZ;…
GO:0098609	cell-cell adhesion	http://amigo,geneontology,org/amigo/term/GO:0098609	807	124	87.1595	1.42268	2.79565e-05	0.0016188	182;246;384;604;857;865;928;1266;1326;1465;1495;1739;2113;2195;2302;2534;3384;3556;3572;3594;3606;3655;3659;3676;3683;3684;3685;3687;3688;3689;3707;3717;3728;3958;4040;4099;4155;4179;4478;4651;4815;5010;5062;5074;5098;5101;5156;5270;5341;5345;5365;5771;5781;5962;5970;6093;6279;6387;6614;6657;6662;6814;6900;7037;7042;7048;7060;7094;7412;7414;7474;7525;8502;8641;8654;8754;8763;8767;9306;9708;10507;…	PTPN11;RELA;CLDN15;PCDHA2;PCDH18;CD300A;FGFRL1;MAP3K8;PAK2;SIGLEC1;BCL6;S100A8;IL18;IRF1;RGCC;DOCK8;PCDHGB6;CD2AP;ATP2C1;ITPKB;TGFB2;TLN1;PCDHGB4;FYN;JUP;CXCL12;IL12RB1;DUSP10;RC3H1;PTPN2;JAK2;VCL;ZBTB1;LEF1;PALLD;JAG1;ZBTB7B;PCDHGA8;PCDHGB7;TNFSF13B;PKP4;CSRP1;SERPINE2;CNN3;SERPINF2;PAWR;VCAM1;SLC7A11;ARG2;IL6ST;CBFB;ETS1;MYO10;VMP1;SOX2;PDE5A;ITGB1;ITGAL;SEMA4D;MSN;CERCAM;CD164;TNFRSF13C;CAV1;I…
GO:0001775	cell activation	http://amigo,geneontology,org/amigo/term/GO:0001775	1335	205	144.186	1.42178	6.07258e-08	1.10412e-05	102;136;196;240;272;317;384;391;472;538;567;604;718;847;857;865;867;928;933;945;952;954;958;1116;1270;1326;1378;1465;1739;1880;1992;2047;2242;2302;2534;2624;2683;2729;2730;2760;2768;2934;3398;3417;3572;3594;3606;3659;3676;3683;3684;3685;3687;3688;3689;3702;3707;3709;3717;3728;3916;3920;3936;3958;4066;4179;4257;4323;4332;4478;4791;4846;4853;4893;4973;5025;5027;5062;5074;5156;5270;5284;5316;5328;53…	LCP1;PLAU;PTPN11;MMP14;LRRK2;RAF1;GLIPR1;TLR4;CD33;B2M;PLEKHO2;DYNLT1;TMEM30A;CD300A;SFRP1;DEGS1;MAP3K8;CMTM6;PAK2;LAMP1;C1GALT1C1;BCL6;P2RX7;GCLC;HYAL2;S100A8;PLCG2;GCLM;IL18;B4GALT1;IRF1;DGKD;RGCC;OLR1;DOCK8;ATM;GNA13;TMC6;MYO18A;PLAUR;TXLNA;EXOSC3;ITPKB;TLN1;CAT;SP3;MGST1;CLEC7A;BATF2;P2RX4;FYN;EPHB1;RNASET2;BTN3A1;JUP;IL12RB1;PREX1;GM2A;FZD8;ATP11A;RAP1B;SNAP23;FES;PIGR;DUSP10;RC3H1;ALOX5;PTP…
GO:0002263	cell activation involved in immune response	http://amigo,geneontology,org/amigo/term/GO:0002263	697	107	75.279	1.42138	0.000102185	0.00450952	102;136;240;272;317;391;538;567;604;718;847;867;945;958;1116;1378;1880;1992;2242;2624;2683;2760;2934;3417;3594;3606;3683;3684;3685;3687;3689;3728;3916;3920;3936;3958;4179;4257;4332;4853;4893;4973;5284;5328;5329;5336;5337;5547;5611;5806;5906;5908;6093;6279;6813;6814;6993;7037;7099;7130;7414;8560;8635;8767;8773;8826;8895;9341;9725;9846;9961;9984;10312;10892;11010;11031;11240;11314;11322;22875;22918…	LCP1;PLAU;GLIPR1;TLR4;CD33;B2M;PLEKHO2;DYNLT1;TMEM30A;CD300A;DEGS1;CMTM6;LAMP1;BCL6;S100A8;PLCG2;IL18;B4GALT1;OLR1;TMC6;PLAUR;EXOSC3;CAT;MGST1;RNASET2;JUP;IL12RB1;GM2A;ATP11A;RAP1B;SNAP23;FES;PIGR;RC3H1;ALOX5;ERP44;VCL;TCIRG1;RHOG;CBL;LEF1;IDH1;ZBTB7B;GPR183;DOCK11;CYFIP1;MOSPD2;IQGAP1;PADI2;LAMP2;TSPAN14;RAP2C;DERA;RIF1;CD40;ATP8B4;LAT;DNAJC3;APAF1;AMPD3;NOTCH2;CHI3L1;TMBIM1;ITGAL;ADORA2B;NRAS;S…
GO:0051254	positive regulation of RNA metabolic process	http://amigo,geneontology,org/amigo/term/GO:0051254	1668	256	180.151	1.42103	1.08229e-09	4.68526e-07	86;154;182;196;329;391;429;466;472;571;657;658;672;745;865;902;905;952;958;1030;1147;1385;1655;1663;1785;1901;1997;2004;2113;2122;2138;2246;2247;2263;2302;2521;2551;2553;2624;2660;2908;2957;3065;3082;3150;3398;3400;3551;3606;3643;3655;3659;3665;3728;4040;4060;4066;4090;4149;4211;4261;4286;4303;4603;4646;4772;4774;4780;4791;4821;4851;4929;5080;5241;5311;5316;5324;5345;5451;5454;5455;5629;5894;5925…	RAF1;TLR4;RELA;RBM15;DTX3L;DDX17;CDKN2B;BRCA1;TBX19;MEIS1;BIRC2;NOL11;EGLN1;STAT1;ELF1;INSIG2;GPBP1;MTF2;VEZF1;TRA2B;SFRP1;SFRP2;PHIP;SLC38A3;IRF7;YTHDF3;CCNH;ZNF281;MAX;GPBP1L1;USP16;ACTL6A;MYBL1;TAF12;CIITA;HYAL2;ZXDC;TOB1;KLF2;TAF2;IL18;ABHD14B;IRF1;CRLF3;PNPT1;KDM5A;RGCC;RBL1;NR2E1;ZC3HAV1;SETD3;AGO1;ATM;TFDP1;NCOA3;FOXO4;FOSL1;SOX6;ATF7IP;TGFB2;SENP1;SP3;MBTPS2;NFE2L2;MED20;JUP;SMARCA5;OGT;S…
GO:0022008	neurogenesis	http://amigo,geneontology,org/amigo/term/GO:0022008	1551	238	167.515	1.42077	4.7184e-09	1.27516e-06	102;182;347;429;443;466;538;567;604;657;658;745;780;928;950;952;1203;1267;1270;1385;1398;1495;1523;1785;1880;1901;1902;2047;2065;2138;2146;2242;2263;2332;2534;2549;2624;2670;2803;2934;3065;3082;3371;3398;3400;3475;3572;3676;3688;3717;3766;3792;3913;3996;4038;4040;4099;4124;4134;4193;4211;4323;4756;4780;4821;4851;4891;4915;4929;4974;5025;5062;5080;5194;5270;5324;5354;5364;5365;5376;5454;5456;5501;…	S100B;ROM1;CLMN;PTPN11;PPP1CC;MMP14;LRRK2;OMG;STRN;TLR4;RELA;B2M;MAPK6;ALKBH1;SUN2;LLGL1;MEIS1;DYNLT1;TMEM30A;IFRD1;SFRP1;GPR37L1;SFRP2;KCNJ10;KEL;UBA6;PAK2;SEMA3C;PMP22;BCL6;CUX1;ADNP;DDR1;S100A8;SSH2;POU3F4;FMR1;LAMA1;CRK;NR2E1;PHGDH;LAMB2;ARC;NDE1;TULP3;FLRT2;SPAST;SOX6;APOD;ZSWIM6;TGFB2;CLN5;GFAP;UNK;P2RX4;NFE2L2;FYN;EPHB1;KIF20B;CXCL12;THOC2;MDM2;PREX1;ABI1;FZD8;SYNE2;TOPORS;TNC;HGF;FES;DUSP…
GO:0002252	immune effector process	http://amigo,geneontology,org/amigo/term/GO:0002252	1141	175	123.233	1.42007	6.70457e-07	8.12684e-05	2;102;136;182;240;272;317;329;391;538;567;604;718;847;867;933;945;958;1116;1378;1398;1739;1793;1880;1992;2242;2302;2534;2624;2635;2683;2760;2934;3417;3437;3594;3606;3659;3665;3683;3684;3685;3687;3689;3728;3916;3920;3936;3958;4179;4257;4332;4599;4651;4853;4893;4973;5027;5272;5284;5328;5329;5336;5337;5338;5495;5547;5610;5611;5654;5806;5906;5908;5970;6035;6093;6279;6502;6772;6773;6813;6814;6868;6885…	LCP1;PLAU;HTRA1;GLIPR1;TLR4;RELA;CD33;DTX3L;B2M;DDX17;PLEKHO2;BIRC2;STAT1;DYNLT1;TMEM30A;CD300A;FAM111A;DEGS1;STAT2;CMTM6;IRF7;LAMP1;SAMHD1;BCL6;P2RX7;HYAL2;S100A8;DDX60;PLCG2;MX1;IL18;B4GALT1;IFIH1;IRF1;RGCC;CRK;ZC3HAV1;OLR1;TMC6;MYO18A;PPM1B;PLAUR;EXOSC3;TGFB2;CAT;MGST1;TRIM38;FYN;RNASET2;JUP;IL12RB1;GM2A;ABI1;ATP11A;RAP1B;SNAP23;FES;PIGR;DUSP10;RC3H1;ALOX5;ERP44;IFIT3;ABCC9;VCL;TCIRG1;RHOG;ZMP…
GO:0006644	phospholipid metabolic process	http://amigo,geneontology,org/amigo/term/GO:0006644	470	72	50.762	1.41838	0.00140224	0.0289512	246;391;472;824;2065;2181;2246;2247;2263;2321;2534;2549;3082;3417;3613;3992;4254;5130;5156;5168;5279;5286;5287;5305;5321;5333;5336;5337;5338;5341;5781;5783;7010;8821;8895;8898;9107;9306;9846;9926;10818;22908;23446;23556;50640;51099;51205;51227;54928;55300;55326;55500;55650;56261;56994;57664;57678;65977;81537;84188;84668;84725;93183;114882;116150;126969;133121;154141;166929;171586;256987;259230	FADS1;PTPN11;PLCD1;ACP6;PLCG2;ATM;OSBPL8;MTMR6;IMPAD1;PI4K2B;FYN;ETNK1;FAM126A;PIGP;LPGAT1;AGPAT5;HGF;NUS1;IMPA2;CAPN2;FGF2;MTMR2;INPP4B;PIGC;RHOG;IDH1;PLEKHA3;SACM1L;KITLG;PLEKHA4;FGF1;FAR1;PIGM;ABHD5;TEK;GPCPD1;SGPP1;PLD2;ALOX15;PLEK;ENPP2;ACSL3;PIGN;PLEKHA8;SGMS1;FLT1;SGMS2;ABHD3;PLD1;PIK3C2B;MBOAT1;CHPT1;PDGFRA;PIP4K2A;PTPN13;GPAM;PLA2G4A;SOCS6;PIGV;SLC44A1;PCYT1A;GAB1;FGFR2;SLC44A3;ENPP6;GAB…
GO:0071900	regulation of protein serine/threonine kinase activity	http://amigo,geneontology,org/amigo/term/GO:0071900	497	76	53.6781	1.41585	0.00110463	0.024593	136;154;857;900;902;905;958;1027;1030;1326;1398;1902;2146;2246;2247;2321;3082;3643;3717;4040;4214;4254;4296;4515;5027;5610;5629;5781;5894;6422;6423;6885;7046;7099;7474;8322;8325;8491;8654;8692;8754;8767;8826;8850;9043;9113;9134;9802;9839;10333;10392;10746;10818;11183;11221;11314;11329;23328;26524;26973;28984;29969;51562;54619;54757;57018;57216;57493;65125;80824;81669;94056;120892;151195;161742;19…	CHORDC1;PTPN11;LRRK2;RAF1;MAP3K11;TLR4;CDKN2B;CD300A;SFRP1;SFRP2;MAP3K8;CCNH;P2RX7;HYAL2;RGCC;CRK;CCNYL1;NOD1;DAZAP2;MAP4K3;FZD8;HGF;MBIP;DUSP10;FGF2;JAK2;MAP3K1;MAP4K5;ADRB2;SYAP1;IQGAP1;VANGL2;CCNJ;CCNE2;KITLG;HEG1;FGF1;INSR;CD40;SPRED1;PDE5A;DUSP16;MLKL;ADORA2B;CAV1;MDFIC;CDKN1B;EZH2;LRP6;ADAM9;EIF2AK2;RIPK2;FLT1;WNT5A;MAP3K7;TLR6;CCNL1;LATS1;MTCP1;WNK1;ZEB2;CCNT2;TGFBR1;FAM20A;SASH1;FZD4;LPAR…
GO:1903508	positive regulation of nucleic acid-templated transcription	http://amigo,geneontology,org/amigo/term/GO:1903508	1583	242	170.971	1.41545	4.84295e-09	1.27516e-06	86;154;182;196;329;391;429;466;472;571;657;658;672;745;865;902;905;952;958;1030;1147;1385;1663;1785;1901;1997;2004;2113;2122;2138;2246;2247;2263;2302;2521;2551;2553;2624;2660;2908;2957;3065;3082;3150;3398;3400;3551;3606;3643;3655;3659;3665;3728;4040;4060;4066;4090;4149;4211;4261;4286;4303;4603;4646;4772;4774;4780;4791;4821;4851;4929;5080;5241;5311;5316;5324;5345;5451;5454;5455;5629;5894;5925;5927…	RAF1;TLR4;RELA;RBM15;DTX3L;DDX17;CDKN2B;BRCA1;TBX19;MEIS1;BIRC2;NOL11;EGLN1;STAT1;ELF1;INSIG2;GPBP1;MTF2;VEZF1;SFRP1;SFRP2;PHIP;SLC38A3;IRF7;CCNH;ZNF281;MAX;GPBP1L1;USP16;ACTL6A;MYBL1;TAF12;CIITA;HYAL2;ZXDC;KLF2;TAF2;IL18;ABHD14B;IRF1;CRLF3;KDM5A;RGCC;RBL1;NR2E1;SETD3;AGO1;ATM;TFDP1;NCOA3;FOXO4;FOSL1;SOX6;ATF7IP;TGFB2;SENP1;SP3;MBTPS2;NFE2L2;MED20;JUP;SMARCA5;OGT;SERTAD3;MED13;FZD8;TOPORS;HGF;ZIC…
GO:1902680	positive regulation of RNA biosynthetic process	http://amigo,geneontology,org/amigo/term/GO:1902680	1584	242	171.079	1.41455	5.13281e-09	1.27516e-06	86;154;182;196;329;391;429;466;472;571;657;658;672;745;865;902;905;952;958;1030;1147;1385;1663;1785;1901;1997;2004;2113;2122;2138;2246;2247;2263;2302;2521;2551;2553;2624;2660;2908;2957;3065;3082;3150;3398;3400;3551;3606;3643;3655;3659;3665;3728;4040;4060;4066;4090;4149;4211;4261;4286;4303;4603;4646;4772;4774;4780;4791;4821;4851;4929;5080;5241;5311;5316;5324;5345;5451;5454;5455;5629;5894;5925;5927…	RAF1;TLR4;RELA;RBM15;DTX3L;DDX17;CDKN2B;BRCA1;TBX19;MEIS1;BIRC2;NOL11;EGLN1;STAT1;ELF1;INSIG2;GPBP1;MTF2;VEZF1;SFRP1;SFRP2;PHIP;SLC38A3;IRF7;CCNH;ZNF281;MAX;GPBP1L1;USP16;ACTL6A;MYBL1;TAF12;CIITA;HYAL2;ZXDC;KLF2;TAF2;IL18;ABHD14B;IRF1;CRLF3;KDM5A;RGCC;RBL1;NR2E1;SETD3;AGO1;ATM;TFDP1;NCOA3;FOXO4;FOSL1;SOX6;ATF7IP;TGFB2;SENP1;SP3;MBTPS2;NFE2L2;MED20;JUP;SMARCA5;OGT;SERTAD3;MED13;FZD8;TOPORS;HGF;ZIC…
GO:0071345	cellular response to cytokine stimulus	http://amigo,geneontology,org/amigo/term/GO:0071345	1015	155	109.624	1.41392	3.90579e-06	0.000334977	240;246;329;361;567;604;672;821;824;829;857;865;867;958;1116;1147;1270;1326;1385;1398;1438;1441;1896;1901;1997;2059;2117;2152;2247;2534;2635;2730;2934;3082;3127;3181;3185;3437;3454;3551;3556;3572;3594;3601;3606;3659;3665;3676;3684;3687;3688;3689;3717;3799;3936;4144;4261;4332;4478;4599;4780;5062;5080;5451;5771;5781;5782;5783;5803;5908;5970;5990;6387;6422;6558;6657;6662;6737;6772;6773;6813;6814;686…	ETV3;LCP1;PTPN11;HLA-DRB5;CSF2RA;TLR4;RELA;ZFAND6;RBM15;B2M;BRCA1;BIRC2;STAT1;ELF1;MTF2;SFRP1;IFNAR1;STAT2;MAP3K8;OTUD4;PAK2;IRF7;SAMHD1;BCL6;CIITA;HYAL2;GCLM;KLF2;MX1;IL18;IRF1;PNPT1;CRK;DOCK8;CSF3R;CANX;HNRNPA2B1;TXLNA;NOD1;IL15RA;NFE2L2;TRIM38;FYN;SMARCA5;CXCL12;IL12RB1;EDA2R;YBX3;HGF;RAP1B;CAPN2;TRAF1;VIM;RC3H1;ALOX5;FGF2;PTPN2;JAK2;RPS6KA5;IFIT3;RFX2;SYNCRIP;NMI;CBL;RNF138;VEGFC;LEF1;ISG15;P…
GO:0001501	skeletal system development	http://amigo,geneontology,org/amigo/term/GO:0001501	506	77	54.6502	1.40896	0.00118191	0.0258012	176;249;538;657;658;1112;1116;1739;2121;2138;2247;2263;3696;4017;4040;4060;4090;4188;4211;4323;4488;4853;5027;5156;5212;5305;5364;5479;5781;5970;6259;6422;6423;6662;6670;6781;6886;6935;7010;7042;7045;7046;7048;7227;7289;7398;7474;7482;8692;9321;9507;9770;10006;10220;10269;10507;22856;23169;25976;51141;51320;51360;51435;51715;51804;53834;54928;55553;55636;56987;57560;64399;64764;64856;83452;85301;…	PTPN11;MMP14;MDFI;RELA;MEIS1;RAB23;INSIG2;SFRP1;FGFRL1;SFRP2;MSX2;P2RX7;BBX;HYAL2;STC1;TULP3;SOX6;IMPAD1;TGFB2;SP3;LOXL2;MBTPS2;COL27A1;ABI1;TGFBI;EVC;WNT2B;FGF2;VWA1;ALPL;ZMPSTE24;GDF11;USP1;VIT;RDH10;PPIB;MEX3C;LUM;TEK;NOTCH2;CHI3L1;SLC35D1;FOXN3;SEMA4D;TAL1;PLXNB1;CHSY1;RYK;DLG1;SOX9;BMPR1B;ACAN;LRP6;TGFBR2;WNT5A;RASSF2;RAB33B;SIX4;PDGFRA;SCARA3;CHD7;PIP4K2A;ZEB1;TGFBR1;TIPARP;TRIP11;ADAMTS4;C…
GO:0045860	positive regulation of protein kinase activity	http://amigo,geneontology,org/amigo/term/GO:0045860	513	78	55.4062	1.40778	0.0011289	0.0249517	136;154;905;958;1027;1116;1326;1398;1739;1902;2065;2146;2246;2247;2321;2534;3082;3606;3643;3717;4214;4254;4296;4515;4915;5027;5062;5610;5629;5781;5894;5906;6868;6885;6886;7042;7046;7048;7098;7099;7474;8322;8325;8491;8654;8754;8767;8795;8826;9043;9448;9770;9802;9839;9943;10006;10333;10392;10746;10818;10892;11183;11314;23328;23394;27040;28984;29775;29969;54757;55704;57216;65125;94056;114882;120892;…	PTPN11;LRRK2;RAF1;MAP3K11;TLR4;CARD10;CD300A;MAP3K8;PAK2;P2RX7;ADNP;IL18;RGCC;CRK;CCNYL1;OSBPL8;TGFB2;NOD1;FYN;DAZAP2;ABI1;MAP4K3;FZD8;HGF;FGF2;JAK2;MAP3K1;MAP4K5;ADRB2;SYAP1;IQGAP1;VANGL2;ADAM17;KITLG;NTRK2;FGF1;INSR;CD40;LAT;PDE5A;TNFRSF10B;CHI3L1;MLKL;TAL1;ADORA2B;MDFIC;DLG1;MALT1;CDKN1B;EZH2;TGFBR2;ADAM9;EIF2AK2;MAP4K4;RIPK2;FLT1;RAP1A;WNT5A;MAP3K7;RASSF2;TLR6;OXSR1;MTCP1;WNK1;ZEB2;CCNT2;TGFB…
GO:0016570	histone modification	http://amigo,geneontology,org/amigo/term/GO:0016570	455	69	49.142	1.4041	0.00225942	0.0414121	86;472;604;672;2070;2122;2138;2146;2332;2624;3065;3717;5927;5978;6883;6885;7324;7403;7404;7994;8202;8284;8473;8726;8850;9252;9767;9960;10269;10600;11105;11177;11240;22823;22933;23186;23304;23512;26036;26097;26147;51043;51176;51366;51562;54790;55167;55183;55274;56254;56916;57708;58508;79577;80218;80312;80853;80854;84193;84333;84444;94104;120892;122953;151050;151636;166968;200424;221656	LRRK2;DTX3L;BRCA1;USP3;CHTOP;UBR2;JADE3;SUZ12;KDM6A;MTF2;ZNF451;UBE2E1;BCL6;USP16;ACTL6A;TAF12;FMR1;KDM5A;SETD3;ATM;RCOR1;KDM1B;UTY;NCOA3;JDP2;OGT;MIER3;MBIP;JAK2;RPS6KA5;PAXBP1;BAZ1A;UBR5;NAA50;EYA4;ZMPSTE24;LEF1;ZBTB7B;EED;PADI2;CDC73;MECOM;RIF1;MSL2;SMARCAD1;REST;SIRT2;HDAC1;KAT6A;PRDM7;GATA2;SETD7;EZH2;PHF10;KDM7A;MIER1;MAP3K7;PCGF5;TET3;RNF20;PHF19;DOT1L;TET2;KDM5D;TET1;KAT2B;EYA1;KMT2C;KANS…
GO:0048870	cell motility	http://amigo,geneontology,org/amigo/term/GO:0048870	1518	230	163.951	1.40286	2.68602e-08	5.67875e-06	102;182;285;308;347;391;429;472;538;657;667;780;857;958;1398;1441;1495;1793;1880;1901;1902;2047;2059;2065;2113;2152;2195;2242;2246;2247;2302;2321;2350;2534;2549;2624;2660;2683;2752;2768;3082;3488;3643;3655;3676;3683;3684;3685;3687;3688;3689;3691;3696;3717;3728;3791;3915;3936;3958;4017;4099;4162;4163;4193;4254;4286;4303;4323;4478;4488;4780;4846;4851;4915;4929;4973;5025;5080;5156;5168;5194;5270;528…	ANXA5;MCC;LCP1;PLAU;PTPN11;CUL3;MMP14;LRRK2;RAF1;ANGPT2;GLUL;TGFBR3;ALKBH1;SUN2;STAT1;CARD10;CD300A;SFRP1;CXCL14;RRAS2;SFRP2;MSX2;EFHC1;SEMA3C;DDR1;HYAL2;S100A8;B4GALT1;LAMA1;STC1;RGCC;CRK;NR2E1;ARC;OLR1;DOCK8;CD2AP;NDE1;ATM;CSF3R;GNA13;CCNYL1;MYO18A;OSBPL8;FOXO4;FLRT2;APOD;TGFB2;FGFR1OP;LOXL2;UNK;P2RX4;NFE2L2;FYN;EPHB1;KIF20B;JUP;CXCL12;MDM2;PREX1;FMNL3;SYNE2;HGF;MAPRE1;NUS1;ABHD2;FES;LIMD1;DUSP…
GO:0051674	localization of cell	http://amigo,geneontology,org/amigo/term/GO:0051674	1518	230	163.951	1.40286	2.68602e-08	5.67875e-06	102;182;285;308;347;391;429;472;538;657;667;780;857;958;1398;1441;1495;1793;1880;1901;1902;2047;2059;2065;2113;2152;2195;2242;2246;2247;2302;2321;2350;2534;2549;2624;2660;2683;2752;2768;3082;3488;3643;3655;3676;3683;3684;3685;3687;3688;3689;3691;3696;3717;3728;3791;3915;3936;3958;4017;4099;4162;4163;4193;4254;4286;4303;4323;4478;4488;4780;4846;4851;4915;4929;4973;5025;5080;5156;5168;5194;5270;528…	ANXA5;MCC;LCP1;PLAU;PTPN11;CUL3;MMP14;LRRK2;RAF1;ANGPT2;GLUL;TGFBR3;ALKBH1;SUN2;STAT1;CARD10;CD300A;SFRP1;CXCL14;RRAS2;SFRP2;MSX2;EFHC1;SEMA3C;DDR1;HYAL2;S100A8;B4GALT1;LAMA1;STC1;RGCC;CRK;NR2E1;ARC;OLR1;DOCK8;CD2AP;NDE1;ATM;CSF3R;GNA13;CCNYL1;MYO18A;OSBPL8;FOXO4;FLRT2;APOD;TGFB2;FGFR1OP;LOXL2;UNK;P2RX4;NFE2L2;FYN;EPHB1;KIF20B;JUP;CXCL12;MDM2;PREX1;FMNL3;SYNE2;HGF;MAPRE1;NUS1;ABHD2;FES;LIMD1;DUSP…
GO:0048699	generation of neurons	http://amigo,geneontology,org/amigo/term/GO:0048699	1454	220	157.038	1.40093	6.31042e-08	1.12486e-05	102;182;347;429;443;466;538;567;604;657;658;780;950;952;1203;1267;1270;1385;1398;1495;1523;1785;1880;1901;1902;2047;2138;2146;2242;2263;2332;2534;2549;2624;2670;2803;3065;3082;3371;3398;3400;3475;3572;3676;3688;3717;3792;3913;3996;4038;4040;4099;4124;4134;4193;4211;4756;4780;4821;4851;4891;4915;4929;4974;5025;5062;5080;5194;5270;5324;5354;5364;5365;5376;5454;5456;5501;5583;5597;5629;5653;5756;578…	S100B;ROM1;CLMN;PTPN11;PPP1CC;LRRK2;OMG;STRN;RELA;B2M;MAPK6;ALKBH1;LLGL1;MEIS1;DYNLT1;TMEM30A;IFRD1;SFRP1;GPR37L1;SFRP2;KEL;UBA6;PAK2;SEMA3C;PMP22;BCL6;CUX1;ADNP;DDR1;SSH2;POU3F4;FMR1;LAMA1;CRK;NR2E1;PHGDH;LAMB2;ARC;NDE1;TULP3;FLRT2;SPAST;APOD;ZSWIM6;TGFB2;CLN5;GFAP;UNK;P2RX4;NFE2L2;FYN;EPHB1;KIF20B;CXCL12;THOC2;MDM2;PREX1;ABI1;FZD8;TOPORS;TNC;HGF;FES;DUSP10;VIM;WNT2B;JAK2;RPS6KA5;METTL14;MTMR2;S…
GO:0023057	negative regulation of signaling	http://amigo,geneontology,org/amigo/term/GO:0023057	1309	198	141.378	1.4005	3.19517e-07	4.33541e-05	154;187;308;347;355;472;604;636;672;754;780;845;857;858;867;868;933;952;1407;1452;1495;1739;1785;1902;1997;2047;2065;2070;2122;2138;2146;2263;2321;2332;2534;2624;2660;2696;2729;2730;2773;3065;3082;3488;3625;3643;3655;3685;3688;3791;3958;4038;4040;4052;4163;4179;4188;4193;4323;4772;4780;4846;4851;4915;4929;5027;5074;5156;5167;5270;5311;5329;5341;5495;5654;5771;5781;5782;5894;5906;5908;5925;5970;59…	ANXA5;MCC;PTPN11;CUL3;HTRA1;MMP14;LRRK2;TIMP3;RAF1;MDFI;TLR4;RELA;CSNK1A1;TGFBR3;BRCA1;SNX13;UBR2;STAT1;ELF1;CD300A;SYTL4;KREMEN1;SFRP1;ZNF451;GPR37L1;SFRP2;PHIP;AMER2;OTUD4;SAMHD1;BCL6;ENPP1;P2RX7;GCLC;ADNP;DDR1;HYAL2;GCLM;TOB1;FMR1;CRY1;ARC;CD2AP;ATM;CAAP1;NDRG2;TULP3;PPM1B;PLAUR;CBLB;APOD;TGFB2;STAM2;BICC1;PTTG1IP;URI1;NFE2L2;FYN;EPHB1;CXCL12;MDM2;MED13;TNFSF10;YBX3;HGF;RAP1B;LIMD1;SNX5;MBIP;D…
GO:0071407	cellular response to organic cyclic compound	http://amigo,geneontology,org/amigo/term/GO:0071407	536	81	57.8903	1.3992	0.00109809	0.024593	19;196;249;366;672;840;845;857;865;1027;1407;1495;1655;1785;2146;2350;2551;2660;2729;2730;2908;3065;3371;3488;3606;3655;3709;3717;3728;3779;4040;4090;4193;4478;4488;4864;4929;5025;5027;5062;5241;5311;5906;5908;5925;5978;6422;6502;6566;6663;6696;6772;6781;7098;7101;7110;7181;8202;8284;8725;8780;9113;9420;9969;10365;10521;11057;11170;11240;22933;23209;23376;25959;25976;51176;51366;57506;57678;64135…	CASP7;LRRK2;KCNMB1;DDX17;BRCA1;STAT1;SFRP1;MSX2;PAK2;P2RX7;GCLC;GCLM;KLF2;IL18;IFIH1;STC1;CRY1;NR2E1;NCOA3;URI1;P2RX4;JUP;MDM2;MED13;TNC;RAP1B;ABHD2;JAK2;NPC1;UBR5;MLC1;KANK2;ALPL;AHR;LEF1;NR3C1;PADI2;NR4A2;SPP1;DNM2;CYP7B1;NR2C1;REST;SIRT2;MAVS;TMF1;HDAC1;CBFB;UFL1;DDX5;MSN;CAV1;ITPR2;CDKN1B;EZH2;AQP9;CTNNA1;IGFBP5;LRP6;SOX10;GABPA;RIOK3;RAP1A;SLC16A1;FAM107A;FOLR2;FBXO32;LATS1;CASQ2;PKD2;ITGA6;…
GO:0051240	positive regulation of multicellular organismal process	http://amigo,geneontology,org/amigo/term/GO:0051240	1661	251	179.395	1.39915	7.09841e-09	1.65466e-06	32;136;154;182;187;285;329;429;443;466;567;604;657;658;672;718;745;760;857;865;950;952;958;1116;1147;1270;1385;1523;1666;1793;1902;2047;2065;2113;2146;2152;2242;2246;2247;2263;2302;2307;2321;2332;2534;2549;2624;2628;2670;2697;2803;2824;3065;3082;3249;3398;3400;3556;3572;3594;3606;3625;3659;3665;3688;3689;3696;3707;3717;3728;3791;3958;4017;4060;4090;4099;4124;4155;4179;4254;4323;4488;4780;4791;482…	S100B;PTPN11;PPP1CC;MMP14;LRRK2;ANGPT2;ACACB;TLR4;RELA;B2M;ZNF322;MAPK6;TGFBR3;BRCA1;BIRC2;STAT1;DYNLT1;TMEM30A;GPR37L1;SFRP2;MSX2;ERAP1;IRF7;SEMA3C;THBS2;BCL6;CUX1;P2RX7;ADNP;HYAL2;DDX60;PLCG2;FMR1;IL18;IFIH1;IRF1;DECR1;RGCC;NR2E1;ASB4;NCOA3;FOXS1;FLRT2;SOX6;EXOSC3;ITPKB;TGFB2;NOD1;TOB2;LOXL2;PRKAB1;GFAP;P2RX4;NFE2L2;FYN;EPHB1;KIF20B;JUP;OGT;GJA1;CXCL12;IL12RB1;ATXN1L;YBX3;HGF;NUS1;FES;SNX5;DUSP…
GO:0061564	axon development	http://amigo,geneontology,org/amigo/term/GO:0061564	490	74	52.9221	1.39828	0.0017922	0.0349634	347;658;780;1267;1270;1385;1495;1785;2047;2263;2534;2549;2803;3371;3475;3676;3688;3717;3792;3913;3996;4038;4099;4756;4851;4915;4929;4974;5080;5354;5364;5365;5454;5781;5803;6259;6285;6387;6477;6498;6683;6696;6900;6993;7101;7414;7474;8578;9252;9839;9846;10507;10512;10818;23011;23022;23191;23303;23394;23499;23768;29956;56288;57216;57556;57688;66008;80031;80208;83700;84631;85464;219699;374946	S100B;PTPN11;OMG;LLGL1;DYNLT1;IFRD1;KEL;SEMA3C;ADNP;DDR1;SSH2;NR2E1;LAMB2;FLRT2;SPAST;APOD;ZSWIM6;FYN;EPHB1;CXCL12;TNC;JAK2;RPS6KA5;SKIL;VCL;LRP4;RAB21;PALLD;CYFIP1;VANGL2;NR4A2;SPP1;SIAH1;DNM2;NTRK2;SPG11;GOLGA4;NOTCH1;CNTF;ITGB1;SCARF1;SEMA4D;ITGA4;DRAXIN;PLXNB1;RYK;BMPR1B;CTNNA1;UNC5B;PAX6;POU3F2;SEMA6A;WNT5A;PARD3;CNTN2;ZEB2;MAG;CNP;CREB1;SLITRK2;CERS2;PTPRZ1;MACF1;JAM3;PLP1;NEO1;GAB1;PLXNB3;…
GO:0010648	negative regulation of cell communication	http://amigo,geneontology,org/amigo/term/GO:0010648	1305	197	140.946	1.3977	3.96658e-07	5.0789e-05	154;187;308;347;355;472;604;636;672;754;780;845;857;858;867;868;933;952;1407;1452;1495;1739;1785;1902;1997;2047;2065;2070;2122;2138;2146;2263;2321;2332;2534;2624;2660;2696;2729;2730;2773;3065;3082;3488;3625;3643;3655;3685;3688;3791;3958;4038;4040;4052;4163;4179;4188;4193;4323;4772;4780;4846;4851;4915;4929;5027;5074;5156;5167;5270;5311;5329;5341;5495;5654;5771;5781;5782;5894;5906;5908;5925;5970;59…	ANXA5;MCC;PTPN11;CUL3;HTRA1;MMP14;LRRK2;TIMP3;RAF1;MDFI;TLR4;RELA;CSNK1A1;TGFBR3;BRCA1;SNX13;UBR2;STAT1;ELF1;CD300A;SYTL4;KREMEN1;SFRP1;ZNF451;GPR37L1;SFRP2;PHIP;AMER2;OTUD4;SAMHD1;BCL6;ENPP1;P2RX7;GCLC;ADNP;DDR1;HYAL2;GCLM;TOB1;FMR1;CRY1;ARC;CD2AP;ATM;CAAP1;NDRG2;TULP3;PPM1B;PLAUR;CBLB;APOD;TGFB2;STAM2;BICC1;PTTG1IP;URI1;NFE2L2;FYN;EPHB1;CXCL12;MDM2;MED13;TNFSF10;YBX3;HGF;RAP1B;LIMD1;SNX5;MBIP;D…
GO:0007169	transmembrane receptor protein tyrosine kinase signaling pathway	http://amigo,geneontology,org/amigo/term/GO:0007169	676	102	73.0109	1.39705	0.000281593	0.00937714	154;285;347;780;858;867;868;1282;1288;1398;1793;1979;2047;2059;2065;2152;2246;2247;2263;2321;2534;2549;2660;3082;3092;3185;3187;3249;3488;3643;3685;3717;3791;4303;4643;4915;5062;5156;5166;5167;5284;5286;5329;5725;5771;5781;5782;5894;5970;6093;6121;6383;6662;6760;6868;7010;7072;7073;7424;7474;7525;8065;8322;8473;8527;8826;8895;8992;9019;9026;9252;9770;9788;9846;9961;10006;10254;10312;10580;10628;1…	PTPN11;RAF1;ANGPT2;RELA;FGFRL1;PHIP;PAK2;ENPP1;DDR1;FGFBP3;ATP6V0E1;EIF4EBP2;DGKD;CRK;COL4A1;CUL5;OSBPL8;FOXO4;COL4A6;PLAUR;FLRT2;CBLB;APOD;STAM2;TXNIP;FYN;EPHB1;HIP1R;OGT;ABI1;HGF;MTSS1;NUS1;SNX5;PIGR;FGF2;PTPN2;HPN;JAK2;RPS6KA5;TCIRG1;CBL;VEGFC;ZBTB7B;ADRB2;TIAL1;CYFIP1;IQGAP1;RHOQ;ADAM17;NTRK2;FGF1;RHBDF2;PTPN12;LEPROT;EPS8;INSR;SIRT2;HIP1;SPRED1;TEK;F3;ATP6V0A2;HNRNPF;SH3TC2;PTBP1;MYO1E;SOX9;…
GO:0007167	enzyme linked receptor protein signaling pathway	http://amigo,geneontology,org/amigo/term/GO:0007167	989	149	106.816	1.39492	1.26558e-05	0.000891892	154;285;347;657;658;780;857;858;867;868;1030;1282;1288;1385;1398;1655;1785;1793;1979;2047;2059;2065;2152;2246;2247;2263;2321;2534;2549;2660;3082;3092;3185;3187;3249;3488;3572;3625;3643;3685;3688;3717;3791;4038;4052;4053;4090;4303;4488;4643;4756;4851;4915;5046;5062;5156;5166;5167;5284;5286;5329;5654;5725;5771;5781;5782;5894;5970;6093;6121;6383;6422;6423;6498;6662;6760;6868;6885;6935;7010;7042;7046…	PTPN11;HTRA1;RAF1;ANGPT2;RELA;CDKN2B;TGFBR3;UBE2D3;SFRP1;ZNF451;FGFRL1;SFRP2;PHIP;MSX2;PAK2;ENPP1;DDR1;TOB1;FGFBP3;ATP6V0E1;EIF4EBP2;DGKD;CRK;COL4A1;CUL5;OSBPL8;FOXO4;COL4A6;PLAUR;FLRT2;CBLB;APOD;TGFB2;STAM2;TXNIP;FYN;EPHB1;HIP1R;OGT;ABI1;HGF;MTSS1;NUS1;SNX5;PIGR;VIM;FGF2;PTPN2;HPN;JAK2;RPS6KA5;ASPN;SKIL;TCIRG1;LRP4;CBL;GDF11;VEGFC;LEF1;LTBP2;ZBTB7B;ADRB2;TIAL1;CYFIP1;USP9Y;IQGAP1;RHOQ;ADAM17;DNM…
GO:0045321	leukocyte activation	http://amigo,geneontology,org/amigo/term/GO:0045321	1184	178	127.877	1.39196	1.97824e-06	0.000198028	102;136;196;240;272;317;384;391;472;538;567;604;718;847;857;865;867;933;945;952;958;1116;1326;1378;1739;1880;1992;2047;2242;2302;2534;2624;2683;2760;2934;3398;3417;3572;3594;3606;3659;3676;3683;3684;3685;3687;3688;3689;3702;3707;3728;3916;3920;3936;3958;4066;4179;4257;4323;4332;4478;4853;4893;4973;5027;5062;5074;5284;5316;5328;5329;5336;5337;5547;5611;5771;5781;5806;5906;5908;6093;6279;6422;6670;…	LCP1;PLAU;PTPN11;MMP14;LRRK2;GLIPR1;TLR4;CD33;B2M;PLEKHO2;DYNLT1;TMEM30A;CD300A;SFRP1;DEGS1;MAP3K8;CMTM6;PAK2;LAMP1;BCL6;P2RX7;HYAL2;S100A8;PLCG2;IL18;B4GALT1;IRF1;OLR1;DOCK8;ATM;TMC6;MYO18A;PLAUR;TXLNA;EXOSC3;ITPKB;CAT;SP3;MGST1;CLEC7A;BATF2;FYN;EPHB1;RNASET2;BTN3A1;JUP;IL12RB1;PREX1;GM2A;FZD8;ATP11A;RAP1B;SNAP23;FES;PIGR;DUSP10;RC3H1;ALOX5;PTPN2;ERP44;LYL1;VCL;TCIRG1;RHOG;CRTC3;CBL;ZBTB1;AHR;LE…
GO:1905114	cell surface receptor signaling pathway involved in cell-cell signaling	http://amigo,geneontology,org/amigo/term/GO:1905114	559	84	60.3744	1.39132	0.00106431	0.024372	154;718;857;865;1142;1452;1896;2263;3065;3684;3728;4038;4040;4163;4188;4286;4772;4851;4929;5025;5027;5336;6259;6422;6423;6657;6662;6663;6801;6885;6934;7403;7474;7482;8322;8323;8325;8434;8452;8549;8658;8898;8973;8994;9113;9559;9679;9839;10979;23189;23499;23500;23554;25805;25937;26108;26523;26524;26959;27031;29969;51176;51366;51421;51444;53944;55366;57216;57447;57560;57674;64321;65125;79577;80114;8…	MCC;CUL3;LRRK2;MDFI;STRN;CSNK1A1;KDM6A;KREMEN1;SFRP1;SFRP2;AMER2;P2RX7;PLCG2;AGO1;NDRG2;BICC1;CSNK1G1;P2RX4;JUP;CHRNB3;FZD8;LGR5;LIMD1;WNT2B;TNKS2;MTMR2;UBR5;LRP4;FAM53B;VPS26A;RNF138;LEF1;ADRB2;VANGL2;NR4A2;HBP1;VANGL1;CDC73;WWTR1;RECK;NOTCH1;TNKS;BAMBI;HDAC1;CBFB;SOX2;CHRNA6;TSPAN12;SOX17;LGR4;CAV1;DAAM2;TMEM170B;DRAXIN;MDFIC;RYK;EDA;SOX9;LRP6;SOX10;WNT5A;MAP3K7;AMOTL2;MITF;FERMT2;PYGO1;ITGAM;L…
GO:0016049	cell growth	http://amigo,geneontology,org/amigo/term/GO:0016049	473	71	51.086	1.38981	0.00256366	0.0451671	102;604;780;952;1027;1410;1785;1982;2697;2803;3249;3475;3488;3676;3688;3913;4099;4323;4682;5167;5270;5654;5925;6259;6279;6387;6422;6423;6446;6662;6696;6868;7037;7042;7046;7048;7414;7474;8692;8725;8826;9839;10110;10276;10425;10507;10512;10611;11116;11170;23011;23191;23394;23499;27296;29946;51176;51320;51379;54879;55540;56994;57556;64321;80031;80208;83452;83737;84275;131566;374946	HTRA1;MMP14;EIF4G2;IFRD1;SFRP1;SFRP2;SLC25A33;SEMA3C;BCL6;ENPP1;ADNP;DDR1;HYAL2;S100A8;CRLF3;LAMB2;TGFB2;FGFR1OP;URI1;GJA1;CXCL12;SERTAD3;HPN;VCL;RAB21;LEF1;CYFIP1;IQGAP1;TP53TG5;ADAM17;SPP1;DNM2;SERPINE2;SPG11;ARIH2;GOLGA4;MEX3C;SGK1;ITGB1;SOX17;SEMA4D;NET1;ITGA4;DRAXIN;RYK;CDKN1B;SOX9;ADAM10;CRYAB;IGFBP5;TGFBR2;NUBP1;SEMA6A;TFRC;ST7L;WNT5A;FAM107A;RAB33B;CHPT1;ITCH;PDLIM5;ZEB2;MAG;TGFBR1;IL17RB…
GO:0002009	morphogenesis of an epithelium	http://amigo,geneontology,org/amigo/term/GO:0002009	480	72	51.8421	1.38883	0.00244599	0.043859	182;317;538;760;780;1282;1739;2138;2246;2247;2263;3082;3371;3400;3488;3936;4040;4323;4478;4488;4851;5241;5311;5629;6259;6422;6423;6662;6663;6772;6868;7042;7048;7052;7289;7403;7414;7424;7474;7482;8322;8323;8549;8914;9420;9585;9788;9839;10512;10672;10818;10959;23245;25932;27031;27152;51176;51804;55327;55366;57216;57534;64321;64398;64399;64783;81839;128272;157506;163183;255743;284217	LCP1;MMP14;RBM15;STAT1;KDM6A;SFRP1;SFRP2;INTU;MSX2;SEMA3C;DDR1;LAMA1;COL4A1;GNA13;TULP3;TGFB2;TMED2;KIF20B;TNC;HGF;MTSS1;LGR5;WNT2B;FGF2;VCL;VEGFC;LEF1;JAG1;VANGL2;SYNE4;VANGL1;ADAM17;RDH10;FGF1;CYP7B1;TGM2;NOTCH1;TIMELESS;APAF1;SOX17;MSN;LGR4;MPP5;RYK;DLG1;SOX9;ASTN2;IGFBP5;LRP6;TGFBR2;SOX10;LIN7C;WNT5A;SIX4;CLIC4;PKD2;ZEB2;FZD6;ID4;CA2;PGR;NPNT;FZD4;ARHGEF19;ATP7A;FGFR2;EYA1;PROX1;FRS2;NPHP3;MI…
GO:0044772	mitotic cell cycle phase transition	http://amigo,geneontology,org/amigo/term/GO:0044772	487	73	52.5981	1.38788	0.00233363	0.0423454	472;571;672;835;1027;1030;1112;1785;2059;2146;3364;3398;3400;3688;4149;4176;4193;4194;4303;5000;5243;5311;5422;5558;5885;5890;5925;5933;5934;5962;6502;6683;6873;7027;7324;7756;8065;8452;8462;8556;8697;8738;9113;9134;9510;9738;10106;10763;11064;11116;11170;22919;22933;23194;23354;25904;25959;26271;26524;28984;51379;54443;54820;54908;55755;56155;57165;57695;79441;79577;79866;91607;121441	CUL3;CDC23;CDKN2B;BRCA1;ORC4;CTDSP2;RAD51B;HAUS5;NEDD1;UBE2E1;MAX;TAF2;CRLF3;RGCC;RBL1;RAD21;NDE1;ATM;CUL5;TFDP1;FOXO4;SPAST;FBXL7;FGFR1OP;CRADD;MDM2;PRIM2;MAPRE1;CASP2;CDC14A;BACH1;USP37;NES;KANK2;BORA;RBL2;CCNE2;DNM2;CDC73;FBXO5;TEX14;EPS8;SIRT2;ID2;SLFN11;ITGB1;KLF11;HUS1;FOXN3;CNOT10;POLA1;SPDL1;ZNF207;ABCB1;CDKN1B;EZH2;MDM4;FAM107A;CNTRL;MCM7;LATS1;PKD2;ID4;RB1;GJC2;RDX;SKP2;ANLN;CCP110;ADAM…
GO:0044403	symbiont process	http://amigo,geneontology,org/amigo/term/GO:0044403	768	115	82.9473	1.38642	0.000160766	0.00626394	567;636;857;858;867;905;950;1105;1378;1385;1655;1663;1739;2332;2534;2934;3065;3249;3551;3572;3625;3643;3665;3685;3688;3791;3842;3916;4179;4193;4340;4599;4774;4780;4851;4864;5062;5156;5272;5422;5479;5586;5610;5629;5698;5725;5806;5925;5933;5970;5978;6387;6502;6575;6667;6737;6772;6773;6885;6891;6908;6993;7037;7094;7431;7514;7726;8021;8065;8473;8692;8732;8850;8905;9213;9367;9636;9712;9984;10006;10010…	NUP214;RELA;RBM15;B2M;AP1S2;CBX5;STAT1;DYNLT1;FAM111A;STAT2;PAK2;IRF7;LAMP1;HYAL2;XPO1;FMR1;MX1;IFIH1;RBL1;ZC3HAV1;USP6NL;CUL5;RCOR1;ATF7IP;TLN1;NFE2L2;TRIM38;FYN;OGT;CXCL12;THOC2;MDM2;ABI1;SLC20A2;VIM;ATF7;HPN;RNGTT;SYNCRIP;NPC1;UBR5;AP3M1;CRTC3;CBL;TBP;LEF1;ISG15;RAB9A;SERPINB9;PDZD8;MON1B;TAP2;INHBB;PPIB;PSMB9;INSR;REST;NOTCH1;MAVS;RRP1B;HDAC1;IL6ST;ITGB1;XPR1;DDX5;PTBP1;SP1;HIPK2;VPS37A;PARP1…
GO:0010628	positive regulation of gene expression	http://amigo,geneontology,org/amigo/term/GO:0010628	1911	286	206.396	1.38568	1.38988e-09	5.49366e-07	154;182;196;391;429;466;472;571;657;658;672;718;745;857;865;902;905;952;958;1030;1147;1270;1385;1655;1663;1785;1896;1901;1994;1997;2004;2065;2113;2122;2138;2246;2247;2263;2302;2332;2551;2553;2624;2660;2908;2934;3065;3082;3150;3249;3371;3398;3400;3551;3606;3643;3655;3659;3665;3696;3728;4040;4060;4066;4090;4149;4179;4193;4211;4261;4286;4303;4323;4478;4603;4646;4772;4774;4780;4791;4821;4846;4851;491…	MMP14;RAF1;TLR4;RELA;RBM15;DTX3L;DDX17;CDKN2B;BRCA1;TBX19;MEIS1;NOL11;EGLN1;STAT1;ELF1;KDM6A;INSIG2;GPBP1;MTF2;VEZF1;TRA2B;SFRP1;SFRP2;PHIP;SLC38A3;IRF7;YTHDF3;CCNH;ZNF281;MAX;GPBP1L1;P2RX7;USP16;MYBL1;CIITA;HYAL2;ZXDC;TOB1;KLF2;FMR1;TAF2;IL18;ABHD14B;IRF1;CRLF3;KDM5A;RGCC;RBL1;NR2E1;SETD3;AGO1;ATM;TFDP1;NCOA3;FOXO4;FOSL1;FUBP1;SOX6;ATF7IP;TGFB2;SENP1;SP3;PRKAB1;MBTPS2;TMED2;NFE2L2;JUP;SMARCA5;OG…
GO:0008283	cell proliferation	http://amigo,geneontology,org/amigo/term/GO:0008283	1986	297	214.497	1.38464	6.72005e-10	3.21537e-07	102;182;187;196;329;347;384;391;429;444;472;538;604;657;658;672;780;857;858;900;928;933;945;952;957;958;1027;1030;1195;1270;1385;1495;1739;1880;1901;1903;2012;2047;2059;2065;2113;2117;2122;2138;2146;2152;2242;2246;2247;2263;2302;2321;2350;2534;2549;2624;2660;2670;2683;2752;2773;3065;3082;3150;3249;3371;3398;3400;3437;3488;3572;3594;3601;3606;3643;3659;3676;3685;3688;3707;3717;3728;3791;3915;3958;…	S100B;MCC;ETV3;CLMN;PLAU;CUL3;HTRA1;PPP1CC;MMP14;LRRK2;RAF1;MAP3K11;STRN;TLR4;RELA;CD33;CDKN2B;GLUL;TGFBR3;BRCA1;POC1B;TBX19;PLCD1;MEIS1;BIRC2;CHTOP;STAT1;PBRM1;SUZ12;CD300A;SFRP1;GPR37L1;FGFRL1;SFRP2;PHIP;INTU;MSX2;SLC25A33;PMP22;BCL6;P2RX7;DDR1;TOB1;IL18;B4GALT1;IRF1;STC1;RGCC;PLCD3;NR2E1;DOCK8;NDE1;ATM;CUL5;TFDP1;NDRG2;THAP1;CDCA7L;FOXO4;SSR1;FOSL1;TXLNA;APOD;ITPKB;TGFB2;FBXL7;TOB2;IL15RA;TXNI…
GO:0007010	cytoskeleton organization	http://amigo,geneontology,org/amigo/term/GO:0007010	1300	194	140.406	1.38171	1.09587e-06	0.000121495	120;246;391;604;636;667;672;822;824;829;845;1027;1073;1266;1267;1398;1410;1452;1495;1739;1783;1793;1901;1902;2037;2059;2125;2195;2242;2302;2549;2670;2824;2934;3092;3551;3688;3717;3728;3936;3996;4134;4289;4478;4682;5027;5074;5080;5156;5311;5338;5341;5345;5357;5364;5629;5756;5894;5962;6093;6242;6279;6387;6422;6566;6662;6674;6683;6760;6900;6993;7010;7046;7094;7368;7431;7456;7514;7756;8452;8476;8500;…	LCP1;CHORDC1;CLMN;CUL3;RAF1;RTKN;CSNK1A1;BRCA1;SUN2;LLGL1;RTTN;FRMD6;DYNLT1;HAUS5;SFRP1;PHIP;EFHC1;BCL6;FIGN;P2RX7;VAMP4;XPO1;S100A8;SSH2;EVPL;SHROOM4;RGCC;CRK;ARC;CD2AP;ATP2C1;NDE1;MYO18A;SPAST;EML3;TLN1;KATNA1;FGFR1OP;GFAP;HIP1R;JUP;CXCL12;PREX1;ABI1;MAP6D1;FMNL3;SYNE2;MAPRE1;MTSS1;FGD6;CAPN2;FES;LIMD1;CAPG;VIM;CDC14A;LMOD3;JAK2;MID1IP1;GPM6B;NES;BORA;NCKAP5;RHOG;RHOJ;LARP4;PALLD;CYFIP1;VANGL2;…
GO:0061061	muscle structure development	http://amigo,geneontology,org/amigo/term/GO:0061061	610	91	65.8826	1.38124	0.000850993	0.0209922	182;657;663;824;845;857;858;905;1073;1147;1270;1385;1410;1495;1655;1901;2047;2065;2121;2146;2247;2263;2318;2660;3065;3475;3488;3606;3688;3792;4154;4211;4303;4323;4772;4851;5156;5629;5725;5925;5978;6285;6443;6444;6662;6929;6934;6935;6938;7042;7046;7048;7049;7402;7474;8531;8763;9043;9477;9547;10269;10521;10611;10818;22933;23493;25842;26548;26576;51176;51804;53834;54583;55553;55636;55796;56203;56261…	S100B;MMP14;SRPK3;DDX17;TGFBR3;MEIS1;EGLN1;IFRD1;CXCL14;FGFRL1;KEL;MBNL3;IL18;SETD3;FOXO4;SOX6;TGFB2;FLNC;EPHB1;MED20;STAC3;YBX3;EVC;CAPN2;FGF2;SGCB;LMOD3;PAXBP1;ITGB1BP2;CMTM5;ZMPSTE24;LEF1;JAG1;VANGL2;TCF3;MYH14;CFL2;BHLHE41;HEG1;REST;NOTCH1;SIRT2;HDAC1;BNIP2;CNTF;GPCPD1;ITGB1;S1PR1;DDX5;HEY2;PTBP1;SOX17;CD164;CAV1;MBNL1;SOX9;EZH2;ASF1A;CHODL;CTNNA1;CRYAB;IGFBP5;TGFBR2;WNT5A;SGCD;SIX4;PDGFRA;CH…
GO:0031175	neuron projection development	http://amigo,geneontology,org/amigo/term/GO:0031175	940	140	101.524	1.37898	4.12194e-05	0.00225738	102;347;466;538;567;658;780;950;952;1267;1270;1385;1398;1495;1523;1785;1902;2047;2146;2242;2263;2332;2534;2549;2670;2803;3082;3371;3475;3676;3688;3717;3792;3913;3996;4038;4099;4134;4193;4756;4780;4851;4891;4915;4929;4974;5062;5080;5354;5364;5365;5376;5454;5597;5653;5756;5781;5803;5906;5925;6093;6259;6285;6383;6387;6422;6423;6446;6477;6498;6683;6696;6801;6900;6911;6993;7101;7368;7414;7431;7474;810…	S100B;CLMN;PTPN11;LRRK2;OMG;STRN;B2M;MAPK6;ALKBH1;LLGL1;DYNLT1;TMEM30A;IFRD1;SFRP1;SFRP2;KEL;UBA6;PAK2;SEMA3C;PMP22;CUX1;ADNP;DDR1;SSH2;FMR1;LAMA1;CRK;NR2E1;PHGDH;LAMB2;ARC;FLRT2;SPAST;APOD;ZSWIM6;GFAP;NFE2L2;FYN;EPHB1;KIF20B;CXCL12;MDM2;PREX1;ABI1;TNC;HGF;FES;VIM;JAK2;RPS6KA5;SKIL;VCL;LRP4;RAB21;PALLD;CYFIP1;IQGAP1;VANGL2;NR4A2;DENND5A;EFHD1;SPP1;SIAH1;DNM2;NTRK2;SPG11;DICER1;GOLGA4;NOTCH1;SGK1;…
GO:0045935	positive regulation of nucleobase-containing compound metabolic process	http://amigo,geneontology,org/amigo/term/GO:0045935	1847	275	199.484	1.37856	5.18984e-09	1.27516e-06	86;136;154;182;196;329;391;429;466;472;571;657;658;672;745;865;902;905;952;957;958;1030;1147;1385;1655;1663;1763;1785;1901;1997;2004;2070;2113;2122;2138;2246;2247;2263;2302;2521;2551;2553;2624;2660;2908;2957;3065;3082;3150;3181;3398;3400;3551;3606;3643;3655;3659;3665;3728;4040;4060;4066;4090;4149;4211;4261;4286;4303;4603;4646;4772;4774;4780;4791;4821;4846;4851;4929;5027;5080;5207;5241;5311;5316;5…	RAF1;TLR4;RELA;RBM15;DTX3L;DDX17;CDKN2B;BRCA1;TBX19;MEIS1;BIRC2;NOL11;EGLN1;STAT1;ELF1;INSIG2;GPBP1;MTF2;VEZF1;TRA2B;SFRP1;SFRP2;PHIP;OTUD4;SLC38A3;IRF7;YTHDF3;CCNH;ZNF281;MAX;GPBP1L1;P2RX7;USP16;ACTL6A;MYBL1;TAF12;CIITA;HYAL2;ZXDC;TOB1;KLF2;TAF2;IL18;ABHD14B;IRF1;CRLF3;PNPT1;KDM5A;RGCC;RBL1;NR2E1;ZC3HAV1;SETD3;AGO1;ATM;TFDP1;HNRNPA2B1;NCOA3;FOXO4;FOSL1;SOX6;EXOSC3;ATF7IP;TGFB2;SENP1;SP3;MBTPS2;N…
GO:0010638	positive regulation of organelle organization	http://amigo,geneontology,org/amigo/term/GO:0010638	600	89	64.8026	1.3734	0.0011523	0.0253033	154;246;472;604;672;822;1027;1073;1663;1739;1902;2242;2332;2934;3181;3305;3643;3791;3799;3936;4478;4488;5027;5305;5329;5341;5345;5629;5885;5925;6422;6683;6886;7010;7027;7046;7159;7323;7456;7474;8452;8473;8658;8726;8743;9026;9252;9639;9738;9924;10425;10435;10763;11105;11135;22823;22919;22933;22998;23137;23191;25913;25923;26097;26147;28984;51043;51203;54741;54832;55023;55183;55704;55755;56203;56254…	LCP1;CUL3;LRRK2;BRCA1;CHTOP;UBE2D3;PAN3;MTF2;SFRP1;PHIP;MSX2;BCL6;P2RX7;FMR1;RGCC;ATL3;RAD21;ATM;TFDP1;HNRNPA2B1;PLAUR;SPAST;HIP1R;JDP2;OGT;TNFSF10;MAPRE1;FES;CAPG;LMOD3;RPS6KA5;NES;PAXBP1;TNKS2;ZBTB7B;ADRB2;HSPA1L;CYFIP1;EED;VPS13C;CFL2;RIF1;SERPINF2;ARIH2;SLAIN2;LEPROT;INSR;SIRT2;TNKS;TEK;PRDM7;HMBOX1;MSN;TAL1;FYCO1;KATNBL1;CDC42EP2;ALOX15;DLG1;CDKN1B;KDR;TP53BP2;PLEK;MIER1;DDHD1;PAN2;POT1;SMC5…
GO:0033674	positive regulation of kinase activity	http://amigo,geneontology,org/amigo/term/GO:0033674	553	82	59.7264	1.37293	0.00178371	0.0348725	136;154;905;958;1027;1116;1326;1398;1739;1902;2065;2146;2246;2247;2321;2534;3082;3606;3643;3717;4214;4254;4296;4515;4915;5027;5062;5156;5207;5610;5629;5781;5894;5906;6868;6885;6886;7010;7042;7046;7048;7098;7099;7474;8322;8325;8491;8654;8754;8767;8795;8826;9043;9448;9770;9802;9839;9943;10006;10333;10392;10746;10818;10892;11183;11314;23328;23394;27040;28984;29775;29969;54757;55704;57216;65125;92597…	PTPN11;LRRK2;RAF1;MAP3K11;TLR4;CARD10;CD300A;MAP3K8;PAK2;P2RX7;ADNP;IL18;RGCC;CRK;CCNYL1;OSBPL8;TGFB2;NOD1;FYN;DAZAP2;ABI1;MAP4K3;FZD8;HGF;FGF2;JAK2;MAP3K1;MAP4K5;ADRB2;SYAP1;IQGAP1;VANGL2;ADAM17;KITLG;NTRK2;PFKFB1;FGF1;INSR;CD40;LAT;TEK;PDE5A;TNFRSF10B;CHI3L1;MLKL;TAL1;ADORA2B;MDFIC;DLG1;MALT1;CDKN1B;EZH2;MOB1B;TGFBR2;ADAM9;EIF2AK2;MAP4K4;RIPK2;FLT1;RAP1A;WNT5A;MAP3K7;RASSF2;TLR6;PDGFRA;OXSR1;MT…
GO:0048729	tissue morphogenesis	http://amigo,geneontology,org/amigo/term/GO:0048729	607	90	65.5586	1.37282	0.00109861	0.024593	182;317;538;657;760;780;1282;1739;1901;2138;2246;2247;2263;3082;3371;3400;3488;3688;3691;3936;4040;4193;4323;4478;4488;4846;4851;5212;5241;5311;5629;6259;6422;6423;6662;6663;6772;6781;6868;6886;6911;7042;7046;7048;7049;7052;7289;7403;7414;7424;7474;7482;8322;8323;8549;8914;9420;9585;9788;9839;10512;10672;10818;10959;23245;23493;25932;27031;27152;51176;51435;51804;54583;55327;55366;55636;57216;574…	LCP1;MMP14;RBM15;TGFBR3;EGLN1;STAT1;KDM6A;SFRP1;SFRP2;INTU;MSX2;SEMA3C;DDR1;LAMA1;STC1;COL4A1;GNA13;TULP3;TGFB2;TMED2;KIF20B;MDM2;TNC;HGF;MTSS1;LGR5;WNT2B;FGF2;NOS3;VCL;VWA1;VEGFC;LEF1;JAG1;VIT;VANGL2;SYNE4;VANGL1;ADAM17;RDH10;HEG1;FGF1;CYP7B1;TGM2;NOTCH1;TIMELESS;APAF1;ITGB1;S1PR1;HEY2;SOX17;MSN;TAL1;LGR4;MPP5;RYK;DLG1;SOX9;ASTN2;IGFBP5;LRP6;TGFBR2;SOX10;TBX6;LIN7C;WNT5A;SIX4;CLIC4;SCARA3;CHD7;P…
GO:0048585	negative regulation of response to stimulus	http://amigo,geneontology,org/amigo/term/GO:0048585	1545	229	166.867	1.37235	1.7901e-07	2.58315e-05	2;154;187;225;246;285;308;347;355;384;472;604;636;672;754;780;845;857;858;867;868;928;933;1027;1378;1398;1407;1452;1495;1739;1785;1902;1997;2047;2065;2070;2113;2122;2138;2146;2247;2263;2302;2321;2534;2624;2660;2696;2729;2730;2773;2861;3065;3082;3488;3643;3655;3685;3688;3791;3958;4038;4040;4052;4163;4179;4188;4193;4323;4772;4780;4846;4851;4915;4929;5027;5074;5151;5156;5167;5270;5272;5311;5328;5329…	ANXA5;MCC;PLAU;PTPN11;CUL3;HTRA1;MMP14;LRRK2;TIMP3;RAF1;MDFI;ANGPT2;TLR4;RELA;CSNK1A1;TGFBR3;BRCA1;SNX13;UBR2;STAT1;ELF1;CD300A;KREMEN1;SFRP1;ZNF451;GPR37L1;SFRP2;PHIP;AMER2;OTUD4;SEMA3C;SAMHD1;BCL6;ENPP1;P2RX7;GCLC;DDR1;HYAL2;GCLM;TOB1;CRY1;RBL1;CRK;CD2AP;ATM;CAAP1;NDRG2;TULP3;PPM1B;PLAUR;CBLB;APOD;TGFB2;STAM2;BICC1;PTTG1IP;URI1;YOD1;NFE2L2;TRIM38;FYN;EPHB1;CXCL12;MDM2;MED13;TNFSF10;YBX3;HGF;LIM…
GO:0031328	positive regulation of cellular biosynthetic process	http://amigo,geneontology,org/amigo/term/GO:0031328	1919	284	207.26	1.37026	5.09285e-09	1.27516e-06	86;136;154;182;196;225;329;391;429;466;472;571;657;658;672;745;824;865;902;905;952;957;958;1030;1147;1385;1663;1763;1785;1901;1994;1997;2004;2113;2122;2138;2181;2246;2247;2263;2302;2332;2521;2551;2553;2624;2660;2908;2957;3065;3082;3150;3181;3398;3400;3551;3606;3643;3655;3659;3665;3689;3717;3728;4040;4060;4066;4090;4149;4211;4261;4286;4303;4603;4646;4772;4774;4780;4791;4821;4846;4851;4929;5025;502…	RAF1;TLR4;RELA;RBM15;DTX3L;DDX17;CDKN2B;BRCA1;TBX19;MEIS1;BIRC2;NOL11;EGLN1;STAT1;ELF1;INSIG2;GPBP1;MTF2;VEZF1;SFRP1;SFRP2;PHIP;SLC38A3;IRF7;YTHDF3;CCNH;ZNF281;MAX;GPBP1L1;P2RX7;USP16;ACTL6A;MYBL1;TAF12;CIITA;HYAL2;ZXDC;KLF2;FMR1;TAF2;IL18;ABHD14B;IRF1;CRLF3;KDM5A;RGCC;RBL1;NR2E1;SETD3;AGO1;ATM;TFDP1;HNRNPA2B1;NCOA3;FOXO4;FOSL1;SOX6;ATF7IP;TGFB2;SENP1;SP3;MBTPS2;P2RX4;NFE2L2;MED20;JUP;SMARCA5;OGT…
GO:0098657	import into cell	http://amigo,geneontology,org/amigo/term/GO:0098657	792	117	85.5394	1.36779	0.000245098	0.00859121	19;154;246;567;636;718;821;857;858;867;928;933;950;1398;1785;1793;2332;2350;2534;2624;2670;2752;2824;2934;3092;3676;3683;3684;3685;3688;3689;3759;3766;3958;4017;4038;4040;4289;4481;4643;4646;4651;4864;5027;5167;5168;5286;5336;5338;5806;5906;6093;6457;6558;6560;6614;6900;7018;7037;7048;7052;7456;7474;7525;8527;8578;8674;8898;9026;9685;9990;10006;10060;10203;11031;11314;22918;23011;23048;23191;2320…	LRRK2;B2M;GLUL;NECAP2;CLINT1;CD300A;KCNJ10;SIGLEC1;ENPP1;P2RX7;VAMP4;PLCG2;MSR1;FMR1;DGKD;APOBR;CRK;ARC;CD2AP;CANX;MYO18A;ARHGAP27;LOXL2;CLEC7A;GFAP;CSNK1G1;FYN;HIP1R;ABI1;SNX5;KCNJ2;EQTN;GPM6B;MTMR2;NPC1;ABCC9;MLC1;LRP4;RAB21;RHOJ;CBL;ADRB2;ATG3;CYFIP1;RHOQ;DNM2;SPG11;RIN2;SLC7A11;TGM2;HIP1;MKLN1;SNX33;MYO10;ITGB1;SLC12A6;SCARF1;ITGAL;SH3GL3;CD22;PLD2;CAV1;ITGA4;CD9;SLC12A9;LRP10;ALOX15;GATA2;MY…
GO:0051253	negative regulation of RNA metabolic process	http://amigo,geneontology,org/amigo/term/GO:0051253	1295	191	139.866	1.3656	2.92814e-06	0.000268886	196;429;571;580;604;672;857;865;952;1027;1112;1385;1407;1523;1655;1739;1994;2004;2117;2122;2146;2263;2302;2307;2332;2551;2624;2729;2908;3065;3181;3398;3400;3659;3665;4017;4090;4149;4188;4193;4194;4261;4286;4303;4488;4601;4774;4851;4929;5074;5080;5451;5455;5629;5725;5771;5828;5925;5927;5933;5934;5966;5970;5978;6207;6422;6423;6427;6433;6498;6657;6662;6663;6670;6772;6886;6911;6929;6934;6935;6936;702…	ETV3;CUL3;TSC22D4;MDFI;RELA;RBM15;BRCA1;USP3;CBX5;UBR2;STAT1;UBE2D3;SUZ12;MTF2;SFRP1;ZNF451;SFRP2;MSX2;ZBTB14;IRF7;ZNF281;MAX;BCL6;CUX1;GCLC;CIITA;XPO1;PTBP3;TOB1;KLF2;FMR1;IRF1;KDM5A;CRY1;RBL1;TGIF1;RCOR3;NR2E1;ZMYND15;RCOR1;THAP1;HNRNPA2B1;BARD1;FOXO4;FOXS1;SOX6;ATF7IP;ZBTB21;TOB2;TXNIP;SP3;LOXL2;URI1;JDP2;SMARCA5;MDM2;ATXN1L;FZD8;YBX3;MIER3;LIMD1;ZIC2;PTPN2;BACH1;RPS6KA5;ZFHX4;PAXBP1;SYNCRIP;S…
GO:0008284	positive regulation of cell proliferation	http://amigo,geneontology,org/amigo/term/GO:0008284	898	132	96.9879	1.36099	0.000124245	0.00525355	102;187;391;429;538;604;657;858;900;952;958;1027;1270;1739;1880;1901;1903;2113;2138;2146;2152;2246;2247;2263;2321;2350;2624;2670;2683;2752;2773;3065;3249;3371;3398;3400;3488;3572;3594;3606;3643;3676;3685;3688;3717;3791;3915;4179;4193;4254;4851;4893;4915;5080;5156;5229;5324;5345;5365;5454;5455;5501;5583;5629;5654;5970;6285;6387;6422;6423;6502;6662;6663;6667;6745;6772;6868;7010;7037;7042;7046;7048;…	S100B;CUL3;HTRA1;PPP1CC;TLR4;RELA;GLUL;TGFBR3;CHTOP;STAT1;SUZ12;SFRP1;GPR37L1;SFRP2;PHIP;SLC25A33;BCL6;IL18;B4GALT1;NR2E1;CDCA7L;SSR1;FOSL1;TGFB2;FGFR1OP;GFAP;KIF20B;CXCL12;MDM2;IL12RB1;ATXN1L;TNC;FGF2;HPN;JAK2;NES;PAXBP1;TCIRG1;RHOG;CCPG1;VEGFC;LEF1;GPR183;TIAL1;TNFSF13B;ADAM17;CCNJ;CCNE2;KITLG;NTRK2;SERPINF2;FGF1;CYP7B1;VCAM1;WWTR1;FBXO5;TGM2;INSR;NOTCH1;BAMBI;CD40;ID2;TEK;F3;LAMC1;HDAC1;IL6ST;…
GO:0030182	neuron differentiation	http://amigo,geneontology,org/amigo/term/GO:0030182	1313	193	141.81	1.36098	3.23558e-06	0.000285579	102;182;347;429;466;538;567;604;658;780;950;952;1203;1267;1270;1385;1398;1495;1523;1785;1901;1902;2047;2138;2146;2242;2263;2332;2534;2549;2624;2670;2803;3065;3082;3371;3398;3400;3475;3676;3688;3717;3792;3913;3996;4038;4040;4099;4134;4193;4211;4756;4780;4821;4851;4891;4915;4929;4974;5062;5080;5354;5364;5365;5376;5454;5456;5501;5597;5629;5653;5756;5781;5803;5906;5925;5978;6093;6094;6121;6259;6285;6…	S100B;ROM1;CLMN;PTPN11;PPP1CC;LRRK2;OMG;STRN;B2M;MAPK6;ALKBH1;LLGL1;MEIS1;DYNLT1;TMEM30A;IFRD1;SFRP1;GPR37L1;SFRP2;KEL;UBA6;PAK2;SEMA3C;PMP22;BCL6;CUX1;ADNP;DDR1;SSH2;POU3F4;FMR1;LAMA1;CRK;NR2E1;PHGDH;LAMB2;ARC;TULP3;FLRT2;SPAST;APOD;ZSWIM6;TGFB2;CLN5;GFAP;UNK;NFE2L2;FYN;EPHB1;KIF20B;CXCL12;THOC2;MDM2;PREX1;ABI1;FZD8;TOPORS;TNC;HGF;FES;VIM;WNT2B;JAK2;RPS6KA5;MTMR2;SKIL;VCL;LRP4;RAB21;GDF11;PALLD;…
GO:0051347	positive regulation of transferase activity	http://amigo,geneontology,org/amigo/term/GO:0051347	626	92	67.6107	1.36073	0.00128593	0.027314	136;154;905;958;1027;1116;1326;1398;1739;1902;2065;2146;2246;2247;2321;2534;3082;3150;3181;3606;3643;3717;4214;4254;4296;4515;4915;5027;5062;5156;5207;5610;5629;5781;5894;5906;6868;6885;6886;7010;7042;7046;7048;7098;7099;7474;8322;8325;8491;8654;8658;8754;8767;8795;8826;9043;9448;9770;9802;9839;9943;10006;10210;10333;10392;10746;10818;10892;11183;11314;23328;23394;25913;27040;28984;29775;29969;54…	PTPN11;LRRK2;RAF1;MAP3K11;TLR4;DTX3L;CARD10;CD300A;MAP3K8;PAK2;P2RX7;ADNP;IL18;RGCC;CRK;CCNYL1;OSBPL8;HNRNPA2B1;TGFB2;NOD1;FYN;DAZAP2;ABI1;MAP4K3;FZD8;TOPORS;HGF;FGF2;JAK2;MAP3K1;MAP4K5;ADRB2;SYAP1;IQGAP1;VANGL2;ADAM17;KITLG;NTRK2;PFKFB1;FGF1;INSR;TNKS;CD40;LAT;TEK;PDE5A;HMGN1;TNFRSF10B;HMBOX1;CHI3L1;MLKL;TAL1;ADORA2B;MDFIC;DLG1;MALT1;CDKN1B;EZH2;MOB1B;TGFBR2;ADAM9;POT1;EIF2AK2;MAP4K4;RIPK2;FLT1;…
GO:0097435	supramolecular fiber organization	http://amigo,geneontology,org/amigo/term/GO:0097435	640	94	69.1228	1.3599	0.0011678	0.0255819	120;176;246;391;538;667;822;829;845;1027;1073;1410;1495;1739;1901;1902;2059;2195;2242;2670;2934;3092;3688;3717;3936;4017;4053;4060;4193;5033;5074;5156;5341;5345;5357;5629;5756;5925;5962;6093;6387;6422;6423;6683;7042;7046;7431;7456;7756;8452;8500;9026;9113;9639;10006;10278;10435;10580;11078;11104;11135;11170;22836;22919;22998;23189;23191;23433;23607;26271;27229;28984;51804;54800;54820;55137;55704;…	LCP1;CUL3;SFRP1;SFRP2;FIGN;SSH2;SHROOM4;RGCC;CD2AP;NDE1;SPAST;TGFB2;KATNA1;LOXL2;GFAP;HIP1R;CXCL12;MDM2;PREX1;ABI1;MAP6D1;MAPRE1;FES;CAPG;VIM;LMOD3;JAK2;MID1IP1;NCKAP5;RHOG;RHOJ;P4HA1;LTBP2;CYFIP1;CFL2;RHOQ;MAP7D3;SERPINF2;PAWR;SLAIN2;FBXO5;EPS8;LUM;HIP1;TRIOBP;PPFIA1;ITGB1;S1PR1;TWF1;HOOK3;CDC42EP2;ALOX15;DLG1;ZNF207;CDKN1B;FAT1;CTNNA1;ACAN;CRYAB;PLEK;SORBS1;TUBGCP4;CAPZA1;FIGNL1;KLHL24;KIF19;FA…
GO:0009891	positive regulation of biosynthetic process	http://amigo,geneontology,org/amigo/term/GO:0009891	1949	286	210.5	1.35867	1.04879e-08	2.32551e-06	86;136;154;182;196;225;329;391;429;466;472;571;657;658;672;745;824;865;902;905;952;957;958;1030;1147;1385;1663;1763;1785;1901;1994;1997;2004;2113;2122;2138;2181;2246;2247;2263;2302;2332;2521;2551;2553;2624;2660;2908;2957;3065;3082;3150;3181;3398;3400;3551;3606;3643;3655;3659;3665;3689;3717;3728;3791;4040;4060;4066;4090;4149;4211;4261;4286;4303;4603;4646;4772;4774;4780;4791;4821;4846;4851;4929;502…	LRRK2;RAF1;TLR4;RELA;RBM15;DTX3L;DDX17;CDKN2B;BRCA1;TBX19;MEIS1;BIRC2;NOL11;EGLN1;STAT1;ELF1;INSIG2;GPBP1;MTF2;VEZF1;SFRP1;SFRP2;PHIP;SLC38A3;IRF7;YTHDF3;CCNH;ZNF281;MAX;GPBP1L1;P2RX7;USP16;ACTL6A;MYBL1;TAF12;CIITA;HYAL2;ZXDC;KLF2;FMR1;TAF2;IL18;ABHD14B;IRF1;CRLF3;KDM5A;RGCC;RBL1;NR2E1;SETD3;AGO1;ATM;TFDP1;HNRNPA2B1;NCOA3;FOXO4;FOSL1;SOX6;ATF7IP;TGFB2;SENP1;SP3;MBTPS2;P2RX4;NFE2L2;MED20;JUP;SMARC…
GO:0040007	growth	http://amigo,geneontology,org/amigo/term/GO:0040007	961	141	103.792	1.35848	7.9876e-05	0.00376245	32;86;102;154;347;604;657;658;780;952;1027;1385;1410;1785;1901;1982;2121;2146;2246;2247;2263;2307;2619;2660;2697;2803;2934;3249;3371;3475;3488;3643;3676;3688;3913;4038;4040;4099;4211;4323;4488;4682;4815;4851;4853;5062;5167;5212;5270;5324;5357;5454;5479;5629;5653;5654;5781;5782;5806;5925;6259;6279;6387;6422;6423;6446;6657;6662;6663;6696;6781;6868;7037;7042;7046;7048;7049;7403;7414;7474;7543;8531;8…	PTPN11;HTRA1;MMP14;EIF4G2;ACACB;TGFBR3;ALKBH1;MEIS1;KDM6A;IFRD1;SFRP1;SFRP2;MSX2;SLC25A33;PAK2;SEMA3C;BCL6;ENPP1;ACTL6A;ADNP;DDR1;HYAL2;S100A8;KLF2;CRLF3;STC1;PNPT1;LAMB2;FOXS1;APOD;GAS1;TGFB2;FGFR1OP;URI1;TMED2;GJA1;CXCL12;COL27A1;SERTAD3;YBX3;TNC;EVC;DUSP10;FGF2;HPN;TNKS2;HEPACAM;VCL;VWA1;LRP4;RAB21;ZMPSTE24;LEF1;ADRB2;VIT;CYFIP1;IQGAP1;VANGL2;TP53TG5;ADAM17;SPP1;RDH10;DNM2;HEG1;SERPINE2;IGSF11…
GO:0045892	negative regulation of transcription, DNA-templated	http://amigo,geneontology,org/amigo/term/GO:0045892	1167	171	126.041	1.3567	1.47232e-05	0.000981884	196;429;571;604;672;857;865;952;1027;1112;1385;1407;1523;1655;1739;2004;2117;2122;2146;2263;2302;2307;2551;2624;2729;2908;3065;3181;3398;3400;3659;3665;4017;4090;4149;4188;4193;4194;4261;4286;4303;4488;4601;4774;4851;4929;5074;5080;5451;5455;5629;5771;5828;5925;5927;5933;5934;5966;5970;5978;6422;6423;6498;6657;6662;6663;6670;6772;6886;6911;6929;6934;6935;6936;7022;7050;7101;7181;7227;7323;7474;75…	ETV3;CUL3;TSC22D4;MDFI;RELA;RBM15;BRCA1;USP3;CBX5;UBR2;STAT1;UBE2D3;SUZ12;MTF2;SFRP1;ZNF451;SFRP2;MSX2;ZBTB14;IRF7;ZNF281;MAX;BCL6;CUX1;GCLC;CIITA;XPO1;KLF2;IRF1;KDM5A;CRY1;RBL1;TGIF1;NR2E1;ZMYND15;RCOR1;THAP1;HNRNPA2B1;FOXO4;FOXS1;SOX6;ATF7IP;ZBTB21;TXNIP;SP3;LOXL2;URI1;JDP2;SMARCA5;MDM2;ATXN1L;FZD8;YBX3;MIER3;LIMD1;ZIC2;PTPN2;BACH1;RPS6KA5;ZFHX4;PAXBP1;SKIL;MXI1;KANK2;SOX21;ZBTB1;AHR;LEF1;PEX2;…
GO:0043067	regulation of programmed cell death	http://amigo,geneontology,org/amigo/term/GO:0043067	1531	224	165.355	1.35466	6.80205e-07	8.13651e-05	102;307;308;317;329;355;384;429;472;580;604;657;658;663;672;754;780;824;835;847;857;867;952;958;1027;1270;1385;1410;1495;1728;1785;1902;2047;2065;2070;2122;2138;2152;2263;2321;2534;2619;2624;2660;2683;2729;2730;2773;2934;3065;3082;3092;3249;3437;3551;3572;3625;3643;3655;3665;3676;3685;3688;3707;3717;3791;3958;4040;4099;4118;4193;4194;4254;4286;4296;4332;4488;4780;4846;4851;4853;4915;4929;5027;505…	S100B;ANXA5;STK17B;LRRK2;TIMP3;RAF1;MAP3K11;RTKN;RELA;ZFAND6;TNFAIP8;ANKRD13C;BRCA1;ALKBH1;BCL2L14;ECSCR;BIRC2;STAT1;CARD10;SFRP1;SFRP2;PHIP;MSX2;PAK2;IRF7;BCL6;P2RX7;GCLC;ADNP;DDR1;HYAL2;S100A8;PLCG2;GCLM;POU3F4;B4GALT1;RGCC;NQO1;NR2E1;DOCK8;TCTN3;ATM;CAAP1;GNA13;TFDP1;MYO18A;CARD6;BARD1;FOSL1;PLAUR;ITPKB;GAS1;TGFB2;NOD1;PTTG1IP;TXNIP;CAT;SENP1;CRADD;URI1;STEAP3;DIP2A;NFE2L2;FYN;EPHB1;ARHGEF6;HI…
GO:0040011	locomotion	http://amigo,geneontology,org/amigo/term/GO:0040011	1738	254	187.712	1.35314	1.17968e-07	1.91508e-05	102;182;285;308;347;391;429;472;538;657;658;667;780;857;858;958;1385;1398;1441;1495;1793;1880;1901;1902;2047;2059;2065;2113;2152;2195;2242;2246;2247;2302;2321;2350;2534;2549;2624;2660;2683;2752;2768;2861;3082;3398;3488;3643;3655;3676;3683;3684;3685;3687;3688;3689;3691;3696;3717;3728;3791;3913;3915;3936;3958;4017;4099;4162;4163;4193;4254;4286;4303;4323;4478;4488;4756;4780;4846;4851;4915;4929;4973;…	ANXA5;MCC;LCP1;PLAU;PTPN11;CUL3;MMP14;LRRK2;RAF1;ANGPT2;GLUL;TGFBR3;ALKBH1;SUN2;ECSCR;STAT1;CARD10;CD300A;SFRP1;CXCL14;RRAS2;SFRP2;MSX2;EFHC1;SEMA3C;DDR1;HYAL2;S100A8;B4GALT1;LAMA1;STC1;RGCC;CRK;NR2E1;LAMB2;ARC;OLR1;DOCK8;CD2AP;NDE1;ATM;CSF3R;GNA13;CCNYL1;MYO18A;OSBPL8;FOXO4;FOSL1;PLAUR;FLRT2;APOD;ZSWIM6;TGFB2;FGFR1OP;LOXL2;UNK;P2RX4;NFE2L2;FYN;EPHB1;KIF20B;JUP;CXCL12;MDM2;PREX1;FMNL3;SYNE2;HGF;M…
GO:0001816	cytokine production	http://amigo,geneontology,org/amigo/term/GO:0001816	712	104	76.8991	1.35242	0.000794548	0.0201729	19;136;225;307;329;347;384;567;604;672;718;824;958;1116;1147;1385;1739;1903;1997;2302;3082;3556;3572;3594;3606;3625;3659;3665;3685;3696;3702;3717;4052;4060;4155;4179;4772;4791;4851;5027;5074;5336;5345;5495;5610;5781;5966;5970;6279;6737;6772;6868;6885;7042;7072;7098;7099;7110;7318;7474;8692;8767;8780;8826;9111;9173;9252;9454;9516;9636;10333;10365;10392;10475;10666;10892;11119;23405;23607;26065;261…	PTPN11;LRRK2;TLR4;RELA;B2M;BRCA1;BIRC2;STAT1;ELF1;IRF7;BCL6;P2RX7;HYAL2;S100A8;DDX60;PLCG2;KLF2;IL18;IFIH1;IRF1;RGCC;CD2AP;NDRG2;PPM1B;APOD;TGFB2;NOD1;TRIM38;BTN3A1;IL12RB1;HGF;CAPN2;JAK2;RPS6KA5;HOMER3;NMI;LEF1;ZBTB7B;ISG15;IQGAP1;NLRC4;NFKB2;ADAM17;HEG1;SERPINF2;PAWR;INHBB;LSM14A;ITK;DICER1;NOTCH1;LUM;MAVS;TMF1;CD40;UBA7;ARG2;IL6ST;REL;NLRC5;CHI3L1;ANXA4;ADORA2B;TNFRSF13C;LGR4;DLG1;GPSM3;MALT1;…
GO:0010243	response to organonitrogen compound	http://amigo,geneontology,org/amigo/term/GO:0010243	945	138	102.064	1.35209	0.000118333	0.00509435	19;154;182;196;308;329;366;429;538;672;760;824;840;845;847;857;858;928;958;1027;1147;1282;1385;1398;1407;1495;1663;1785;1787;1979;2146;2350;2534;2549;2551;2660;2729;2730;2740;2934;3488;3625;3643;3658;3688;3689;3709;3717;3728;4040;4149;4193;4257;4303;4780;4851;4864;4915;4929;5025;5027;5156;5166;5167;5207;5286;5311;5350;5771;5781;5860;5906;5908;5970;6093;6121;6387;6422;6430;6662;6667;6772;6781;6814…	ANXA5;CASP7;PTPN11;LRRK2;GLP1R;TLR4;RELA;TGFBR3;BRCA1;BIRC2;UBR2;STAT1;INSIG2;SFRP1;PHIP;SLC25A33;MAX;ENPP1;P2RX7;GCLC;GCLM;KLF2;ATP6V0E1;EIF4EBP2;STC1;PNPT1;CRY1;CRK;COL4A1;OSBPL8;FOXO4;FOSL1;NOD1;CAT;MGST1;RNF103;P2RX4;YOD1;NFE2L2;FYN;IREB2;JUP;OGT;CXCL12;MDM2;TNFSF10;RAP1B;CAPN2;VIM;PTPN2;JAK2;TIMP4;NPC1;TCIRG1;AHR;JAG1;ZBTB7B;ADRB2;SYAP1;CYFIP1;IQGAP1;PLN;NR4A2;RHOQ;TRDMT1;DNM2;NTRK2;PFKFB1;R…
GO:0045859	regulation of protein kinase activity	http://amigo,geneontology,org/amigo/term/GO:0045859	761	111	82.1913	1.35051	0.000565475	0.0155309	136;154;857;867;868;900;902;905;958;1027;1030;1116;1326;1398;1739;1902;2065;2146;2246;2247;2321;2534;3082;3606;3643;3717;4040;4214;4254;4296;4515;4915;5027;5062;5610;5611;5629;5771;5781;5894;5906;5925;6422;6423;6868;6885;6886;7042;7046;7048;7098;7099;7474;8322;8325;8491;8654;8692;8754;8767;8795;8826;8850;9043;9113;9134;9448;9770;9802;9839;9943;9961;10006;10333;10392;10746;10818;10892;11116;11183;…	CHORDC1;PTPN11;LRRK2;RAF1;MAP3K11;TLR4;CDKN2B;CARD10;CD300A;SFRP1;SFRP2;MAP3K8;PAK2;CCNH;P2RX7;ADNP;HYAL2;IL18;RGCC;CRK;CCNYL1;OSBPL8;CBLB;TGFB2;NOD1;FGFR1OP;FYN;DAZAP2;ABI1;MAP4K3;FZD8;HGF;MBIP;DUSP10;FGF2;PTPN2;JAK2;MAP3K1;CBL;MAP4K5;ADRB2;SYAP1;IQGAP1;VANGL2;RAP2C;ADAM17;CCNJ;CCNE2;KITLG;HEG1;NTRK2;FGF1;WWTR1;INSR;CD40;LAT;SPRED1;DNAJC3;PDE5A;TNFRSF10B;DUSP16;CHI3L1;MLKL;TAL1;ADORA2B;CAV1;MDFI…
GO:0042981	regulation of apoptotic process	http://amigo,geneontology,org/amigo/term/GO:0042981	1517	221	163.843	1.34886	1.12558e-06	0.000123285	102;307;308;317;329;355;384;429;472;580;604;657;658;663;672;754;780;824;835;847;857;867;952;958;1027;1270;1385;1410;1495;1728;1785;1902;2047;2065;2070;2138;2152;2263;2321;2534;2619;2624;2660;2683;2729;2730;2773;2934;3065;3082;3092;3249;3437;3551;3572;3625;3643;3655;3665;3676;3685;3688;3707;3717;3791;3958;4040;4099;4118;4193;4194;4254;4286;4296;4332;4488;4780;4846;4851;4853;4915;4929;5027;5051;506…	S100B;ANXA5;STK17B;LRRK2;TIMP3;RAF1;MAP3K11;RTKN;RELA;ZFAND6;TNFAIP8;ANKRD13C;BRCA1;ALKBH1;BCL2L14;ECSCR;BIRC2;STAT1;CARD10;SFRP1;SFRP2;PHIP;MSX2;PAK2;IRF7;BCL6;P2RX7;GCLC;ADNP;DDR1;HYAL2;S100A8;GCLM;POU3F4;B4GALT1;RGCC;NQO1;NR2E1;DOCK8;TCTN3;ATM;CAAP1;GNA13;TFDP1;MYO18A;CARD6;BARD1;FOSL1;PLAUR;ITPKB;GAS1;TGFB2;NOD1;PTTG1IP;TXNIP;CAT;SENP1;CRADD;URI1;STEAP3;DIP2A;NFE2L2;FYN;EPHB1;ARHGEF6;HIP1R;CX…
GO:1903507	negative regulation of nucleic acid-templated transcription	http://amigo,geneontology,org/amigo/term/GO:1903507	1215	177	131.225	1.34883	1.4586e-05	0.000981884	196;429;571;604;672;857;865;952;1027;1112;1385;1407;1523;1655;1739;2004;2117;2122;2146;2263;2302;2307;2551;2624;2729;2908;3065;3181;3398;3400;3659;3665;4017;4090;4149;4188;4193;4194;4261;4286;4303;4488;4601;4774;4851;4929;5074;5080;5451;5455;5629;5771;5828;5925;5927;5933;5934;5966;5970;5978;6422;6423;6427;6498;6657;6662;6663;6670;6772;6886;6911;6929;6934;6935;6936;7022;7050;7101;7181;7227;7323;74…	ETV3;CUL3;TSC22D4;MDFI;RELA;RBM15;BRCA1;USP3;CBX5;UBR2;STAT1;UBE2D3;SUZ12;MTF2;SFRP1;ZNF451;SFRP2;MSX2;ZBTB14;IRF7;ZNF281;MAX;BCL6;CUX1;GCLC;CIITA;XPO1;TOB1;KLF2;IRF1;KDM5A;CRY1;RBL1;TGIF1;RCOR3;NR2E1;ZMYND15;RCOR1;THAP1;HNRNPA2B1;FOXO4;FOXS1;SOX6;ATF7IP;ZBTB21;TOB2;TXNIP;SP3;LOXL2;URI1;JDP2;SMARCA5;MDM2;ATXN1L;FZD8;YBX3;MIER3;LIMD1;ZIC2;PTPN2;BACH1;RPS6KA5;ZFHX4;PAXBP1;SKIL;MXI1;KANK2;SOX21;ZBTB…
GO:0010941	regulation of cell death	http://amigo,geneontology,org/amigo/term/GO:0010941	1649	240	178.099	1.34756	3.91526e-07	5.0789e-05	102;307;308;317;329;355;384;429;472;580;604;657;658;663;672;754;780;824;835;847;857;867;952;958;1027;1270;1385;1410;1495;1728;1785;1902;2047;2065;2070;2122;2138;2152;2247;2263;2321;2534;2619;2624;2660;2683;2729;2730;2773;2861;2934;3065;3082;3092;3249;3437;3551;3572;3625;3643;3655;3665;3676;3684;3685;3688;3689;3707;3717;3791;3958;4040;4099;4118;4193;4194;4254;4286;4296;4332;4488;4780;4846;4851;485…	S100B;ANXA5;STK17B;LRRK2;TIMP3;RAF1;MAP3K11;RTKN;TLR4;RELA;ZFAND6;TNFAIP8;ANKRD13C;BRCA1;ALKBH1;BCL2L14;ECSCR;BIRC2;EGLN1;STAT1;DYNLT1;CARD10;SFRP1;GPR37L1;RRAS2;SFRP2;PHIP;MSX2;PAK2;IRF7;BCL6;P2RX7;GCLC;ADNP;DDR1;HYAL2;S100A8;PLCG2;GCLM;POU3F4;B4GALT1;RGCC;NQO1;NR2E1;DOCK8;TCTN3;ATM;CAAP1;GNA13;TFDP1;MYO18A;CARD6;BARD1;FOSL1;PLAUR;ITPKB;GAS1;TGFB2;NOD1;PTTG1IP;TXNIP;CAT;SENP1;CRADD;URI1;STEAP3;D…
GO:1902679	negative regulation of RNA biosynthetic process	http://amigo,geneontology,org/amigo/term/GO:1902679	1217	177	131.441	1.34661	1.60662e-05	0.00103268	196;429;571;604;672;857;865;952;1027;1112;1385;1407;1523;1655;1739;2004;2117;2122;2146;2263;2302;2307;2551;2624;2729;2908;3065;3181;3398;3400;3659;3665;4017;4090;4149;4188;4193;4194;4261;4286;4303;4488;4601;4774;4851;4929;5074;5080;5451;5455;5629;5771;5828;5925;5927;5933;5934;5966;5970;5978;6422;6423;6427;6498;6657;6662;6663;6670;6772;6886;6911;6929;6934;6935;6936;7022;7050;7101;7181;7227;7323;74…	ETV3;CUL3;TSC22D4;MDFI;RELA;RBM15;BRCA1;USP3;CBX5;UBR2;STAT1;UBE2D3;SUZ12;MTF2;SFRP1;ZNF451;SFRP2;MSX2;ZBTB14;IRF7;ZNF281;MAX;BCL6;CUX1;GCLC;CIITA;XPO1;TOB1;KLF2;IRF1;KDM5A;CRY1;RBL1;TGIF1;RCOR3;NR2E1;ZMYND15;RCOR1;THAP1;HNRNPA2B1;FOXO4;FOXS1;SOX6;ATF7IP;ZBTB21;TOB2;TXNIP;SP3;LOXL2;URI1;JDP2;SMARCA5;MDM2;ATXN1L;FZD8;YBX3;MIER3;LIMD1;ZIC2;PTPN2;BACH1;RPS6KA5;ZFHX4;PAXBP1;SKIL;MXI1;KANK2;SOX21;ZBTB…
GO:0010557	positive regulation of macromolecule biosynthetic process	http://amigo,geneontology,org/amigo/term/GO:0010557	1826	265	197.216	1.34371	1.11754e-07	1.84719e-05	86;154;182;196;329;391;429;466;472;571;657;658;672;745;865;902;905;952;958;1030;1147;1385;1663;1763;1785;1901;1994;1997;2004;2113;2122;2138;2246;2247;2263;2302;2332;2521;2551;2553;2624;2660;2908;2957;3065;3082;3150;3181;3398;3400;3551;3606;3643;3655;3659;3665;3717;3728;3791;4040;4060;4066;4090;4149;4211;4261;4286;4303;4603;4646;4772;4774;4780;4791;4821;4851;4929;5074;5080;5241;5311;5316;5324;5345…	LRRK2;RAF1;TLR4;RELA;RBM15;DTX3L;DDX17;CDKN2B;BRCA1;TBX19;MEIS1;BIRC2;NOL11;EGLN1;STAT1;ELF1;INSIG2;GPBP1;MTF2;VEZF1;SFRP1;SFRP2;PHIP;SLC38A3;IRF7;YTHDF3;CCNH;ZNF281;MAX;GPBP1L1;USP16;ACTL6A;MYBL1;TAF12;CIITA;HYAL2;ZXDC;KLF2;FMR1;TAF2;IL18;ABHD14B;IRF1;CRLF3;KDM5A;RGCC;RBL1;NR2E1;SETD3;AGO1;ATM;TFDP1;HNRNPA2B1;NCOA3;FOXO4;FOSL1;SOX6;ATF7IP;TGFB2;SENP1;SP3;MBTPS2;NFE2L2;MED20;JUP;SMARCA5;OGT;SERTA…
GO:0002684	positive regulation of immune system process	http://amigo,geneontology,org/amigo/term/GO:0002684	979	142	105.736	1.34296	0.000129563	0.00537836	2;102;136;182;329;567;604;718;760;857;865;933;952;958;1147;1326;1378;1385;1398;1793;1880;1997;2113;2242;2302;2534;2624;2660;3127;3384;3398;3551;3572;3594;3606;3659;3665;3676;3684;3689;3702;3707;3916;3958;4179;4214;4254;4323;4332;4340;4651;4893;5025;5027;5062;5074;5336;5338;5583;5771;5781;5894;5906;5925;5970;6279;6387;6772;6813;6868;6885;6886;7037;7042;7048;7060;7098;7099;7412;7424;7456;7474;7525;…	PTPN11;MMP14;HLA-DRB5;LRRK2;RAF1;TLR4;RELA;B2M;BIRC2;STAT1;ELF1;CD300A;CXCL14;MAP3K8;OTUD4;PAK2;IRF7;LAMP1;BCL6;P2RX7;S100A8;DDX60;PLCG2;IL18;IFIH1;IRF1;RGCC;CRK;DOCK8;THEMIS2;MYO18A;EXOSC3;ITPKB;TGFB2;NOD1;CLEC7A;P2RX4;FYN;BTN3A1;CXCL12;IL12RB1;ATXN1L;ABI1;FES;DUSP10;RC3H1;PTPN2;RPS6KA5;MAP3K1;ZBTB1;VEGFC;LEF1;JAG1;ZBTB7B;GPR183;ISG15;CYFIP1;MOSPD2;TNFSF13B;NLRC4;WDFY1;ADAM17;KITLG;RIF1;PAWR;VCA…
GO:0043069	negative regulation of programmed cell death	http://amigo,geneontology,org/amigo/term/GO:0043069	917	133	99.04	1.34289	0.000211926	0.00773742	307;308;329;355;384;429;580;604;663;672;754;780;835;847;857;867;952;1027;1270;1410;1495;1728;2047;2065;2070;2122;2138;2263;2321;2534;2624;2729;2730;2773;3065;3082;3249;3437;3551;3572;3643;3655;3665;3685;3688;3707;3717;3791;3958;4040;4099;4193;4194;4254;4286;4488;4780;4846;4851;4853;4915;4929;5051;5062;5156;5166;5272;5329;5336;5455;5456;5583;5610;5611;5863;5894;5970;6093;6259;6387;6422;6423;6662;6…	ANXA5;LRRK2;RAF1;RELA;ZFAND6;TNFAIP8;BRCA1;ALKBH1;BIRC2;SFRP1;SFRP2;PHIP;MSX2;PAK2;IRF7;BCL6;GCLC;ADNP;DDR1;PLCG2;GCLM;POU3F4;NQO1;NR2E1;DOCK8;CAAP1;MYO18A;BARD1;PLAUR;ITPKB;PTTG1IP;CAT;URI1;NFE2L2;FYN;EPHB1;HIP1R;CXCL12;MDM2;TNFSF10;YBX3;TOPORS;HGF;CASP2;HPN;JAK2;IFIT3;NOS3;KANK2;EYA4;CBL;LEF1;FAS;NR4A2;SERPINB9;KITLG;MECOM;NTRK2;RHBDD1;INSR;NOTCH1;SIRT2;TMF1;DNAJC3;TEK;HDAC1;ARG2;IL6ST;UFL1;BNI…
GO:0044283	small molecule biosynthetic process	http://amigo,geneontology,org/amigo/term/GO:0044283	724	105	78.1951	1.34279	0.000962756	0.0227944	32;225;240;246;272;443;672;954;957;1181;1267;1407;1462;1593;2181;2246;2247;2346;2628;2752;3613;3643;3707;3930;3992;4047;4257;5027;5150;5151;5166;5167;5207;5321;5336;5341;5354;5564;5629;5771;5825;5860;5978;6319;6667;7358;8309;8473;8560;8654;8850;8930;9023;9420;9926;10157;10165;11057;11160;11164;22929;23169;23262;23583;25939;26031;26137;26227;29914;29968;50640;51071;51141;51144;51360;51478;54928;54…	FADS1;ACSS2;ACACB;GLUL;BRCA1;INSIG2;LBR;DEGS1;HSD17B7;SAMHD1;ENPP1;P2RX7;PLCG2;LSS;CRY1;PHGDH;NUDT12;OSBPL3;ADAL;IMPAD1;ITPKB;ABHD1;MALRD1;MGST1;ACSM5;PRKAB1;MBTPS2;AASS;OGT;VCAN;PSAT1;LPGAT1;NUS1;PDE7A;IMPA2;ABHD2;SLC25A13;HSD17B12;ALOX5;FGF2;PTPN2;MID1IP1;ENTPD2;IPMK;ABCD3;CLCN2;UBIAD1;MMAA;SMUG1;RDH10;DERA;PFKFB1;FGF1;CYP7B1;SCD;INSR;REST;ELOVL1;PPIP5K2;PDE5A;AMPD3;CYP27A1;SLC35D1;SP1;QDPR;NUD…
GO:0001817	regulation of cytokine production	http://amigo,geneontology,org/amigo/term/GO:0001817	642	93	69.3388	1.34124	0.00189873	0.0366482	136;225;307;329;347;384;567;604;672;718;824;958;1147;1385;1903;1997;2302;3082;3556;3572;3594;3606;3625;3659;3665;3685;3696;3717;4052;4060;4155;4179;4791;5027;5336;5345;5495;5610;5781;5966;5970;6737;6772;6868;6885;7042;7072;7098;7099;7110;7318;7474;8692;8767;8780;8826;9111;9173;9252;9454;9516;9636;10333;10365;10392;10475;10666;10892;23405;23607;26065;26137;28984;51176;54941;55366;55540;55601;56957…	PTPN11;LRRK2;TLR4;RELA;B2M;BRCA1;BIRC2;STAT1;ELF1;IRF7;BCL6;P2RX7;HYAL2;DDX60;PLCG2;KLF2;IL18;IFIH1;IRF1;RGCC;CD2AP;NDRG2;PPM1B;APOD;TGFB2;NOD1;TRIM38;IL12RB1;HGF;CAPN2;JAK2;RPS6KA5;HOMER3;NMI;LEF1;ISG15;IQGAP1;NFKB2;ADAM17;HEG1;SERPINF2;INHBB;LSM14A;DICER1;LUM;MAVS;TMF1;CD40;UBA7;ARG2;IL6ST;REL;NLRC5;ANXA4;ADORA2B;TNFRSF13C;LGR4;GPSM3;MALT1;S1PR3;LTBP1;ZBTB20;CARD9;RIOK3;EIF2AK2;RIPK2;WNT5A;MAP3…
GO:0009719	response to endogenous stimulus	http://amigo,geneontology,org/amigo/term/GO:0009719	1595	231	172.267	1.34094	9.79036e-07	0.000111255	19;20;154;196;249;308;317;366;429;538;657;658;672;760;824;840;845;847;857;858;865;867;928;952;1027;1030;1282;1385;1398;1407;1410;1495;1655;1663;1728;1783;1785;1979;2113;2146;2246;2247;2263;2350;2534;2549;2551;2660;2729;2730;2740;2908;3065;3185;3187;3249;3371;3417;3488;3625;3643;3658;3688;3689;3709;3717;3728;4038;4040;4052;4053;4090;4149;4176;4193;4303;4323;4478;4488;4756;4780;4821;4846;4851;4864;…	S100B;ANXA5;CASP7;PTPN11;HTRA1;MMP14;LRRK2;TIMP3;GLP1R;TLR4;RELA;DDX17;CDKN2B;TGFBR3;BRCA1;FIBIN;UBR2;STAT1;UBE2D3;INSIG2;SFRP1;ZNF451;FGFRL1;SFRP2;PHIP;MSX2;SLC25A33;ACSBG1;MAX;ENPP1;P2RX7;GCLC;HYAL2;GCLM;TOB1;KLF2;FGFBP3;ATP6V0E1;EIF4EBP2;STC1;PNPT1;CRY1;NQO1;CRK;COL4A1;NR2E1;OSBPL8;NCOA3;FOXO4;FOSL1;FLRT2;SOX6;TGFB2;NOD1;TXNIP;CAT;URI1;P2RX4;NFE2L2;FYN;IREB2;JUP;OGT;CXCL12;MDM2;MED13;TNFSF10;T…
GO:0009887	animal organ morphogenesis	http://amigo,geneontology,org/amigo/term/GO:0009887	974	141	105.196	1.34035	0.000149654	0.00597177	176;182;249;363;657;658;760;780;857;1112;1270;1441;1495;1739;1896;1901;2047;2054;2138;2195;2246;2247;2263;2302;2624;3065;3082;3150;3249;3371;3398;3400;3488;3643;3655;3687;3691;4038;4040;4124;4188;4193;4211;4323;4478;4488;4846;4851;4853;4915;5027;5080;5156;5212;5241;5311;5324;5456;5629;5654;5970;6094;6121;6259;6422;6423;6662;6670;6772;6781;6935;7010;7042;7046;7048;7049;7052;7289;7403;7424;7474;748…	ROM1;CUL3;HTRA1;MMP14;LRRK2;MDFI;RELA;RBM15;TGFBR3;MEIS1;EGLN1;STAT1;RAB23;LRIG3;KDM6A;INSIG2;SFRP1;FGFRL1;SFRP2;MSX2;SEMA3C;P2RX7;DDR1;HYAL2;POU3F4;LAMA1;STC1;CSF3R;TULP3;FLRT2;IMPAD1;TGFB2;SP3;TMED2;EPHB1;COL27A1;MDM2;TOPORS;TNC;HGF;WNT2B;FGF2;HPN;STX2;ASPN;NOS3;VWA1;ALPL;LRP4;ZMPSTE24;GDF11;VEGFC;LEF1;JAG1;VIT;VANGL2;ZIC1;VANGL1;RDH10;BHLHE41;HEG1;NTRK2;FGF1;CYP7B1;WWTR1;TGM2;INSR;NOTCH1;ID2;T…
GO:0043549	regulation of kinase activity	http://amigo,geneontology,org/amigo/term/GO:0043549	836	121	90.2916	1.3401	0.000440488	0.0132161	136;154;857;867;868;900;902;905;958;1027;1030;1116;1326;1398;1739;1902;2065;2146;2246;2247;2321;2534;2660;3082;3606;3643;3717;4040;4214;4254;4296;4515;4915;5027;5062;5156;5207;5525;5610;5611;5629;5771;5781;5894;5906;5925;5933;5934;6422;6423;6868;6885;6886;7010;7042;7046;7048;7098;7099;7474;8322;8325;8491;8654;8692;8754;8767;8795;8826;8850;9043;9113;9134;9306;9448;9770;9802;9839;9943;9961;10006;10…	CHORDC1;PTPN11;LRRK2;RAF1;MAP3K11;TLR4;CDKN2B;CARD10;CD300A;SFRP1;SFRP2;MAP3K8;PAK2;CCNH;P2RX7;ADNP;HYAL2;IL18;RGCC;RBL1;CRK;CCNYL1;OSBPL8;CBLB;TGFB2;NOD1;FGFR1OP;FYN;DAZAP2;ABI1;MAP4K3;FZD8;HGF;MBIP;DUSP10;FGF2;PTPN2;JAK2;MAP3K1;CBL;MAP4K5;ADRB2;SYAP1;IQGAP1;VANGL2;RBL2;RAP2C;ADAM17;CCNJ;CCNE2;KITLG;HEG1;NTRK2;PFKFB1;FGF1;WWTR1;INSR;CD40;LAT;SPRED1;DNAJC3;TEK;PDE5A;NLRC5;TNFRSF10B;DUSP16;CHI3L1;…
GO:0006928	movement of cell or subcellular component	http://amigo,geneontology,org/amigo/term/GO:0006928	1967	284	212.444	1.33682	5.78376e-08	1.07306e-05	102;182;285;308;347;391;429;472;538;604;636;657;658;667;780;857;928;958;1027;1398;1441;1495;1739;1783;1793;1880;1901;1902;2047;2059;2065;2113;2152;2195;2242;2246;2247;2302;2321;2332;2350;2534;2549;2624;2660;2683;2697;2752;2768;3082;3488;3643;3655;3676;3683;3684;3685;3687;3688;3689;3691;3696;3717;3728;3759;3791;3799;3842;3913;3915;3916;3936;3958;4017;4099;4134;4162;4163;4193;4254;4286;4303;4323;44…	ANXA5;MCC;LCP1;PLAU;PTPN11;CUL3;MMP14;LRRK2;RAF1;ANGPT2;GLUL;TGFBR3;ALKBH1;SUN2;KIF1C;FRMD6;STAT1;CARD10;CD300A;SFRP1;CXCL14;RRAS2;SFRP2;MSX2;EFHC1;SEMA3C;LAMP1;BCL6;DDR1;HYAL2;S100A8;FMR1;B4GALT1;LAMA1;STC1;RGCC;CRK;NR2E1;LAMB2;ARC;OLR1;DOCK8;CD2AP;NDE1;ATM;CSF3R;GNA13;CCNYL1;MYO18A;OSBPL8;FOXO4;FLRT2;SPAST;APOD;ZSWIM6;TGFB2;FGFR1OP;LOXL2;UNK;P2RX4;NFE2L2;FYN;EPHB1;KIF20B;JUP;KCNE3;GJA1;CXCL12;M…
GO:0002682	regulation of immune system process	http://amigo,geneontology,org/amigo/term/GO:0002682	1400	202	151.206	1.33593	6.5368e-06	0.000523415	2;102;136;182;196;246;329;347;384;472;567;604;718;760;857;865;933;945;952;958;1147;1326;1378;1385;1398;1441;1739;1793;1880;1997;2113;2242;2302;2534;2551;2624;2660;2934;3065;3127;3384;3398;3551;3572;3594;3606;3659;3665;3676;3683;3684;3688;3689;3702;3707;3717;3916;3958;4179;4211;4214;4254;4286;4323;4332;4340;4478;4651;4772;4780;4851;4853;4893;5025;5027;5062;5074;5272;5284;5336;5338;5495;5583;5610;5…	PTPN11;HTRA1;MMP14;HLA-DRB5;LRRK2;RAF1;TLR4;RELA;RBM15;CD33;DTX3L;B2M;MEIS1;BIRC2;STAT1;ELF1;CD300A;SFRP1;CXCL14;ERAP1;MAP3K8;OTUD4;PAK2;IRF7;LAMP1;SAMHD1;BCL6;P2RX7;S100A8;DDX60;PLCG2;IL18;IFIH1;IRF1;RGCC;CRK;DOCK8;AGO1;ATM;CSF3R;THEMIS2;MYO18A;PPM1B;EXOSC3;APOD;ITPKB;TGFB2;NOD1;TOB2;SENP1;CLEC7A;P2RX4;NFE2L2;TRIM38;FYN;BTN3A1;CXCL12;IL12RB1;ATXN1L;ABI1;FES;PIGR;DUSP10;RC3H1;PTPN2;JAK2;RPS6KA5;N…
GO:2000113	negative regulation of cellular macromolecule biosynthetic process	http://amigo,geneontology,org/amigo/term/GO:2000113	1359	196	146.778	1.33535	9.33653e-06	0.000690068	196;429;571;604;672;857;865;952;1027;1112;1385;1407;1523;1655;1739;1979;2004;2117;2122;2146;2263;2302;2307;2332;2551;2624;2729;2908;3065;3181;3364;3398;3400;3488;3658;3659;3665;4017;4090;4149;4188;4193;4194;4261;4286;4303;4488;4601;4774;4851;4929;5074;5080;5167;5451;5455;5610;5629;5771;5828;5925;5927;5933;5934;5966;5970;5978;6422;6423;6498;6657;6662;6663;6670;6772;6886;6911;6929;6934;6935;6936;70…	ETV3;CUL3;TSC22D4;MDFI;RELA;RBM15;BRCA1;USP3;CBX5;UBR2;STAT1;UBE2D3;PATL2;SUZ12;MTF2;SFRP1;ZNF451;SFRP2;MSX2;ZBTB14;IRF7;YTHDF3;ZNF281;MAX;BCL6;ENPP1;CUX1;GCLC;CIITA;XPO1;TOB1;KLF2;FMR1;IRF1;EIF4EBP2;KDM5A;CRY1;RBL1;TGIF1;NR2E1;ZMYND15;AGO1;RCOR1;THAP1;HNRNPA2B1;FOXO4;FOXS1;SOX6;ATF7IP;ZBTB21;TXNIP;SP3;LOXL2;URI1;UNK;IREB2;JDP2;SMARCA5;MDM2;ATXN1L;FZD8;YBX3;MIER3;LIMD1;ZIC2;RC3H1;PTPN2;BACH1;RPS6…
GO:0071495	cellular response to endogenous stimulus	http://amigo,geneontology,org/amigo/term/GO:0071495	1347	194	145.482	1.3335	1.13628e-05	0.000807025	154;196;308;317;366;538;657;658;672;760;824;840;845;857;858;865;867;1030;1282;1385;1398;1407;1495;1655;1663;1783;1785;1979;2146;2246;2247;2263;2350;2534;2549;2551;2660;2729;2730;2740;2908;3065;3185;3187;3371;3488;3625;3643;3658;3688;3709;3717;3728;4038;4052;4053;4090;4149;4176;4193;4303;4478;4488;4756;4780;4851;4864;4915;4929;5025;5027;5046;5151;5156;5166;5167;5241;5286;5311;5547;5654;5725;5771;5…	ANXA5;CASP7;PTPN11;HTRA1;LRRK2;GLP1R;TLR4;RELA;DDX17;CDKN2B;TGFBR3;BRCA1;UBR2;STAT1;UBE2D3;SFRP1;ZNF451;FGFRL1;SFRP2;PHIP;MSX2;SLC25A33;MAX;ENPP1;P2RX7;GCLC;HYAL2;GCLM;TOB1;KLF2;FGFBP3;ATP6V0E1;EIF4EBP2;STC1;CRY1;CRK;COL4A1;NR2E1;OSBPL8;NCOA3;FOXO4;FLRT2;SOX6;TGFB2;NOD1;URI1;P2RX4;NFE2L2;FYN;IREB2;JUP;OGT;MDM2;MED13;TNC;RAP1B;LGR5;ABHD2;CAPN2;VIM;FGF2;PTPN2;JAK2;ASPN;NPC1;UBR5;SKIL;KANK2;TCIRG1;L…
GO:0043066	negative regulation of apoptotic process	http://amigo,geneontology,org/amigo/term/GO:0043066	903	130	97.5279	1.33295	0.000341007	0.0107642	307;308;329;355;384;429;580;604;663;672;754;780;835;847;857;867;952;1027;1270;1410;1495;1728;2047;2065;2070;2138;2263;2321;2534;2624;2729;2730;2773;3065;3082;3249;3437;3551;3572;3643;3655;3665;3685;3688;3707;3717;3791;3958;4040;4099;4193;4194;4254;4286;4488;4780;4846;4851;4853;4915;4929;5051;5062;5156;5166;5272;5329;5455;5456;5583;5610;5611;5863;5894;5970;6093;6259;6387;6422;6423;6662;6663;6934;7…	ANXA5;LRRK2;RAF1;RELA;ZFAND6;TNFAIP8;BRCA1;ALKBH1;BIRC2;SFRP1;SFRP2;PHIP;MSX2;PAK2;IRF7;BCL6;GCLC;ADNP;DDR1;GCLM;POU3F4;NQO1;NR2E1;DOCK8;CAAP1;MYO18A;BARD1;PLAUR;ITPKB;PTTG1IP;CAT;URI1;NFE2L2;FYN;EPHB1;HIP1R;CXCL12;MDM2;TNFSF10;YBX3;TOPORS;HGF;CASP2;HPN;JAK2;IFIT3;NOS3;EYA4;CBL;LEF1;FAS;NR4A2;SERPINB9;KITLG;NTRK2;RHBDD1;INSR;NOTCH1;SIRT2;TMF1;DNAJC3;TEK;HDAC1;ARG2;IL6ST;UFL1;BNIP2;CNTF;ITGB1;KLHL…
GO:0045934	negative regulation of nucleobase-containing compound metabolic process	http://amigo,geneontology,org/amigo/term/GO:0045934	1418	204	153.15	1.33203	7.1081e-06	0.000557067	196;429;472;571;580;604;672;857;865;952;1027;1112;1385;1407;1523;1655;1739;1994;2004;2117;2122;2146;2263;2302;2307;2332;2551;2624;2729;2908;3065;3181;3364;3398;3400;3659;3665;4017;4090;4149;4188;4193;4194;4261;4286;4303;4488;4601;4774;4851;4929;5074;5080;5207;5451;5455;5629;5725;5771;5828;5925;5927;5933;5934;5966;5970;5978;6207;6422;6423;6427;6433;6498;6657;6662;6663;6670;6772;6886;6911;6929;6934…	ETV3;CUL3;TSC22D4;MDFI;RELA;RBM15;BRCA1;USP3;CBX5;UBR2;STAT1;UBE2D3;SUZ12;MTF2;SFRP1;ZNF451;SFRP2;MSX2;ZBTB14;IRF7;ZNF281;MAX;BCL6;CUX1;GCLC;CIITA;XPO1;PTBP3;TOB1;KLF2;FMR1;IRF1;KDM5A;CRY1;RBL1;TGIF1;RCOR3;NR2E1;ZMYND15;ATM;RCOR1;THAP1;HNRNPA2B1;BARD1;FOXO4;FOXS1;SOX6;ATF7IP;ZBTB21;TOB2;TXNIP;SP3;LOXL2;URI1;JDP2;SMARCA5;MDM2;ATXN1L;FZD8;YBX3;MIER3;LIMD1;ZIC2;PTPN2;BACH1;RPS6KA5;ZFHX4;PAXBP1;TNKS2…
GO:0044419	interspecies interaction between organisms	http://amigo,geneontology,org/amigo/term/GO:0044419	815	117	88.0235	1.32919	0.000741842	0.0191051	567;636;857;858;867;905;950;1105;1378;1385;1655;1663;1739;2332;2534;2934;3065;3249;3551;3572;3625;3643;3665;3685;3688;3791;3842;3916;4179;4193;4340;4599;4774;4780;4851;4864;5027;5062;5156;5272;5422;5479;5586;5610;5629;5698;5725;5806;5925;5933;5970;5978;6156;6387;6502;6575;6667;6737;6772;6773;6885;6891;6908;6993;7037;7094;7431;7514;7726;8021;8065;8473;8692;8732;8850;8905;9213;9367;9636;9712;9984;1…	NUP214;RELA;RBM15;B2M;AP1S2;CBX5;STAT1;DYNLT1;FAM111A;STAT2;PAK2;IRF7;LAMP1;P2RX7;HYAL2;XPO1;FMR1;MX1;IFIH1;RBL1;ZC3HAV1;USP6NL;CUL5;RCOR1;ATF7IP;TLN1;NFE2L2;TRIM38;FYN;OGT;CXCL12;THOC2;MDM2;ABI1;SLC20A2;RPL30;VIM;ATF7;HPN;RNGTT;SYNCRIP;NPC1;UBR5;AP3M1;CRTC3;CBL;TBP;LEF1;ISG15;RAB9A;SERPINB9;PDZD8;MON1B;TAP2;INHBB;PPIB;PSMB9;INSR;REST;NOTCH1;MAVS;RRP1B;HDAC1;IL6ST;ITGB1;XPR1;DDX5;PTBP1;SP1;HIPK2;…
GO:0051345	positive regulation of hydrolase activity	http://amigo,geneontology,org/amigo/term/GO:0051345	746	107	80.5712	1.32802	0.00126754	0.0271134	2;317;355;391;394;444;663;857;858;958;1378;1398;1663;1785;1793;1901;1902;2146;2152;2247;2263;2302;2321;2534;2760;2934;3092;3655;3688;3702;3717;3996;4155;4650;4915;5156;5341;5364;5906;5978;5996;6102;6279;6422;6423;6917;7474;8502;8738;8743;8767;8795;8826;9026;9098;9448;9459;9639;9705;9712;9732;9824;10010;10276;10392;10435;10507;10672;11314;23161;23232;23527;25913;26092;26097;29843;51099;51735;54453…	LRRK2;SNX13;GRTP1;LLGL1;CHTOP;ARHGAP30;CD300A;SFRP1;SFRP2;S100A8;CRK;TOR1AIP1;USP6NL;DOCK8;GNA13;ELMOD3;NOD1;ARHGAP27;SENP1;CRADD;ARAP2;FYN;ARHGEF6;RALGAPB;HIP1R;ARHGAP31;PREX1;GM2A;TNFSF10;FGF2;JAK2;RHOG;FAS;DOCK11;IQGAP1;NLRC4;PKP4;TAGAP;RGS1;DNM2;USP6;NTRK2;ARHGAP24;RIN2;RP2;ITK;ARHGAP23;REST;MYO9B;DIABLO;HIP1;CD40;TCEA1;ABHD5;F3;TBC1D15;APAF1;ARHGAP11A;BNIP2;ITGB1;TNFRSF10B;S1PR1;DEPDC7;SEMA4…
GO:0002443	leukocyte mediated immunity	http://amigo,geneontology,org/amigo/term/GO:0002443	760	109	82.0833	1.32792	0.00114933	0.0252991	102;136;182;240;272;317;391;567;604;718;847;867;945;958;1116;1378;1398;1739;1992;2242;2302;2624;2683;2760;2934;3417;3594;3606;3665;3683;3684;3685;3687;3689;3728;3916;3920;3958;4179;4257;4332;4893;4973;5027;5272;5284;5328;5329;5337;5547;5611;5806;5906;5908;6093;6279;6813;6814;6868;6885;6993;7037;7098;7099;7130;7414;8284;8560;8635;8773;8826;8895;9341;9725;9846;9961;9984;10312;10666;10892;11010;1103…	PLAU;GLIPR1;TLR4;CD33;B2M;PLEKHO2;DYNLT1;TMEM30A;CD300A;DEGS1;CMTM6;IRF7;LAMP1;BCL6;P2RX7;S100A8;IL18;B4GALT1;CRK;OLR1;TMC6;PLAUR;EXOSC3;CAT;MGST1;RNASET2;JUP;IL12RB1;GM2A;ATP11A;RAP1B;SNAP23;FES;PIGR;ALOX5;ERP44;VCL;TCIRG1;RHOG;CBL;ZBTB1;IDH1;JAG1;CYFIP1;MOSPD2;IQGAP1;PADI2;LAMP2;SERPINB9;TSPAN14;RAP2C;ADAM17;DERA;RIF1;MAVS;CD40;ATP8B4;LAT;DNAJC3;APAF1;AMPD3;CHI3L1;TMBIM1;ITGAL;ADORA2B;NRAS;SERP…
GO:0060548	negative regulation of cell death	http://amigo,geneontology,org/amigo/term/GO:0060548	998	143	107.788	1.32667	0.000215269	0.00782803	307;308;329;355;384;429;580;604;663;672;754;780;835;847;857;867;952;1027;1270;1385;1410;1495;1728;2047;2065;2070;2122;2138;2247;2263;2321;2534;2624;2729;2730;2773;2861;3065;3082;3249;3437;3551;3572;3643;3655;3665;3685;3688;3707;3717;3791;3958;4040;4099;4193;4194;4254;4286;4488;4780;4846;4851;4853;4864;4915;4929;5051;5062;5151;5156;5166;5272;5329;5336;5455;5456;5583;5610;5611;5863;5894;5966;5970;6…	ANXA5;LRRK2;RAF1;RELA;ZFAND6;TNFAIP8;BRCA1;ALKBH1;BIRC2;DYNLT1;SFRP1;GPR37L1;SFRP2;PHIP;MSX2;PAK2;IRF7;BCL6;GCLC;ADNP;DDR1;PLCG2;GCLM;POU3F4;NQO1;NR2E1;DOCK8;CAAP1;MYO18A;BARD1;PLAUR;ITPKB;PTTG1IP;CAT;URI1;NFE2L2;FYN;EPHB1;HIP1R;CXCL12;MDM2;TNFSF10;YBX3;TOPORS;HGF;CASP2;FGF2;HPN;JAK2;IFIT3;NPC1;NOS3;KANK2;EYA4;CBL;LEF1;FAS;NR4A2;SERPINB9;KITLG;MECOM;NTRK2;RHBDD1;SLC7A11;INSR;NOTCH1;SIRT2;TMF1;DNA…
GO:1902531	regulation of intracellular signal transduction	http://amigo,geneontology,org/amigo/term/GO:1902531	1824	261	197	1.32487	4.80265e-07	6.06401e-05	2;19;136;154;187;246;329;355;391;394;472;604;754;780;845;847;857;858;867;933;957;958;1116;1147;1270;1326;1398;1655;1739;1785;1880;1896;1902;2047;2059;2065;2122;2146;2152;2246;2247;2263;2321;2534;2549;2660;2696;2697;2768;2846;2861;3065;3082;3092;3488;3551;3572;3606;3625;3643;3688;3707;3717;3791;4193;4194;4214;4254;4296;4650;4780;4851;4853;4915;5025;5027;5062;5151;5156;5270;5305;5311;5329;5341;5345…	S100B;PTPN11;CUL3;LRRK2;TIMP3;RAF1;MAP3K11;TLR4;RELA;ZFAND6;TGFBR3;BIRC2;UBR2;STAT1;ARHGAP30;ZDHHC17;DYNLT1;CARD10;CD300A;SFRP1;GPR37L1;SFRP2;ARHGEF40;MAP3K8;PAK2;BCL6;P2RX7;DDR1;TAF12;HYAL2;S100A8;DDX60;TAF2;IL18;APOL3;GPR62;CRLF3;CRK;AGO1;CD2AP;ATP2C1;MIOS;ATM;GNA13;NDRG2;PPM1B;OSBPL8;PLAUR;ITPKB;TGFB2;NOD1;PTTG1IP;CAT;URI1;ARAP2;UACA;P2RX4;NFE2L2;TRIM38;FYN;EPHB1;ARHGEF6;RALGAPB;OGT;ARHGAP31;G…
GO:0045055	regulated exocytosis	http://amigo,geneontology,org/amigo/term/GO:0045055	783	112	84.5674	1.32439	0.00108655	0.024593	2;102;136;240;272;308;317;391;567;718;847;867;928;945;1116;1142;1378;1992;2054;2242;2332;2624;2683;2760;2934;3082;3417;3683;3684;3685;3687;3689;3728;3916;3920;3958;4257;4332;4851;4893;4973;5027;5284;5328;5329;5337;5341;5345;5547;5611;5806;5906;5908;5978;6093;6279;6813;6814;6993;7018;7042;7078;7094;7130;7414;7424;8407;8560;8635;8773;8826;8895;8973;9144;9341;9725;9749;9846;9961;10312;11010;11031;11…	ANXA5;PLAU;LRRK2;TIMP3;GLIPR1;CD33;B2M;PLEKHO2;DYNLT1;TMEM30A;CD300A;SYTL4;DEGS1;CMTM6;PHACTR2;LAMP1;P2RX7;S100A8;FMR1;B4GALT1;OLR1;TMC6;PLAUR;TGFB2;TLN1;CAT;MGST1;RNASET2;JUP;GM2A;CHRNB3;ATP11A;HGF;RAP1B;SNAP23;TOR4A;FES;PIGR;ALOX5;ERP44;EQTN;STX2;VCL;TCIRG1;RHOG;CBL;VEGFC;IDH1;CYFIP1;MOSPD2;IQGAP1;PADI2;LAMP2;TSPAN14;RAP2C;DERA;SERPINF2;REST;NOTCH1;ATP8B4;LAT;DNAJC3;APAF1;CHRNA6;AMPD3;ENDOD1;CH…
GO:0010558	negative regulation of macromolecule biosynthetic process	http://amigo,geneontology,org/amigo/term/GO:0010558	1434	205	154.878	1.32362	1.02139e-05	0.000742835	196;429;571;604;672;857;865;952;1027;1112;1385;1407;1523;1655;1739;1979;2004;2117;2122;2146;2263;2302;2307;2332;2551;2624;2729;2908;3065;3181;3364;3398;3400;3488;3625;3658;3659;3665;3685;4017;4090;4149;4188;4193;4194;4261;4286;4303;4488;4601;4774;4851;4929;5074;5080;5167;5229;5451;5455;5610;5629;5771;5828;5925;5927;5933;5934;5966;5970;5978;6422;6423;6427;6498;6657;6662;6663;6670;6772;6886;6911;69…	ETV3;CUL3;TSC22D4;MDFI;RELA;RBM15;BRCA1;USP3;CBX5;UBR2;STAT1;UBE2D3;PATL2;SUZ12;MTF2;SFRP1;ZNF451;SFRP2;MSX2;ZBTB14;IRF7;YTHDF3;ZNF281;MAX;BCL6;ENPP1;CUX1;GCLC;CIITA;XPO1;TOB1;KLF2;FMR1;IRF1;EIF4EBP2;KDM5A;CRY1;RBL1;TGIF1;RCOR3;NR2E1;ZMYND15;AGO1;RCOR1;THAP1;HNRNPA2B1;FOXO4;FOXS1;SOX6;ATF7IP;ZBTB21;TOB2;TXNIP;SP3;LOXL2;URI1;UNK;IREB2;JDP2;SMARCA5;MDM2;ATXN1L;FZD8;YBX3;MIER3;LIMD1;ZIC2;RC3H1;PTPN2…
GO:0032101	regulation of response to external stimulus	http://amigo,geneontology,org/amigo/term/GO:0032101	771	110	83.2713	1.32098	0.00131128	0.0277229	2;102;136;225;285;308;329;347;384;472;604;718;857;928;1027;1270;1378;1398;1880;1901;1902;2113;2152;2246;2247;2660;3082;3572;3594;3606;3684;3689;3717;3791;4179;4780;4846;4851;5025;5156;5270;5328;5329;5341;5345;5495;5654;5771;5925;5970;6259;6279;6387;6696;6772;6868;7010;7048;7052;7060;7098;7099;7130;7424;7474;8578;8692;8767;8780;9173;9341;9547;9943;10203;10269;10333;10392;10475;10507;10512;10758;11…	ANXA5;PLAU;HTRA1;LRRK2;ANGPT2;TLR4;RELA;DTX3L;BIRC2;STAT1;CXCL14;SEMA3C;BCL6;HYAL2;S100A8;DDX60;IL18;CRK;ATM;PPM1B;PLAUR;APOD;ZSWIM6;NOD1;P2RX4;NFE2L2;TRIM38;CXCL12;IL12RB1;HGF;DUSP10;FGF2;PTPN2;JAK2;NOS3;KANK2;ZMPSTE24;VEGFC;GPR183;MOSPD2;PADI2;ADAM17;TRAF3IP2;SPP1;SERPINE2;SERPINF2;FGF1;TGM2;NOTCH1;SIRT2;MAVS;TEK;F3;ARG2;IL6ST;ETS1;USP18;CNTF;SCARF1;S1PR1;SEMA4D;ADORA2B;CAV1;CD9;RYK;GPSM3;CDKN1…
GO:0030030	cell projection organization	http://amigo,geneontology,org/amigo/term/GO:0030030	1522	217	164.383	1.32009	6.56355e-06	0.000523415	102;225;347;391;466;538;567;658;780;857;950;952;1267;1270;1385;1398;1495;1523;1785;1901;1902;2012;2047;2059;2146;2242;2263;2302;2332;2534;2549;2660;2670;2803;2934;3082;3371;3475;3643;3655;3676;3688;3717;3792;3842;3913;3996;4038;4099;4134;4193;4651;4682;4756;4780;4851;4891;4915;4929;4974;5025;5027;5062;5080;5082;5168;5337;5341;5354;5357;5364;5365;5376;5454;5586;5597;5653;5756;5781;5803;5906;5908;5…	S100B;CLMN;PTPN11;CUL3;LRRK2;OMG;STRN;B2M;MAPK6;ALKBH1;POC1B;LLGL1;RTTN;RAB23;DYNLT1;HAUS5;TMEM30A;IFRD1;SFRP1;NEDD1;SFRP2;INTU;KEL;UBA6;PAK2;SEMA3C;PMP22;PDCL;CUX1;P2RX7;ADNP;DDR1;SSH2;FMR1;LAMA1;CRK;NR2E1;PHGDH;LAMB2;USP6NL;ARC;CD2AP;TCTN3;NDE1;FLRT2;SPAST;APOD;ZSWIM6;FGFR1OP;GFAP;P2RX4;NFE2L2;FYN;EPHB1;ARHGEF6;KIF20B;CXCL12;MDM2;PREX1;ABI1;SYNE2;TNC;HGF;MAPRE1;MTSS1;RAP1B;FGD6;FES;VIM;JAK2;RPS…
GO:0051338	regulation of transferase activity	http://amigo,geneontology,org/amigo/term/GO:0051338	940	134	101.524	1.31988	0.000421005	0.0126734	136;143;154;472;857;867;868;900;902;905;958;1027;1030;1116;1326;1398;1739;1902;2065;2146;2246;2247;2321;2534;2660;3082;3150;3181;3606;3643;3717;4040;4214;4254;4296;4515;4915;5027;5062;5156;5207;5525;5610;5611;5629;5771;5781;5894;5906;5925;5933;5934;6422;6423;6868;6885;6886;7010;7042;7046;7048;7098;7099;7474;8322;8325;8491;8654;8658;8692;8754;8767;8795;8826;8850;9043;9113;9134;9306;9448;9770;9802;…	CHORDC1;PTPN11;LRRK2;RAF1;MAP3K11;TLR4;DTX3L;CDKN2B;CARD10;CD300A;SFRP1;SFRP2;MAP3K8;PAK2;CCNH;P2RX7;ADNP;HYAL2;IL18;RGCC;RBL1;CRK;ATM;CCNYL1;OSBPL8;HNRNPA2B1;CBLB;TGFB2;NOD1;FGFR1OP;FYN;DAZAP2;ABI1;MAP4K3;FZD8;TOPORS;HGF;MBIP;DUSP10;FGF2;PTPN2;JAK2;MAP3K1;CBL;MAP4K5;ADRB2;SYAP1;IQGAP1;VANGL2;RBL2;RAP2C;ADAM17;CCNJ;CCNE2;KITLG;HEG1;NTRK2;PFKFB1;FGF1;WWTR1;FBXO5;INSR;TNKS;CD40;LAT;SPRED1;DNAJC3;TE…
GO:0014070	response to organic cyclic compound	http://amigo,geneontology,org/amigo/term/GO:0014070	905	129	97.7439	1.31978	0.000538884	0.0150738	19;20;32;196;249;285;329;366;429;466;672;760;840;845;847;857;865;867;952;958;1027;1374;1407;1410;1495;1655;1728;1785;2113;2146;2181;2350;2551;2660;2729;2730;2908;2934;3065;3371;3417;3488;3606;3655;3658;3709;3717;3728;3779;4040;4060;4090;4193;4323;4478;4488;4821;4851;4864;4929;5025;5027;5062;5069;5207;5241;5311;5350;5825;5906;5908;5925;5970;5978;6285;6422;6502;6566;6663;6696;6772;6781;6870;6873;70…	S100B;CASP7;MMP14;LRRK2;KCNMB1;ANGPT2;ACACB;RELA;DDX17;BRCA1;FIBIN;BIRC2;STAT1;SFRP1;MSX2;PAK2;ACSBG1;P2RX7;GCLC;GCLM;KLF2;TAF2;IL18;IFIH1;STC1;PNPT1;CRY1;CPT1A;NQO1;NR2E1;NCOA3;FOSL1;TGFB2;TXNIP;CAT;URI1;P2RX4;IREB2;JUP;MDM2;MED13;TNC;RAP1B;ABHD2;JAK2;ABCD3;NPC1;UBR5;MLC1;KANK2;ALPL;CBL;AHR;LEF1;IDH1;ABCA2;PLN;NR3C1;PADI2;NR4A2;RFTN2;SPP1;DNM2;PFKFB1;CYP7B1;NR2C1;SLC7A11;REST;NOTCH1;SIRT2;LUM;MA…
GO:0048666	neuron development	http://amigo,geneontology,org/amigo/term/GO:0048666	1068	152	115.349	1.31774	0.000188291	0.00716215	102;347;429;466;538;567;658;780;950;952;1203;1267;1270;1385;1398;1495;1523;1785;1902;2047;2146;2242;2263;2332;2534;2549;2624;2670;2803;3082;3371;3398;3475;3676;3688;3717;3792;3913;3996;4038;4099;4134;4193;4756;4780;4851;4891;4915;4929;4974;5062;5080;5354;5364;5365;5376;5454;5597;5653;5756;5781;5803;5906;5925;6093;6121;6259;6285;6383;6387;6422;6423;6446;6477;6498;6683;6696;6801;6900;6911;6993;7042…	S100B;CLMN;PTPN11;LRRK2;OMG;STRN;B2M;MAPK6;ALKBH1;LLGL1;DYNLT1;TMEM30A;IFRD1;SFRP1;SFRP2;KEL;UBA6;PAK2;SEMA3C;PMP22;CUX1;ADNP;DDR1;SSH2;FMR1;LAMA1;CRK;NR2E1;PHGDH;LAMB2;ARC;FLRT2;SPAST;APOD;ZSWIM6;TGFB2;CLN5;GFAP;UNK;NFE2L2;FYN;EPHB1;KIF20B;CXCL12;THOC2;MDM2;PREX1;ABI1;TOPORS;TNC;HGF;FES;VIM;JAK2;RPS6KA5;MTMR2;SKIL;VCL;LRP4;RAB21;PALLD;CYFIP1;IQGAP1;VANGL2;NR4A2;DENND5A;EFHD1;SPP1;SIAH1;DNM2;NTRK…
GO:0010629	negative regulation of gene expression	http://amigo,geneontology,org/amigo/term/GO:0010629	1734	246	187.279	1.31354	2.13064e-06	0.000208276	2;32;196;329;429;472;571;580;604;672;857;865;952;1027;1112;1378;1385;1407;1410;1523;1655;1739;1979;1994;2004;2117;2122;2146;2263;2302;2307;2332;2534;2551;2619;2624;2729;2908;3065;3181;3398;3400;3488;3658;3659;3665;3696;3791;3842;4017;4090;4149;4179;4188;4193;4194;4261;4286;4303;4481;4488;4601;4774;4851;4853;4929;5074;5080;5241;5270;5324;5345;5451;5454;5455;5610;5629;5725;5771;5828;5925;5927;5933;…	ETV3;CUL3;TSC22D4;LRRK2;MDFI;NUP214;ACACB;RELA;RBM15;DDX17;BRCA1;USP3;BIRC2;CBX5;UBR2;STAT1;UBE2D3;PAN3;PATL2;SUZ12;MTF2;SFRP1;ZNF451;SFRP2;MSX2;ZBTB14;IRF7;YTHDF3;ZNF281;MAX;BCL6;CUX1;GCLC;ADNP;CIITA;XPO1;PTBP3;TOB1;KLF2;MSR1;FMR1;IRF1;EIF4EBP2;PNPT1;KDM5A;CRY1;RBL1;TGIF1;NR2E1;ZMYND15;ZC3HAV1;AGO1;ATM;RCOR1;THAP1;HNRNPA2B1;BARD1;FOXO4;FOXS1;SOX6;EXOSC3;ATF7IP;GAS1;TGFB2;ERI1;ZBTB21;TXNIP;SP3;LO…
GO:0009890	negative regulation of biosynthetic process	http://amigo,geneontology,org/amigo/term/GO:0009890	1516	215	163.735	1.3131	1.04153e-05	0.000751472	196;225;429;571;604;672;857;865;952;1027;1112;1385;1407;1523;1655;1739;1979;2004;2117;2122;2146;2263;2302;2307;2332;2534;2551;2624;2729;2908;3065;3181;3364;3398;3400;3488;3625;3658;3659;3665;3685;4017;4090;4149;4188;4193;4194;4261;4286;4303;4488;4601;4774;4851;4929;5074;5080;5167;5207;5229;5341;5451;5455;5610;5629;5771;5828;5906;5925;5927;5933;5934;5966;5970;5978;6422;6423;6427;6498;6657;6662;666…	ETV3;CUL3;TSC22D4;MDFI;RELA;RBM15;BRCA1;USP3;CBX5;UBR2;STAT1;UBE2D3;PATL2;SUZ12;INSIG2;MTF2;SFRP1;ZNF451;SFRP2;MSX2;ZBTB14;IRF7;YTHDF3;ZNF281;MAX;BCL6;ENPP1;CUX1;GCLC;CIITA;XPO1;TOB1;KLF2;FMR1;IRF1;EIF4EBP2;KDM5A;CRY1;RBL1;TGIF1;RCOR3;NR2E1;ZMYND15;AGO1;RCOR1;THAP1;HNRNPA2B1;FOXO4;FOXS1;SOX6;ATF7IP;MALRD1;ZBTB21;TOB2;TXNIP;SP3;LOXL2;URI1;UNK;FYN;IREB2;JDP2;SMARCA5;MDM2;ATXN1L;FZD8;YBX3;MIER3;LIMD…
GO:0031327	negative regulation of cellular biosynthetic process	http://amigo,geneontology,org/amigo/term/GO:0031327	1492	211	161.142	1.3094	1.52803e-05	0.000999377	196;429;571;604;672;857;865;952;1027;1112;1385;1407;1523;1655;1739;1979;2004;2117;2122;2146;2263;2302;2307;2332;2534;2551;2624;2729;2908;3065;3181;3364;3398;3400;3488;3625;3658;3659;3665;4017;4090;4149;4188;4193;4194;4261;4286;4303;4488;4601;4774;4851;4929;5074;5080;5167;5207;5341;5451;5455;5610;5629;5771;5828;5925;5927;5933;5934;5966;5970;5978;6422;6423;6427;6498;6657;6662;6663;6670;6772;6886;69…	ETV3;CUL3;TSC22D4;MDFI;RELA;RBM15;BRCA1;USP3;CBX5;UBR2;STAT1;UBE2D3;PATL2;SUZ12;INSIG2;MTF2;SFRP1;ZNF451;SFRP2;MSX2;ZBTB14;IRF7;YTHDF3;ZNF281;MAX;BCL6;ENPP1;CUX1;GCLC;CIITA;XPO1;TOB1;KLF2;FMR1;IRF1;EIF4EBP2;KDM5A;CRY1;RBL1;TGIF1;RCOR3;NR2E1;ZMYND15;AGO1;RCOR1;THAP1;HNRNPA2B1;FOXO4;FOXS1;SOX6;ATF7IP;MALRD1;ZBTB21;TOB2;TXNIP;SP3;LOXL2;URI1;UNK;FYN;IREB2;JDP2;SMARCA5;MDM2;ATXN1L;FZD8;YBX3;MIER3;LIMD…
GO:0009725	response to hormone	http://amigo,geneontology,org/amigo/term/GO:0009725	962	136	103.9	1.30895	0.000541652	0.0150848	20;249;308;672;760;847;857;858;865;867;952;1027;1385;1398;1407;1410;1655;1728;1979;2113;2146;2534;2549;2660;2729;2730;2740;2908;3065;3249;3371;3417;3488;3625;3643;3717;4040;4149;4193;4303;4323;4478;4488;4780;4821;4846;4851;4864;4929;5069;5166;5167;5207;5241;5286;5350;5547;5771;5781;5860;5908;5925;5962;5970;5978;6093;6121;6285;6387;6422;6430;6502;6663;6667;6696;6772;6781;6814;6870;7010;7042;7048;7…	S100B;ANXA5;PTPN11;MMP14;TIMP3;GLP1R;RELA;DDX17;TGFBR3;BRCA1;FIBIN;STAT1;INSIG2;SFRP1;PHIP;MSX2;SLC25A33;ACSBG1;MAX;ENPP1;GCLC;GCLM;ATP6V0E1;EIF4EBP2;STC1;PNPT1;CRY1;NQO1;CRK;NR2E1;OSBPL8;NCOA3;FOXO4;FOSL1;TGFB2;TXNIP;CAT;URI1;NFE2L2;FYN;OGT;CXCL12;MDM2;MED13;TNFSF10;TNC;RAP1B;LGR5;ABHD2;PTPN2;HPN;JAK2;TIMP4;NPC1;UBR5;NOS3;KANK2;TCIRG1;ALPL;CBL;LEF1;IDH1;ZBTB7B;SYAP1;ABCA2;CYFIP1;IQGAP1;PLN;NR3C1…
GO:1901698	response to nitrogen compound	http://amigo,geneontology,org/amigo/term/GO:1901698	1033	146	111.568	1.30861	0.000344676	0.0108263	19;154;182;196;308;329;366;429;538;672;760;824;840;845;847;857;858;928;958;1027;1147;1282;1385;1398;1407;1495;1663;1728;1785;1787;1979;2146;2332;2350;2534;2549;2551;2660;2729;2730;2740;2934;3488;3625;3643;3658;3688;3689;3709;3717;3728;4040;4149;4193;4257;4303;4780;4851;4864;4915;4929;5025;5027;5156;5166;5167;5207;5286;5311;5350;5771;5781;5860;5906;5908;5970;6093;6121;6387;6422;6430;6662;6667;6772…	ANXA5;CASP7;PTPN11;LRRK2;GLP1R;TLR4;RELA;TGFBR3;BRCA1;BIRC2;EGLN1;UBR2;STAT1;INSIG2;SFRP1;PHIP;SLC25A33;MAX;ENPP1;P2RX7;GCLC;GCLM;KLF2;FMR1;IFIH1;ATP6V0E1;EIF4EBP2;STC1;PNPT1;CRY1;NQO1;CRK;COL4A1;OSBPL8;FOXO4;FOSL1;NOD1;CAT;MGST1;RNF103;P2RX4;YOD1;NFE2L2;FYN;IREB2;JUP;OGT;CXCL12;MDM2;TNFSF10;RAP1B;CAPN2;VIM;PTPN2;JAK2;TIMP4;NPC1;TCIRG1;AHR;JAG1;ZBTB7B;ADRB2;SYAP1;CYFIP1;IQGAP1;PLN;NR4A2;RFTN2;RHO…
GO:0120036	plasma membrane bounded cell projection organization	http://amigo,geneontology,org/amigo/term/GO:0120036	1488	210	160.71	1.3067	1.8335e-05	0.0011339	102;225;347;391;466;538;567;658;780;857;950;952;1267;1270;1385;1398;1495;1523;1785;1901;1902;2012;2047;2059;2146;2242;2263;2302;2332;2534;2549;2660;2670;2803;2934;3082;3371;3475;3643;3655;3676;3688;3717;3792;3842;3913;3996;4038;4099;4134;4193;4651;4756;4780;4851;4891;4915;4929;4974;5025;5027;5062;5080;5168;5337;5341;5354;5357;5364;5365;5376;5454;5597;5653;5756;5781;5803;5906;5908;5925;5962;5990;5…	S100B;CLMN;PTPN11;LRRK2;OMG;STRN;B2M;MAPK6;ALKBH1;POC1B;LLGL1;RTTN;RAB23;DYNLT1;HAUS5;TMEM30A;IFRD1;SFRP1;NEDD1;SFRP2;INTU;KEL;UBA6;PAK2;SEMA3C;PMP22;CUX1;P2RX7;ADNP;DDR1;SSH2;FMR1;LAMA1;CRK;NR2E1;PHGDH;LAMB2;USP6NL;ARC;CD2AP;TCTN3;NDE1;FLRT2;SPAST;APOD;ZSWIM6;FGFR1OP;GFAP;P2RX4;NFE2L2;FYN;EPHB1;ARHGEF6;KIF20B;CXCL12;MDM2;PREX1;ABI1;SYNE2;TNC;HGF;MAPRE1;MTSS1;RAP1B;FGD6;FES;VIM;JAK2;RPS6KA5;RFX2;…
GO:0006915	apoptotic process	http://amigo,geneontology,org/amigo/term/GO:0006915	1912	269	206.504	1.30264	1.31255e-06	0.000138749	102;196;307;308;317;329;355;384;429;472;580;604;657;658;663;672;754;780;824;835;840;847;857;867;952;958;1027;1116;1270;1385;1410;1495;1655;1728;1785;1793;1902;2047;2065;2070;2122;2138;2152;2263;2321;2534;2619;2624;2660;2683;2729;2730;2773;2908;2934;3065;3082;3092;3249;3437;3551;3572;3625;3643;3655;3659;3665;3676;3685;3688;3689;3707;3717;3791;3916;3958;4040;4099;4118;4149;4193;4194;4254;4296;4332;…	S100B;ANXA5;CASP7;STK17B;CUL3;LRRK2;TIMP3;RAF1;MAP3K11;RTKN;TLR4;RELA;ZFAND6;TNFAIP8;ANKRD13C;BRCA1;ALKBH1;BCL2L14;ECSCR;BIRC2;STAT1;UBE2D3;CARD10;KREMEN1;SFRP1;SFRP2;PHIP;MSX2;PAK2;IRF7;LAMP1;MAX;BCL6;P2RX7;GCLC;ADNP;DDR1;HYAL2;S100A8;GCLM;POU3F4;MX1;B4GALT1;IRF1;RGCC;NQO1;NR2E1;RAD21;DOCK8;DRAM1;TCTN3;ATM;CUL5;CAAP1;GNA13;TFDP1;MYO18A;CARD6;BARD1;FOSL1;PLAUR;ITPKB;GAS1;TGFB2;NOD1;PTTG1IP;TXNIP;…
GO:0044087	regulation of cellular component biogenesis	http://amigo,geneontology,org/amigo/term/GO:0044087	940	132	101.524	1.30018	0.000852067	0.0209922	19;120;246;329;347;391;472;538;672;822;829;857;865;1027;1385;1410;1739;1785;1901;1902;2047;2059;2242;2332;2660;2670;2824;2934;3551;3556;3791;3936;4134;4286;4323;4478;4651;4851;4915;5025;5027;5305;5337;5341;5345;5365;5583;5610;5629;5756;5781;5894;5906;5908;5925;5962;5978;6093;6422;6662;6886;7010;7046;7058;7082;7099;7456;7474;8061;8100;8439;8500;8780;8826;8850;9026;9113;9448;9627;9639;9712;9738;992…	LCP1;PTPN11;MMP14;LRRK2;RAF1;TLR4;BRCA1;BIRC2;PAN3;PATL2;SFRP1;ZNF451;THBS2;P2RX7;ADNP;SSH2;FMR1;RGCC;USP6NL;ATM;FOSL1;FLRT2;ATF7IP;APOD;GFAP;P2RX4;EPHB1;HIP1R;PREX1;SYNE2;MAPRE1;RAP1B;FES;CAPG;LMOD3;GPM6B;RHOG;ATG3;DOCK11;CYFIP1;IQGAP1;ORMDL2;RHOQ;DNM2;NTRK2;SERPINF2;SLAIN2;SNCAIP;EPS8;REST;NOTCH1;SIRT2;PEAK1;TEK;TRIOBP;TBC1D15;PPFIA1;CBFB;MYO10;WDR43;S1PR1;BBS10;HEY2;MSN;TAL1;FNIP1;CEP97;TWF1;P…
GO:0044093	positive regulation of molecular function	http://amigo,geneontology,org/amigo/term/GO:0044093	1717	241	185.443	1.29959	6.10095e-06	0.000495212	2;136;154;317;355;391;394;444;538;567;663;847;857;858;905;958;1027;1116;1147;1203;1326;1378;1398;1663;1739;1785;1793;1896;1901;1902;2065;2146;2152;2246;2247;2263;2302;2321;2332;2534;2730;2760;2773;2934;3082;3092;3150;3181;3551;3556;3606;3643;3655;3684;3688;3689;3702;3717;3728;3799;3958;3996;4040;4155;4214;4254;4296;4515;4650;4791;4821;4846;4915;4929;5027;5062;5080;5156;5207;5243;5311;5329;5334;53…	PTPN11;LRRK2;RAF1;MAP3K11;TLR4;RELA;DTX3L;B2M;SNX13;GRTP1;LLGL1;CHTOP;ARHGAP30;CARD10;CD300A;SFRP1;SFRP2;MAP3K8;PAK2;PLCL1;P2RX7;ADNP;TAF12;S100A8;PLCG2;GCLM;FMR1;IL18;RGCC;AZIN1;CRK;TOR1AIP1;USP6NL;ARC;DOCK8;GNA13;CCNYL1;ELMOD3;OSBPL8;HNRNPA2B1;NCOA3;FOSL1;PLAUR;TGFB2;NOD1;CLN5;ARHGAP27;CAT;SENP1;CRADD;MBTPS2;ARAP2;TRIM38;FYN;ARHGEF6;RALGAPB;HIP1R;DAZAP2;JUP;ARHGAP31;KCNE3;PREX1;GM2A;ABI1;EDA2R;…
GO:0051336	regulation of hydrolase activity	http://amigo,geneontology,org/amigo/term/GO:0051336	1241	174	134.033	1.29818	0.000141853	0.00578291	2;317;329;355;391;394;444;604;636;663;718;857;858;950;958;1266;1378;1398;1410;1663;1785;1793;1901;1902;1992;2146;2152;2247;2263;2302;2321;2534;2760;2934;3082;3092;3551;3655;3688;3702;3717;3958;3996;4155;4193;4642;4650;4846;4915;5046;5062;5156;5270;5272;5329;5341;5345;5350;5364;5365;5507;5519;5523;5525;5610;5698;5806;5894;5906;5927;5962;5978;5996;6093;6102;6242;6279;6422;6423;6657;6917;6993;7042;7…	PPP1R36;PHACTR3;LRRK2;TIMP3;RAF1;RTKN;TNFAIP8;PPP6R3;SNX13;GRTP1;LLGL1;BIRC2;CHTOP;EGLN1;ARHGAP30;DYNLT1;CD300A;SFRP1;SFRP2;PAK2;PHACTR2;BCL6;S100A8;KDM5A;CRK;TOR1AIP1;USP6NL;DOCK8;NDE1;CAAP1;GNA13;ELMOD3;PLAUR;TGFB2;NOD1;ARHGAP27;SENP1;CRADD;URI1;TMED2;ARAP2;FYN;ARHGEF6;RALGAPB;HIP1R;ARHGAP31;MDM2;PREX1;GM2A;TNFSF10;HGF;FGD6;FGF2;JAK2;TIMP4;NOS3;RHOG;LEF1;FAS;DOCK11;IQGAP1;NLRC4;PKP4;PLN;TAGAP;R…
GO:0033554	cellular response to stress	http://amigo,geneontology,org/amigo/term/GO:0033554	1867	261	201.644	1.29436	3.2342e-06	0.000285579	86;136;143;246;317;347;355;384;472;538;571;580;604;657;672;754;760;835;847;857;867;902;1027;1030;1112;1147;1200;1270;1326;1398;1407;1410;1495;1655;1663;1728;1739;1763;1785;2047;2070;2113;2122;2138;2146;2246;2332;2534;2670;2673;2752;2861;3082;3150;3305;3364;3371;3398;3551;3625;3658;3665;3717;3779;3913;3920;3992;4099;4149;4176;4193;4194;4214;4257;4296;4303;4332;4439;4595;4646;4780;4846;4851;4929;49…	S100B;CHORDC1;FADS1;PTPN11;CUL3;LRRK2;MAP3K11;KCNMB1;OMG;TLR4;RELA;GTF2H2C;DTX3L;CDKN2B;GLUL;TGFBR3;BRCA1;ALKBH1;USP3;TMCO1;CTDSP2;CBX5;RAD51B;EGLN1;UBE2D3;INSIG2;SFRP1;GPR37L1;SFRP2;MAP3K8;INTS7;SLC38A3;PAK2;IRF7;CCNH;MAX;SAMHD1;BCL6;FIGN;USP16;ACTL6A;KLF2;FMR1;STC1;PNPT1;CRY1;RGCC;RBL1;NQO1;CRK;RAD21;INO80D;LAMB2;MIOS;ATM;TFDP1;ZNF652;BARD1;FOXO4;SSR1;APOD;TGFB2;NOD1;TLN1;PTTG1IP;CAT;MGST1;CRAD…
GO:0009888	tissue development	http://amigo,geneontology,org/amigo/term/GO:0009888	1925	269	207.908	1.29384	2.29446e-06	0.000219568	154;176;182;246;249;307;317;347;384;429;538;657;658;760;780;847;857;858;865;905;1027;1073;1116;1200;1266;1282;1374;1385;1655;1739;1775;1896;1901;1903;2012;2047;2054;2065;2121;2125;2138;2146;2195;2246;2247;2263;2302;2660;2683;2824;2934;3065;3082;3189;3249;3371;3398;3400;3475;3488;3551;3643;3655;3676;3684;3685;3688;3689;3691;3696;3717;3728;3791;3792;3913;3915;3936;3958;4017;4038;4040;4060;4090;4193…	S100B;LCP1;MMP14;SRPK3;RELA;RBM15;DDX17;TGFBR3;MEIS1;FRMD6;EGLN1;STAT1;KDM6A;IFRD1;VEZF1;SFRP1;SFRP2;INTU;MSX2;AMER2;KEL;SEMA3C;ENPP1;P2RX7;DDR1;HYAL2;KLF2;B4GALT1;EVPL;LAMA1;STC1;CPT1A;RGCC;COL4A1;PHGDH;LAMB2;ARC;ATP2C1;GNA13;TFDP1;TULP3;NCOA3;SOX6;NUP210L;APOD;IMPAD1;TGFB2;TXNIP;CAT;LOXL2;TMED2;EPHB1;KIF20B;MED20;JUP;COL27A1;MDM2;ABI1;EDA2R;STAC3;TGFBI;YBX3;TNC;HGF;MTSS1;RAP1B;LGR5;EVC;TPP1;DUS…
GO:0009967	positive regulation of signal transduction	http://amigo,geneontology,org/amigo/term/GO:0009967	1571	219	169.675	1.2907	2.68691e-05	0.00159651	136;154;182;246;317;329;355;391;429;472;657;658;718;780;835;847;857;858;867;958;1030;1116;1147;1270;1326;1398;1495;1655;1880;1896;1902;2047;2059;2065;2121;2146;2152;2246;2247;2263;2321;2534;2549;2660;2696;2697;2846;2861;2934;3082;3092;3488;3551;3572;3606;3625;3643;3665;3688;3707;3717;3728;3791;4118;4214;4254;4296;4488;4756;4851;4853;4915;5025;5027;5062;5082;5151;5156;5311;5329;5345;5364;5519;5583…	S100B;PTPN11;LRRK2;TIMP3;RAF1;MAP3K11;TLR4;RELA;CDKN2B;TGFBR3;BIRC2;ZDHHC17;DYNLT1;CARD10;CD300A;SFRP1;GPR37L1;SFRP2;PHIP;INTU;MSX2;MAP3K8;PAK2;IRF7;PDCL;P2RX7;DDR1;HYAL2;S100A8;DDX60;TOB1;IL18;FGFBP3;APOL3;GPR62;CRLF3;CRK;ARC;AGO1;ATP2C1;MIOS;ATM;TFDP1;OSBPL8;PLAUR;ITPKB;TGFB2;NOD1;CAT;CRADD;CSNK1G1;P2RX4;TRIM38;FYN;EPHB1;HIP1R;JUP;GJA1;EDA2R;MAP4K3;TNFSF10;FZD8;HGF;RAP1B;LGR5;EVC;CASP2;RC3H1;LP…
GO:0016192	vesicle-mediated transport	http://amigo,geneontology,org/amigo/term/GO:0016192	1942	270	209.744	1.28728	3.30819e-06	0.00028918	2;19;102;136;154;240;246;272;308;317;391;567;636;718;821;829;847;857;858;867;928;933;945;950;1116;1142;1203;1378;1398;1523;1783;1785;1793;1992;2054;2181;2242;2332;2350;2534;2619;2624;2683;2760;2773;2803;2934;3082;3092;3417;3676;3683;3684;3685;3687;3688;3689;3728;3799;3916;3920;3958;3996;4017;4038;4040;4257;4289;4332;4478;4481;4642;4643;4646;4651;4851;4864;4893;4973;5027;5167;5168;5284;5286;5328;5…	ANXA5;PLAU;CUL3;LRRK2;TIMP3;GLIPR1;CD33;DTX3L;B2M;AP1S2;PPP6R3;NECAP2;LLGL1;ERGIC2;KIF1C;CLINT1;PLEKHO2;DYNLT1;TMEM30A;CD300A;SYTL4;ANKRD50;ARL11;DEGS1;CMTM6;PHACTR2;SIGLEC1;LAMP1;ENPP1;CUX1;P2RX7;VAMP4;S100A8;PLCG2;MSR1;FMR1;B4GALT1;SFT2D3;DGKD;APOBR;ATL3;CRK;USP6NL;ARC;OLR1;CD2AP;TMC6;CANX;MYO18A;SAMD9L;PLAUR;SPAST;TXLNA;GAS1;TGFB2;STAM2;TLN1;FAM91A1;CLN5;ARHGAP27;CAT;MGST1;LOXL2;CLEC7A;CSNK1G1…
GO:0044255	cellular lipid metabolic process	http://amigo,geneontology,org/amigo/term/GO:0044255	1065	148	115.025	1.28668	0.000661805	0.0174971	32;51;225;240;246;347;391;472;672;718;824;847;857;1374;1573;1666;2065;2181;2246;2247;2263;2321;2534;2549;2581;2639;2760;3082;3417;3613;3696;3991;3992;4254;4257;5027;5130;5156;5166;5168;5194;5279;5286;5287;5305;5321;5333;5336;5337;5338;5341;5354;5445;5564;5781;5783;5825;5828;6121;6319;6383;6646;7010;7368;8309;8439;8527;8540;8560;8821;8895;8898;9107;9306;9514;9846;9926;10269;10434;10818;11057;11160…	FADS1;B3GNT5;PTPN11;ACSS2;ACACB;BRCA1;ACOX1;LIPE;PLCD1;PDPR;INSIG2;DEGS1;ACP6;ACSBG1;NEU4;P2RX7;PLCG2;DECR1;DGKD;APOBR;CPT1A;ATM;OSBPL8;MTMR6;CYP4V2;APOD;IMPAD1;ABHD1;CAT;MGST1;ACSM5;PI4K2B;PRKAB1;FYN;ETNK1;FAM126A;GM2A;PIGP;LPGAT1;AGPAT5;HGF;NUS1;IMPA2;ABHD2;CAPN2;ABHD15;HSD17B12;ALOX5;FGF2;MID1IP1;GALC;ABCD3;MTMR2;INPP4B;PIGC;RHOG;ZMPSTE24;PEX2;IDH1;RETSAT;AGPS;ORMDL2;PEX13;PLEKHA3;PON2;SACM1L;…
GO:0051130	positive regulation of cellular component organization	http://amigo,geneontology,org/amigo/term/GO:0051130	1203	167	129.929	1.28532	0.000316256	0.0102316	154;246;466;472;538;567;604;636;672;718;822;824;857;867;950;1027;1073;1270;1385;1398;1523;1663;1739;1785;1793;1902;2047;2059;2146;2242;2332;2534;2624;2660;2803;2934;3082;3092;3181;3305;3556;3643;3684;3685;3791;3799;3936;4038;4286;4478;4488;4780;4915;5027;5168;5305;5329;5336;5341;5345;5364;5365;5597;5629;5756;5806;5885;5906;5925;6093;6387;6422;6498;6662;6683;6886;6993;7010;7018;7027;7042;7046;7058…	LCP1;CUL3;LRRK2;TLR4;B2M;MAPK6;BRCA1;CHTOP;UBE2D3;PAN3;DYNLT1;TMEM30A;MTF2;SFRP1;PHIP;MSX2;THBS2;BCL6;CUX1;P2RX7;ADNP;PLCG2;FMR1;RGCC;ATL3;CRK;RAD21;ATM;TFDP1;MYO18A;HNRNPA2B1;FOSL1;PLAUR;FLRT2;SPAST;TGFB2;NFE2L2;FYN;EPHB1;HIP1R;JDP2;OGT;CXCL12;PREX1;TNFSF10;HGF;MAPRE1;CAPN2;FES;CAPG;LMOD3;RPS6KA5;NES;PAXBP1;TNKS2;SKIL;LRP4;RAB21;CBL;ZBTB7B;ADRB2;DOCK11;HSPA1L;CYFIP1;IQGAP1;EED;VPS13C;CFL2;RHOQ;D…
GO:0007049	cell cycle	http://amigo,geneontology,org/amigo/term/GO:0007049	1739	241	187.82	1.28315	1.52617e-05	0.000999377	196;317;329;429;472;571;580;604;672;835;858;900;902;905;1027;1030;1112;1326;1407;1452;1663;1739;1763;1785;1982;2037;2059;2122;2146;2242;2263;2619;2773;2908;3082;3364;3398;3400;3643;3659;3688;3996;4040;4134;4149;4176;4193;4194;4303;4439;4488;4603;4682;4851;4853;5000;5080;5229;5243;5311;5422;5424;5501;5558;5564;5586;5597;5629;5781;5885;5890;5925;5933;5934;5962;6242;6422;6430;6477;6498;6502;6566;665…	CHORDC1;PTPN11;CUL3;PPP1CC;NUP214;EIF4G2;CDC23;RTKN;CSNK1A1;CDKN2B;MAPK6;BRCA1;ORC4;SUN2;LLGL1;USP3;BIRC2;RTTN;CTDSP2;CBX5;RAD51B;UBR2;PBRM1;DYNLT1;SUZ12;HAUS5;SFRP1;NEDD1;UBE2E1;PHIP;MSX2;MARVELD1;MAP3K8;EFHC1;INTS7;SLC25A33;CCNH;MAX;BCL6;FIGN;USP16;MYBL1;XPO1;TAF2;IRF1;LRRCC1;CRLF3;PNPT1;CRY1;RGCC;RBL1;NR2E1;RAD21;PHGDH;CD2AP;NDE1;ATM;CUL5;TFDP1;CCNYL1;THAP1;BARD1;FOXO4;FOSL1;SPAST;GAS1;TGFB2;F…
GO:0043085	positive regulation of catalytic activity	http://amigo,geneontology,org/amigo/term/GO:0043085	1380	191	149.046	1.28148	0.000136777	0.0056047	2;136;154;317;355;391;394;444;538;663;857;858;905;958;1027;1116;1326;1378;1398;1663;1739;1785;1793;1901;1902;2065;2146;2152;2246;2247;2263;2302;2321;2534;2730;2760;2773;2934;3082;3092;3150;3181;3606;3643;3655;3684;3688;3689;3702;3717;3996;4155;4214;4254;4296;4515;4650;4846;4915;4929;5027;5062;5156;5207;5341;5364;5610;5629;5781;5894;5906;5978;5996;6102;6279;6422;6423;6868;6885;6886;6917;7010;7042;…	PTPN11;LRRK2;RAF1;MAP3K11;TLR4;DTX3L;SNX13;GRTP1;LLGL1;CHTOP;ARHGAP30;CARD10;CD300A;SFRP1;SFRP2;MAP3K8;PAK2;P2RX7;ADNP;S100A8;GCLM;IL18;RGCC;AZIN1;CRK;TOR1AIP1;USP6NL;DOCK8;GNA13;CCNYL1;ELMOD3;OSBPL8;HNRNPA2B1;TGFB2;NOD1;ARHGAP27;SENP1;CRADD;ARAP2;FYN;ARHGEF6;RALGAPB;HIP1R;DAZAP2;ARHGAP31;PREX1;GM2A;ABI1;MAP4K3;TNFSF10;FZD8;TOPORS;HGF;NUS1;FGF2;JAK2;MID1IP1;NOS3;MAP3K1;RHOG;APH1A;MAP4K5;ADRB2;SYA…
GO:0051726	regulation of cell cycle	http://amigo,geneontology,org/amigo/term/GO:0051726	1106	153	119.453	1.28084	0.000657704	0.0174971	317;329;429;472;580;604;672;835;858;900;902;905;1027;1030;1112;1407;1663;1739;1763;1982;2122;2146;2263;2619;3364;3398;3400;3643;3659;3688;4040;4149;4193;4194;4303;4488;4682;4851;4853;5229;5311;5564;5586;5629;5781;5885;5890;5925;5933;5934;5962;6422;6430;6498;6502;6657;6662;6683;6737;6886;6934;7027;7042;7046;7101;7159;7324;7474;7514;7756;8021;8061;8065;8452;8502;8556;8658;8697;8726;8738;8826;8850;8…	CHORDC1;PTPN11;CUL3;NUP214;EIF4G2;CDC23;CDKN2B;BRCA1;BIRC2;CTDSP2;CBX5;RAD51B;SUZ12;HAUS5;SFRP1;NEDD1;UBE2E1;PHIP;MSX2;INTS7;SLC25A33;CCNH;MAX;BCL6;USP16;XPO1;IRF1;CRLF3;PNPT1;CRY1;RGCC;RBL1;NR2E1;RAD21;NDE1;ATM;CUL5;TFDP1;CCNYL1;THAP1;BARD1;FOXO4;FOSL1;SPAST;GAS1;TGFB2;FBXL7;FGFR1OP;CRADD;PRKAB1;KIF20B;MDM2;MAPRE1;NABP1;CASP2;CDC14A;HEPACAM;SKIL;KANK2;BORA;ZMPSTE24;CCPG1;IQGAP1;RBL2;PKP4;UBA3;EE…
GO:0000278	mitotic cell cycle	http://amigo,geneontology,org/amigo/term/GO:0000278	927	128	100.12	1.27847	0.00190957	0.0367794	429;472;571;604;672;835;858;900;1027;1030;1112;1739;1763;1785;2059;2146;2619;3082;3364;3398;3400;3643;3688;4134;4149;4176;4193;4194;4303;4603;5000;5080;5243;5311;5422;5558;5586;5781;5885;5890;5925;5933;5934;5962;6242;6502;6683;6873;6886;6993;7027;7324;7756;8021;8065;8452;8462;8556;8658;8697;8738;8826;9039;9113;9134;9510;9585;9639;9738;9960;10051;10106;10269;10274;10600;10735;10763;11064;11116;111…	PTPN11;CUL3;NUP214;CDC23;RTKN;CDKN2B;BRCA1;ORC4;SUN2;USP3;CTDSP2;RAD51B;PBRM1;DYNLT1;HAUS5;NEDD1;UBE2E1;PHIP;EFHC1;MAX;BCL6;USP16;MYBL1;TAF2;CRLF3;PNPT1;RGCC;RBL1;RAD21;NDE1;ATM;CUL5;TFDP1;THAP1;FOXO4;SPAST;GAS1;FBXL7;SMC4;FGFR1OP;CRADD;KIF20B;MDM2;REEP4;PRIM2;HGF;MAPRE1;NABP1;CASP2;CDC14A;BACH1;USP37;NES;KANK2;BORA;NAA50;ZMPSTE24;NEK9;IQGAP1;RBL2;UBA3;CNEP1R1;CCNJ;CCNE2;DNM2;CDC73;FBXO5;TEX14;EP…
GO:0018193	peptidyl-amino acid modification	http://amigo,geneontology,org/amigo/term/GO:0018193	1212	167	130.901	1.27577	0.000451848	0.0133369	86;444;472;538;672;780;857;867;868;958;1116;1147;1195;1198;1270;1438;1452;1523;2047;2065;2122;2138;2146;2242;2246;2247;2263;2321;2346;2534;2589;2624;2677;3082;3551;3572;3606;3643;3689;3702;3717;3791;4017;4038;4193;4254;4515;4820;4915;5033;5062;5156;5168;5334;5479;5480;5583;5586;5610;5756;5771;5894;5970;6093;6259;6279;6422;6423;6446;6868;6883;6885;6886;7010;7046;7048;7052;7060;7403;7474;7525;7994;…	STK38L;LRRK2;RAF1;CSF2RA;RELA;CSNK1A1;BRCA1;EGLN1;JADE3;SUZ12;KDM6A;CD300A;MTF2;SFRP1;ZNF451;SFRP2;PAK2;PLCL1;CUX1;ACTL6A;ADNP;DDR1;TAF12;HYAL2;S100A8;IL18;IFIH1;SUMO4;SETD3;ATM;NCOA3;GGCX;CBLB;SENP1;FGFR1OP;STK32B;LOXL2;ZDHHC9;CSNK1G1;FYN;EPHB1;OGT;MDM2;ABI1;PPIC;MAP6D1;TOPORS;HGF;FES;MBIP;FGF2;PTPN2;JAK2;RPS6KA5;DPY19L3;GALNT1;BAZ1A;DPH3;NAA50;LRP4;ESCO1;ZMPSTE24;CBL;TTLL4;P4HA1;LEF1;IQGAP1;EED…
GO:0050776	regulation of immune response	http://amigo,geneontology,org/amigo/term/GO:0050776	909	125	98.1759	1.27322	0.00248433	0.0443714	2;136;246;329;384;567;604;718;857;865;933;945;952;958;1147;1378;1398;1793;1997;2242;2302;2534;2624;3127;3384;3551;3572;3594;3606;3659;3665;3676;3683;3684;3688;3689;3702;3717;3916;3958;4179;4214;4332;4340;4651;4772;4893;5027;5062;5074;5272;5284;5336;5338;5583;5771;5781;5894;5906;5970;6279;6772;6813;6885;7037;7042;7098;7099;7412;7456;7474;7525;8767;8780;9111;9173;9252;9341;9473;9846;9984;10006;1001…	PTPN11;HLA-DRB5;RAF1;TLR4;RELA;CD33;B2M;BIRC2;STAT1;ELF1;CD300A;ERAP1;OTUD4;PAK2;IRF7;LAMP1;SAMHD1;BCL6;P2RX7;S100A8;DDX60;PLCG2;IL18;IFIH1;IRF1;RGCC;CRK;THEMIS2;EXOSC3;TGFB2;NOD1;CLEC7A;FYN;BTN3A1;IL12RB1;ABI1;FES;PIGR;DUSP10;RC3H1;PTPN2;JAK2;RPS6KA5;NMI;MAP3K1;ZBTB1;ZBTB7B;CYFIP1;TNFSF13B;NLRC4;WDFY1;SERPINB9;RIF1;PAWR;CLEC2D;VCAM1;LSM14A;ITK;MAVS;CD40;LAT;ARG2;IL6ST;CBFB;MYO10;USP18;ITGB1;NLRC…
GO:0031399	regulation of protein modification process	http://amigo,geneontology,org/amigo/term/GO:0031399	1771	243	191.276	1.27042	2.81513e-05	0.00161977	136;154;187;246;329;355;472;604;657;672;718;754;780;857;858;867;868;900;902;905;958;1027;1030;1116;1270;1326;1398;1407;1739;1880;1902;2047;2065;2122;2146;2246;2247;2263;2321;2332;2534;2624;2660;2729;2861;3082;3364;3551;3572;3606;3625;3643;3689;3707;3717;3791;3958;4038;4040;4214;4254;4296;4515;4851;4853;4915;5027;5062;5080;5151;5156;5167;5168;5329;5334;5345;5479;5507;5519;5523;5525;5610;5611;5629;…	PPP1R36;CHORDC1;PHACTR3;PTPN11;CUL3;LRRK2;TIMP3;RAF1;MAP3K11;TLR4;RELA;DTX3L;CDKN2B;TGFBR3;BRCA1;PPP6R3;BIRC2;CHTOP;CTDSP2;CARD10;CD300A;MTF2;SFRP1;ZNF451;GPR37L1;SFRP2;PHIP;STAT2;MAP3K8;OTUD4;PAK2;PHACTR2;CCNH;BCL6;ENPP1;PLCL1;P2RX7;GCLC;ADNP;DDR1;HYAL2;FMR1;IL18;KDM5A;CRY1;RGCC;CRK;ATM;CCNYL1;NDRG2;OSBPL8;PLAUR;CBLB;ITPKB;TGFB2;NOD1;PTTG1IP;FGFR1OP;URI1;FYN;EPHB1;DAZAP2;JDP2;OGT;ABI1;EDA2R;MAP4…
GO:0006629	lipid metabolic process	http://amigo,geneontology,org/amigo/term/GO:0006629	1395	191	150.666	1.2677	0.000245562	0.00859121	19;20;32;51;225;240;246;347;391;472;672;718;824;847;857;1181;1200;1374;1385;1398;1573;1593;1666;2065;2181;2246;2247;2263;2321;2534;2549;2581;2639;2760;3082;3292;3398;3417;3613;3696;3930;3991;3992;4047;4254;4257;4547;4864;5027;5051;5130;5156;5166;5168;5194;5279;5286;5287;5305;5321;5333;5334;5336;5337;5338;5341;5346;5354;5445;5525;5564;5629;5781;5783;5825;5828;5925;5933;5934;5978;6121;6319;6383;656…	FADS1;B3GNT5;PTPN11;ACSS2;ACACB;GLIPR1;BRCA1;ACOX1;LIPE;PLCD1;PDPR;INSIG2;LBR;DEGS1;ACP6;HSD17B7;ACSBG1;NEU4;PLCL1;P2RX7;PLCG2;LSS;DECR1;DGKD;APOBR;CPT1A;PLCD3;RBL1;CRK;OSBPL3;ATM;OSBPL8;MTMR6;CYP4V2;APOD;IMPAD1;ABHD1;HSD17B1;MALRD1;CAT;MGST1;ACSM5;PI4K2B;PRKAB1;MBTPS2;FYN;ETNK1;FAM126A;GM2A;PIGP;LPGAT1;AGPAT5;HGF;NUS1;IMPA2;ABHD2;CAPN2;ABHD15;TPP1;HSD17B12;ALOX5;FGF2;MID1IP1;GALC;ABCD3;MTMR2;NPC…
GO:0060429	epithelium development	http://amigo,geneontology,org/amigo/term/GO:0060429	1213	165	131.009	1.25945	0.000881337	0.0212526	182;307;317;384;429;538;657;760;780;847;857;865;1027;1200;1266;1282;1374;1385;1739;1775;1896;1901;1903;2125;2138;2146;2195;2246;2247;2263;2302;2683;3065;3082;3189;3371;3398;3400;3488;3551;3717;3728;3791;3913;3936;3958;4038;4040;4090;4323;4478;4488;4643;4821;4851;5046;5080;5241;5270;5311;5455;5523;5583;5629;5906;5908;5962;5970;6093;6259;6422;6423;6498;6662;6663;6772;6781;6868;6911;6935;7042;7048;7…	LCP1;MMP14;RELA;RBM15;FRMD6;STAT1;KDM6A;VEZF1;SFRP1;SFRP2;INTU;MSX2;SEMA3C;DDR1;KLF2;B4GALT1;EVPL;LAMA1;STC1;CPT1A;COL4A1;PHGDH;LAMB2;GNA13;TULP3;NCOA3;NUP210L;TGFB2;TXNIP;CAT;TMED2;KIF20B;JUP;ABI1;TNC;HGF;MTSS1;RAP1B;LGR5;TPP1;DUSP10;VIM;EXPH5;WNT2B;FGF2;JAK2;SKIL;KANK2;VCL;SOX21;LRP4;ZMPSTE24;GDF11;VEGFC;LEF1;PALLD;JAG1;IQGAP1;VANGL2;PKP4;SYNE4;RAP2C;VANGL1;ADAM17;RDH10;BHLHE41;HEG1;SERPINE2;CN…
GO:0080134	regulation of response to stress	http://amigo,geneontology,org/amigo/term/GO:0080134	1361	185	146.994	1.25856	0.00044587	0.0133336	2;136;225;308;329;347;355;384;472;538;604;657;672;718;754;857;928;1027;1147;1270;1378;1398;1407;1410;1655;1663;1739;2047;2070;2113;2122;2138;2152;2247;2332;2534;2861;3082;3305;3384;3551;3572;3594;3606;3659;3665;3684;3689;3717;3916;4179;4193;4214;4296;4332;4780;4846;4893;5062;5074;5151;5156;5243;5270;5272;5328;5329;5336;5341;5345;5495;5610;5611;5654;5771;5781;5894;5925;5933;5970;6279;6387;6422;642…	ANXA5;CHORDC1;PLAU;PTPN11;HTRA1;LRRK2;RAF1;MAP3K11;TLR4;RELA;DTX3L;TGFBR3;BRCA1;BIRC2;STAT1;CD300A;SFRP1;GPR37L1;SFRP2;ERAP1;OTUD4;PAK2;IRF7;LAMP1;SAMHD1;BCL6;FIGN;HYAL2;S100A8;DDX60;PLCG2;FMR1;IL18;IFIH1;IRF1;PNPT1;CRY1;RBL1;CRK;ATM;PPM1B;PLAUR;APOD;TGFB2;NOD1;PTTG1IP;CLEC7A;YOD1;NFE2L2;TRIM38;FYN;EPHB1;CXCL12;MDM2;IL12RB1;EDA2R;FZD8;YBX3;HGF;DUSP10;FGF2;PTPN2;JAK2;RPS6KA5;NMI;UBR5;SKIL;MLC1;NOS…
GO:0033043	regulation of organelle organization	http://amigo,geneontology,org/amigo/term/GO:0033043	1246	169	134.573	1.25582	0.000871959	0.0210824	120;154;246;472;604;636;672;822;824;829;858;900;950;1027;1073;1398;1663;1739;1785;1901;1902;2059;2242;2332;2624;2824;2934;3082;3181;3305;3556;3643;3791;3799;3936;4134;4478;4488;4682;5027;5156;5305;5329;5341;5345;5364;5629;5756;5885;5925;5927;5962;6093;6279;6387;6422;6683;6773;6886;6993;7010;7027;7046;7159;7323;7456;7474;7514;7756;8100;8452;8473;8500;8556;8658;8697;8726;8743;8850;9026;9113;9134;92…	LCP1;CHORDC1;CUL3;LRRK2;CDC23;BRCA1;CHTOP;UBE2D3;PAN3;PATL2;DYNLT1;MTF2;SFRP1;ZNF451;PHIP;MSX2;STAT2;BCL6;P2RX7;XPO1;S100A8;SSH2;FMR1;KDM5A;RGCC;ATL3;CRK;RAD21;USP6NL;CD2AP;ATM;TFDP1;HNRNPA2B1;PLAUR;SPAST;KIF20B;HIP1R;JDP2;OGT;CXCL12;PREX1;MAP6D1;TNFSF10;SYNE2;HGF;MAPRE1;CAPN2;FES;CAPG;CDC14A;LMOD3;RPS6KA5;MID1IP1;GPM6B;NES;PAXBP1;TNKS2;UBR5;BORA;ZMPSTE24;ZBTB7B;ADRB2;ATG3;HSPA1L;CYFIP1;VANGL2;EE…
GO:0022402	cell cycle process	http://amigo,geneontology,org/amigo/term/GO:0022402	1274	172	137.598	1.25002	0.000971187	0.0229326	317;472;571;580;604;672;835;858;900;1027;1030;1112;1663;1739;1763;1785;1982;2059;2146;2242;2619;3364;3398;3400;3643;3659;3688;3996;4134;4149;4176;4193;4194;4303;4439;4488;4603;4682;4851;4853;5000;5080;5243;5311;5422;5424;5558;5564;5586;5885;5890;5925;5933;5934;5962;6242;6422;6498;6502;6566;6657;6662;6683;6873;6934;6993;7027;7042;7046;7324;7474;7514;7756;8065;8452;8462;8502;8556;8658;8697;8726;873…	CHORDC1;CUL3;EIF4G2;CDC23;RTKN;CDKN2B;BRCA1;ORC4;SUN2;LLGL1;RTTN;CTDSP2;CBX5;RAD51B;UBR2;DYNLT1;SUZ12;HAUS5;SFRP1;NEDD1;UBE2E1;PHIP;MSX2;EFHC1;SLC25A33;MAX;BCL6;USP16;MYBL1;XPO1;TAF2;IRF1;CRLF3;PNPT1;RGCC;RBL1;RAD21;PHGDH;NDE1;ATM;CUL5;TFDP1;BARD1;FOXO4;SPAST;GAS1;TGFB2;FBXL7;SMC4;FGFR1OP;CRADD;PRKAB1;KIF20B;MDM2;REEP4;PRIM2;SYNE2;MAPRE1;NABP1;FES;CASP2;CDC14A;BACH1;USP37;NES;HEPACAM;SKIL;HFM1;KA…
GO:1901565	organonitrogen compound catabolic process	http://amigo,geneontology,org/amigo/term/GO:1901565	1240	167	133.925	1.24696	0.00128056	0.0272637	176;272;316;329;384;443;580;594;754;824;857;867;1027;1200;1203;1452;1462;1486;1519;2247;2332;2534;2581;2639;2670;2729;2752;2760;2768;3176;3920;4060;4193;4194;4329;4357;4478;4780;4846;5027;5150;5151;5168;5270;5611;5698;5860;5962;5970;6093;6383;6477;6502;6662;6815;7078;7079;7110;7318;7323;7324;7398;7474;7514;7844;8065;8287;8405;8452;8473;8528;8654;8659;8692;8697;8754;8930;9098;9113;9306;9476;9636;9…	CUL3;LRRK2;TIMP3;CDC23;RELA;DTX3L;CSNK1A1;GLUL;ECSCR;USP3;BIRC2;EGLN1;UBR2;UBE2D3;ALDH4A1;UBE2E1;ERAP1;UBA6;NEU4;SAMHD1;P2RX7;GCLC;USP16;SPSB1;HYAL2;XPO1;FMR1;AZIN1;NUDT12;CD2AP;CUL5;LYVE1;ADAL;BARD1;MPST;FBXL7;CTSO;CLN5;PTTG1IP;SENP1;GFAP;RNF103;TMTC3;YOD1;NFE2L2;TRIM38;FYN;AASS;HNMT;OGT;VCAN;MDM2;GM2A;AOX1;TOPORS;PDE7A;CAPN2;SNX5;TPP1;ASRGL1;FGF2;USP37;GALC;TIMP4;UBR5;NOS3;TCIRG1;MCCC2;BCKDHB;Z…
GO:0001932	regulation of protein phosphorylation	http://amigo,geneontology,org/amigo/term/GO:0001932	1388	186	149.91	1.24074	0.000868922	0.021065	136;154;187;246;355;472;657;718;780;857;858;867;868;900;902;905;958;1027;1030;1116;1270;1326;1398;1739;1880;1902;2047;2065;2122;2146;2246;2247;2263;2321;2332;2534;2660;2861;3082;3364;3572;3606;3625;3643;3689;3707;3717;3791;4038;4040;4214;4254;4296;4515;4851;4853;4915;5027;5062;5080;5151;5156;5167;5168;5329;5334;5345;5525;5610;5611;5629;5756;5771;5781;5894;5906;5908;5925;6093;6259;6422;6423;6657;6…	CHORDC1;PTPN11;LRRK2;TIMP3;RAF1;MAP3K11;TLR4;CDKN2B;TGFBR3;CTDSP2;CARD10;CD300A;SFRP1;GPR37L1;SFRP2;PHIP;STAT2;MAP3K8;PAK2;CCNH;ENPP1;PLCL1;P2RX7;ADNP;DDR1;HYAL2;FMR1;IL18;RGCC;CRK;ATM;CCNYL1;NDRG2;OSBPL8;PLAUR;CBLB;ITPKB;TGFB2;NOD1;FGFR1OP;FYN;EPHB1;DAZAP2;ABI1;EDA2R;MAP4K3;FZD8;HGF;RAP1B;MBIP;DUSP10;FGF2;PTPN2;JAK2;RPS6KA5;MAP3K1;LRP4;CBL;GDF11;VEGFC;MAP4K5;GPR183;ADRB2;SYAP1;FAS;IQGAP1;VANGL2;…
GO:0042325	regulation of phosphorylation	http://amigo,geneontology,org/amigo/term/GO:0042325	1500	201	162.006	1.24069	0.000537276	0.0150738	136;154;187;246;355;472;538;580;657;718;780;857;858;867;868;900;902;905;957;958;1027;1030;1116;1270;1326;1398;1739;1880;1902;2047;2065;2122;2146;2246;2247;2263;2321;2332;2534;2660;2861;3082;3364;3551;3572;3606;3625;3643;3655;3689;3707;3717;3791;4038;4040;4176;4214;4254;4296;4515;4851;4853;4915;5027;5062;5080;5151;5156;5167;5168;5207;5329;5334;5345;5525;5610;5611;5629;5756;5771;5781;5894;5906;5908…	CHORDC1;PTPN11;LRRK2;TIMP3;RAF1;MAP3K11;TLR4;CDKN2B;TGFBR3;CTDSP2;CARD10;CD300A;SFRP1;GPR37L1;SFRP2;PHIP;STAT2;MAP3K8;SLC25A33;PAK2;CCNH;ENPP1;PLCL1;P2RX7;ADNP;DDR1;HYAL2;FMR1;IL18;RGCC;RBL1;CRK;ATM;CCNYL1;NDRG2;OSBPL8;BARD1;PLAUR;CBLB;ITPKB;TGFB2;NOD1;FGFR1OP;FYN;EPHB1;DAZAP2;OGT;ABI1;EDA2R;MAP4K3;FZD8;HGF;RAP1B;MBIP;DUSP10;FGF2;PTPN2;JAK2;RPS6KA5;MAP3K1;LRP4;CBL;GDF11;VEGFC;MAP4K5;GPR183;ADRB2;…
GO:0023056	positive regulation of signaling	http://amigo,geneontology,org/amigo/term/GO:0023056	1739	233	187.82	1.24055	0.000189814	0.00716228	136;154;182;246;317;329;355;391;429;472;657;658;718;760;780;835;847;857;858;867;952;958;1030;1116;1147;1270;1326;1385;1398;1495;1655;1880;1896;1902;2047;2059;2065;2121;2146;2152;2246;2247;2263;2321;2332;2534;2549;2660;2670;2696;2697;2752;2846;2861;2934;3082;3092;3488;3551;3572;3606;3625;3643;3665;3688;3707;3717;3728;3791;3799;4118;4214;4254;4296;4488;4756;4851;4853;4915;5025;5027;5062;5082;5151;5…	S100B;PTPN11;LRRK2;TIMP3;RAF1;MAP3K11;TLR4;RELA;CDKN2B;GLUL;TGFBR3;BIRC2;ZDHHC17;DYNLT1;CARD10;CD300A;SFRP1;GPR37L1;SFRP2;PHIP;INTU;MSX2;MAP3K8;PAK2;IRF7;PDCL;P2RX7;DDR1;HYAL2;S100A8;DDX60;TOB1;FMR1;IL18;FGFBP3;APOL3;GPR62;CRLF3;CRK;NR2E1;ARC;AGO1;ATP2C1;MIOS;ATM;TFDP1;OSBPL8;PLAUR;ITPKB;TGFB2;NOD1;CAT;CRADD;GFAP;CSNK1G1;P2RX4;TRIM38;FYN;EPHB1;HIP1R;JUP;GJA1;EDA2R;MAP4K3;TNFSF10;FZD8;HGF;RAP1B;LG…
GO:0010647	positive regulation of cell communication	http://amigo,geneontology,org/amigo/term/GO:0010647	1733	232	187.171	1.23951	0.000206469	0.00766126	136;154;182;246;317;329;355;391;429;472;657;658;718;760;780;835;847;857;858;867;952;958;1030;1116;1147;1270;1326;1385;1398;1495;1655;1880;1896;1902;2047;2059;2065;2121;2146;2152;2246;2247;2263;2321;2332;2534;2549;2660;2670;2696;2697;2752;2846;2861;2934;3082;3092;3488;3551;3572;3606;3625;3643;3665;3688;3707;3717;3728;3791;3799;4118;4214;4254;4296;4488;4756;4851;4853;4915;5025;5027;5062;5082;5151;5…	S100B;PTPN11;LRRK2;TIMP3;RAF1;MAP3K11;TLR4;RELA;CDKN2B;GLUL;TGFBR3;BIRC2;ZDHHC17;DYNLT1;CARD10;CD300A;SFRP1;GPR37L1;SFRP2;PHIP;INTU;MSX2;MAP3K8;PAK2;IRF7;PDCL;P2RX7;DDR1;HYAL2;S100A8;DDX60;TOB1;FMR1;IL18;FGFBP3;APOL3;GPR62;CRLF3;CRK;NR2E1;ARC;AGO1;ATP2C1;MIOS;ATM;TFDP1;OSBPL8;PLAUR;ITPKB;TGFB2;NOD1;CAT;CRADD;GFAP;CSNK1G1;P2RX4;TRIM38;FYN;EPHB1;HIP1R;JUP;GJA1;EDA2R;MAP4K3;TNFSF10;FZD8;HGF;RAP1B;LG…
GO:0006468	protein phosphorylation	http://amigo,geneontology,org/amigo/term/GO:0006468	1860	247	200.888	1.22954	0.00021	0.00769803	102;136;154;187;246;355;472;657;658;718;780;857;858;867;868;900;902;905;958;1027;1030;1116;1147;1195;1198;1270;1326;1385;1398;1407;1410;1438;1452;1523;1739;1880;1902;2047;2065;2122;2146;2242;2246;2247;2263;2321;2332;2534;2660;2861;3082;3364;3551;3572;3606;3625;3643;3685;3689;3702;3707;3717;3791;3991;4038;4040;4090;4155;4214;4254;4296;4515;4851;4853;4893;4915;5027;5062;5080;5151;5156;5166;5167;516…	STK38L;CHORDC1;STK17B;PTPN11;CUL3;LRRK2;TIMP3;RAF1;MAP3K11;CSF2RA;SRPK3;TLR4;CSNK1A1;CDKN2B;MAPK6;TGFBR3;LIPE;CTDSP2;PAN3;CARD10;CD300A;SFRP1;GPR37L1;SFRP2;PHIP;STAT2;MAP3K8;PAK2;CCNH;ENPP1;PLCL1;CUX1;P2RX7;ADNP;DDR1;HYAL2;FMR1;IL18;LAMA1;CRY1;RGCC;CRK;ATM;CCNYL1;NDRG2;OSBPL8;PLAUR;CBLB;ITPKB;TGFB2;NOD1;FGFR1OP;STK32B;FASTKD1;PRKAB1;CSNK1G1;FYN;EPHB1;ARHGEF6;DAZAP2;ABI1;EDA2R;MAP4K3;FZD8;HGF;RAP1…
GO:0019220	regulation of phosphate metabolic process	http://amigo,geneontology,org/amigo/term/GO:0019220	1690	224	182.527	1.22721	0.000473767	0.0137166	136;154;187;246;355;472;538;580;657;718;780;824;857;858;867;868;900;902;905;957;958;1027;1030;1116;1270;1326;1398;1739;1880;1902;2047;2065;2122;2146;2181;2246;2247;2263;2321;2332;2534;2660;2861;3082;3364;3417;3551;3572;3606;3625;3643;3655;3689;3707;3717;3791;3958;4038;4040;4176;4214;4254;4296;4515;4642;4846;4851;4853;4915;5027;5062;5080;5151;5156;5166;5167;5168;5207;5329;5334;5341;5345;5507;5519;…	PPP1R36;CHORDC1;PHACTR3;PTPN11;LRRK2;TIMP3;RAF1;MAP3K11;TLR4;CDKN2B;TGFBR3;PPP6R3;CTDSP2;PDPR;CARD10;CD300A;SFRP1;GPR37L1;SFRP2;PHIP;STAT2;MAP3K8;SLC25A33;PAK2;PHACTR2;CCNH;ENPP1;PLCL1;P2RX7;ADNP;DDR1;HYAL2;FMR1;IL18;RGCC;RBL1;CRK;ATM;CCNYL1;NDRG2;OSBPL8;BARD1;PLAUR;CBLB;ITPKB;TGFB2;NOD1;FGFR1OP;URI1;FYN;EPHB1;DAZAP2;OGT;ABI1;EDA2R;MAP4K3;FZD8;HGF;RAP1B;CAPN2;MBIP;DUSP10;FGF2;PTPN2;JAK2;RPS6KA5;M…
GO:0051174	regulation of phosphorus metabolic process	http://amigo,geneontology,org/amigo/term/GO:0051174	1692	224	182.743	1.22576	0.000506141	0.0143343	136;154;187;246;355;472;538;580;657;718;780;824;857;858;867;868;900;902;905;957;958;1027;1030;1116;1270;1326;1398;1739;1880;1902;2047;2065;2122;2146;2181;2246;2247;2263;2321;2332;2534;2660;2861;3082;3364;3417;3551;3572;3606;3625;3643;3655;3689;3707;3717;3791;3958;4038;4040;4176;4214;4254;4296;4515;4642;4846;4851;4853;4915;5027;5062;5080;5151;5156;5166;5167;5168;5207;5329;5334;5341;5345;5507;5519;…	PPP1R36;CHORDC1;PHACTR3;PTPN11;LRRK2;TIMP3;RAF1;MAP3K11;TLR4;CDKN2B;TGFBR3;PPP6R3;CTDSP2;PDPR;CARD10;CD300A;SFRP1;GPR37L1;SFRP2;PHIP;STAT2;MAP3K8;SLC25A33;PAK2;PHACTR2;CCNH;ENPP1;PLCL1;P2RX7;ADNP;DDR1;HYAL2;FMR1;IL18;RGCC;RBL1;CRK;ATM;CCNYL1;NDRG2;OSBPL8;BARD1;PLAUR;CBLB;ITPKB;TGFB2;NOD1;FGFR1OP;URI1;FYN;EPHB1;DAZAP2;OGT;ABI1;EDA2R;MAP4K3;FZD8;HGF;RAP1B;CAPN2;MBIP;DUSP10;FGF2;PTPN2;JAK2;RPS6KA5;M…
GO:0006955	immune response	http://amigo,geneontology,org/amigo/term/GO:0006955	1919	254	207.26	1.22551	0.000208393	0.00769803	2;102;136;182;240;246;272;317;329;355;361;366;384;391;538;567;604;657;718;829;847;857;865;867;933;945;952;958;1116;1147;1378;1398;1739;1793;1880;1896;1992;1997;2113;2242;2302;2534;2624;2683;2760;2934;3127;3384;3417;3437;3454;3551;3556;3572;3594;3606;3659;3665;3676;3683;3684;3685;3687;3688;3689;3702;3717;3728;3799;3916;3920;3936;3958;4155;4179;4214;4257;4261;4332;4340;4599;4651;4772;4791;4851;4853…	S100B;LCP1;PLAU;PTPN11;HLA-DRB5;RAF1;GLIPR1;TLR4;RELA;CD33;DTX3L;B2M;TGFBR3;PLEKHO2;BIRC2;STAT1;ELF1;DYNLT1;TMEM30A;CD300A;CXCL14;IFNAR1;DEGS1;STAT2;ERAP1;OTUD4;CMTM6;PAK2;IRF7;SEMA3C;LAMP1;SAMHD1;BCL6;ENPP1;P2RX7;CIITA;S100A8;DDX60;PLCG2;MX1;IL18;B4GALT1;IFIH1;IRF1;RGCC;CRK;ZC3HAV1;OLR1;THEMIS2;TMC6;PLAUR;EXOSC3;TGFB2;NOD1;CAT;MGST1;CLEC7A;TRIM38;FYN;RNASET2;BTN3A1;JUP;CXCL12;IL12RB1;GM2A;ABI1;T…
GO:1901700	response to oxygen-containing compound	http://amigo,geneontology,org/amigo/term/GO:1901700	1556	205	168.055	1.21984	0.0011308	0.0249517	19;20;154;182;196;249;285;308;329;347;366;429;472;538;672;760;824;847;857;858;867;928;952;958;1027;1147;1267;1282;1374;1385;1398;1407;1410;1495;1663;1728;1785;1902;1979;2054;2059;2113;2146;2263;2350;2534;2549;2551;2660;2696;2729;2730;2740;2752;2861;2908;2934;3082;3371;3454;3488;3606;3625;3643;3658;3709;3717;3728;3779;3799;4040;4149;4193;4257;4303;4478;4488;4780;4791;4821;4846;4851;4915;4929;5025;…	ANXA5;PTPN11;LRRK2;RAF1;KCNMB1;GLP1R;ANGPT2;TLR4;RELA;GLUL;TGFBR3;BRCA1;FIBIN;BIRC2;EGLN1;UBR2;STAT1;INSIG2;TRA2B;SFRP1;GPR37L1;IFNAR1;PHIP;MSX2;SLC25A33;MAX;ENPP1;P2RX7;GCLC;ADNP;HYAL2;S100A8;PLCG2;GCLM;KLF2;IL18;ATP6V0E1;EIF4EBP2;STC1;PNPT1;CRY1;CPT1A;NQO1;CRK;COL4A1;ATM;OSBPL8;NCOA3;FOXO4;FOSL1;APOD;TGFB2;NOD1;TXNIP;CAT;MGST1;CLEC7A;P2RX4;NFE2L2;FYN;IREB2;JUP;OGT;CXCL12;MDM2;TNFSF10;TNC;HGF;RA…
GO:0046903	secretion	http://amigo,geneontology,org/amigo/term/GO:0046903	1605	211	173.347	1.21721	0.00106699	0.024372	2;19;102;136;240;272;307;308;317;366;384;391;538;567;718;760;780;821;847;857;867;928;933;945;952;958;1116;1142;1147;1374;1378;1385;1407;1992;2054;2065;2181;2242;2332;2624;2683;2696;2740;2752;2760;2934;3082;3417;3556;3625;3683;3684;3685;3687;3689;3709;3717;3728;3799;3916;3920;3958;3996;4053;4155;4257;4332;4547;4646;4851;4893;4915;4973;5025;5027;5046;5270;5284;5286;5321;5328;5329;5337;5341;5345;554…	ANXA5;PLAU;PTPN11;LRRK2;TIMP3;RAF1;GLP1R;GLIPR1;TLR4;CD33;B2M;GLUL;LLGL1;PLEKHO2;DYNLT1;TMEM30A;CD300A;SYTL4;SFRP1;DEGS1;CMTM6;PHACTR2;LAMP1;P2RX7;DDR1;HYAL2;S100A8;FMR1;B4GALT1;IFIH1;STC1;CRY1;CPT1A;RGCC;OLR1;TMC6;CANX;MYO18A;PLAUR;TXLNA;TGFB2;TLN1;CAT;MGST1;STEAP3;PDIA4;P2RX4;RNASET2;HIP1R;BTN3A1;JUP;CXCL12;GM2A;CHRNB3;ATP11A;HGF;RAP1B;SNAP23;TOR4A;FES;SNX5;TVP23B;PIGR;EXPH5;ALOX5;ERP44;JAK2;EQ…
GO:0032940	secretion by cell	http://amigo,geneontology,org/amigo/term/GO:0032940	1472	193	158.982	1.21397	0.00197866	0.0378695	2;19;102;136;240;272;307;308;317;384;391;567;718;821;847;867;928;933;945;952;958;1116;1142;1147;1374;1378;1385;1407;1992;2054;2242;2332;2624;2683;2696;2740;2752;2760;2934;3082;3417;3556;3625;3683;3684;3685;3687;3689;3709;3717;3728;3799;3916;3920;3958;3996;4053;4155;4257;4332;4547;4851;4893;4915;4973;5027;5046;5270;5284;5286;5328;5329;5337;5341;5345;5547;5611;5781;5806;5894;5906;5908;5978;6093;627…	ANXA5;PLAU;PTPN11;LRRK2;TIMP3;RAF1;GLP1R;GLIPR1;TLR4;CD33;B2M;GLUL;LLGL1;PLEKHO2;DYNLT1;TMEM30A;CD300A;SYTL4;SFRP1;DEGS1;CMTM6;PHACTR2;LAMP1;P2RX7;HYAL2;S100A8;FMR1;B4GALT1;IFIH1;CRY1;CPT1A;RGCC;OLR1;TMC6;CANX;MYO18A;PLAUR;TXLNA;TGFB2;TLN1;CAT;MGST1;STEAP3;PDIA4;RNASET2;BTN3A1;JUP;CXCL12;GM2A;CHRNB3;ATP11A;HGF;RAP1B;SNAP23;TOR4A;FES;TVP23B;PIGR;EXPH5;ALOX5;ERP44;JAK2;EQTN;STX2;DPH3;VCL;TCIRG1;SYT…
GO:0051247	positive regulation of protein metabolic process	http://amigo,geneontology,org/amigo/term/GO:0051247	1640	214	177.127	1.20817	0.00143643	0.0295443	136;154;187;246;317;329;355;444;472;580;604;657;672;718;754;780;857;858;905;958;1027;1116;1270;1326;1378;1398;1452;1739;1880;1902;1994;2047;2065;2146;2152;2246;2247;2263;2321;2332;2534;2660;2729;2861;2934;3082;3092;3249;3572;3606;3625;3643;3659;3717;3791;4038;4155;4193;4214;4254;4296;4323;4478;4515;4780;4851;4853;4915;5027;5062;5074;5151;5156;5168;5329;5345;5525;5610;5611;5629;5725;5781;5894;5906…	PTPN11;CUL3;MMP14;LRRK2;RAF1;MAP3K11;TLR4;RELA;GSAP;CSNK1A1;BRCA1;ECSCR;BIRC2;CHTOP;CARD10;CD300A;MTF2;GPR37L1;SFRP2;MAP3K8;PAK2;YTHDF3;BCL6;P2RX7;GCLC;USP16;ADNP;DDR1;S100A8;KLF2;FMR1;IL18;IRF1;RGCC;CRK;ATM;CCNYL1;OSBPL8;BARD1;PLAUR;TGFB2;NOD1;PTTG1IP;SENP1;CRADD;TMTC3;NFE2L2;FYN;EPHB1;HIP1R;DAZAP2;JDP2;OGT;MDM2;ABI1;EDA2R;MAP4K3;TNFSF10;FZD8;YBX3;TOPORS;HGF;RAP1B;VIM;FGF2;HPN;JAK2;RPS6KA5;PAXBP…
GO:0070727	cellular macromolecule localization	http://amigo,geneontology,org/amigo/term/GO:0070727	1825	238	197.108	1.20746	0.000794363	0.0201729	51;102;347;391;472;580;604;636;754;847;857;868;950;1495;1739;2037;2054;2146;2181;2534;2803;2824;2934;3092;3181;3305;3400;3417;3551;3676;3683;3684;3688;3689;3717;3728;3799;3842;3916;3920;3936;3958;4038;4040;4053;4118;4193;4323;4478;4646;4682;4864;5080;5189;5193;5194;5284;5357;5525;5583;5756;5781;5828;5885;5906;5925;5962;6093;6156;6207;6242;6426;6427;6428;6430;6444;6662;6745;6747;6815;6900;6934;699…	LCP1;CLMN;PTPN11;MMP14;LRRK2;NUP214;RTKN;ZFAND6;DTX3L;ANKRD13C;AP1S2;SNX13;GRTP1;ACOX1;SUN2;CHTOP;FRMD6;UBE2D3;PAN3;RAB23;DYNLT1;CARD10;TMEM30A;SYTL4;PEX3;ARL11;LAMP1;BCL6;VAMP4;HYAL2;XPO1;PEX1;RAD21;TOR1AIP1;USP6NL;CD2AP;MIOS;ATM;TFDP1;TULP3;OSBPL8;HNRNPA2B1;BARD1;TM9SF3;PEX12;SSR1;EXOSC3;CBLB;APOD;STAM2;TLN1;FAM91A1;PTTG1IP;TXNIP;CAT;ZDHHC9;TMCO6;TMED2;YOD1;FYN;KIF20B;JUP;THOC2;MDM2;FAM126A;STA…
GO:0032270	positive regulation of cellular protein metabolic process	http://amigo,geneontology,org/amigo/term/GO:0032270	1543	201	166.651	1.20612	0.00217401	0.0404171	136;154;187;246;317;329;355;444;472;604;657;672;718;754;780;857;858;905;958;1027;1116;1270;1326;1378;1398;1452;1739;1880;1902;1994;2047;2065;2146;2152;2246;2247;2263;2321;2332;2534;2660;2729;2861;2934;3082;3092;3249;3572;3606;3625;3643;3717;3791;4038;4155;4193;4214;4254;4296;4323;4478;4515;4780;4851;4853;4915;5027;5062;5151;5156;5168;5329;5345;5525;5610;5611;5629;5725;5781;5894;5906;5908;5962;597…	PTPN11;CUL3;MMP14;LRRK2;RAF1;MAP3K11;TLR4;CSNK1A1;BRCA1;ECSCR;BIRC2;CHTOP;CARD10;CD300A;MTF2;GPR37L1;SFRP2;MAP3K8;PAK2;YTHDF3;BCL6;P2RX7;GCLC;USP16;ADNP;DDR1;S100A8;FMR1;IL18;RGCC;CRK;ATM;CCNYL1;OSBPL8;PLAUR;TGFB2;NOD1;PTTG1IP;SENP1;CRADD;TMTC3;NFE2L2;FYN;EPHB1;HIP1R;DAZAP2;JDP2;OGT;MDM2;ABI1;EDA2R;MAP4K3;TNFSF10;FZD8;YBX3;TOPORS;HGF;RAP1B;VIM;FGF2;HPN;JAK2;RPS6KA5;PAXBP1;NMI;MAP3K1;LRP4;GDF11;VE…
GO:0034613	cellular protein localization	http://amigo,geneontology,org/amigo/term/GO:0034613	1815	236	196.028	1.20391	0.000984594	0.023187	51;102;347;391;580;604;636;754;847;857;868;950;1495;1739;2037;2054;2146;2181;2534;2803;2824;2934;3092;3181;3305;3400;3417;3551;3676;3683;3684;3688;3689;3717;3728;3799;3842;3916;3920;3936;3958;4038;4040;4053;4118;4193;4323;4478;4646;4682;4864;5080;5189;5193;5194;5284;5357;5525;5583;5756;5781;5828;5885;5906;5925;5962;6093;6156;6207;6242;6426;6427;6428;6430;6444;6662;6745;6747;6815;6900;6934;6993;70…	LCP1;CLMN;PTPN11;MMP14;LRRK2;NUP214;RTKN;ZFAND6;DTX3L;ANKRD13C;AP1S2;SNX13;GRTP1;ACOX1;SUN2;CHTOP;FRMD6;UBE2D3;PAN3;RAB23;DYNLT1;CARD10;TMEM30A;SYTL4;PEX3;ARL11;LAMP1;BCL6;VAMP4;HYAL2;XPO1;PEX1;RAD21;TOR1AIP1;USP6NL;CD2AP;MIOS;TFDP1;TULP3;OSBPL8;HNRNPA2B1;BARD1;TM9SF3;PEX12;SSR1;CBLB;APOD;STAM2;TLN1;FAM91A1;PTTG1IP;TXNIP;CAT;ZDHHC9;TMCO6;TMED2;YOD1;FYN;KIF20B;JUP;THOC2;MDM2;FAM126A;STAC3;SYNE2;TO…

## Sheet: GO_CC_down
geneSet	description	link	size	overlap	expect	enrichmentRatio	pValue	FDR	overlapId	userId
GO:1990712	HFE-transferrin receptor complex	http://amigo,geneontology,org/amigo/term/GO:1990712	8	5	0.670607	7.45593	0.000185583	0.00211	567;657;658;7018;7037	B2M;BMPR1B;TFRC;TF;BMPR1A
GO:0002079	inner acrosomal membrane	http://amigo,geneontology,org/amigo/term/GO:0002079	5	3	0.419129	7.15769	0.00516609	0.0374701	4179;9321;54586	EQTN;TRIP11;CD46
GO:0043218	compact myelin	http://amigo,geneontology,org/amigo/term/GO:0043218	14	7	1.17356	5.96475	5.80587e-05	0.000757988	4099;4155;5376;22933;51090;64398;83700	PMP22;SIRT2;MPP5;PLLP;MAG;MBP;JAM3
GO:0030056	hemidesmosome	http://amigo,geneontology,org/amigo/term/GO:0030056	8	4	0.670607	5.96475	0.00261378	0.0218775	667;3655;3691;3728	JUP;ITGB4;ITGA6;DST
GO:0005915	zonula adherens	http://amigo,geneontology,org/amigo/term/GO:0005915	8	4	0.670607	5.96475	0.00261378	0.0218775	1495;3728;10580;144100	JUP;CTNNA1;SORBS1;PLEKHA7
GO:0035631	CD40 receptor complex	http://amigo,geneontology,org/amigo/term/GO:0035631	11	5	0.922085	5.4225	0.00123533	0.012096	329;958;1147;3551;56616	BIRC2;DIABLO;CD40;CHUK;IKBKB
GO:0031618	nuclear pericentric heterochromatin	http://amigo,geneontology,org/amigo/term/GO:0031618	9	4	0.754433	5.302	0.00439387	0.0333084	1059;10320;23468;157570	CBX5;CENPB;IKZF1;ESCO2
GO:0005614	interstitial matrix	http://amigo,geneontology,org/amigo/term/GO:0005614	12	5	1.00591	4.97062	0.00197216	0.0176892	1842;3371;5212;54507;64856	TNC;VWA1;VIT;ECM2;ADAMTSL4
GO:0033270	paranode region of axon	http://amigo,geneontology,org/amigo/term/GO:0033270	12	5	1.00591	4.97062	0.00197216	0.0176892	4099;22933;23303;57165;57471	SIRT2;MAG;GJC2;ERMN;KIF13B
GO:0070938	contractile ring	http://amigo,geneontology,org/amigo/term/GO:0070938	10	4	0.838259	4.7718	0.00684067	0.0451561	6242;7402;9585;54443	RTKN;KIF20B;UTRN;ANLN
GO:0032433	filopodium tip	http://amigo,geneontology,org/amigo/term/GO:0032433	18	7	1.50887	4.63925	0.000398854	0.00429957	2047;2332;4651;10006;23191;26031;53904	FMR1;OSBPL3;EPHB1;ABI1;CYFIP1;MYO10;MYO3A
GO:0008305	integrin complex	http://amigo,geneontology,org/amigo/term/GO:0008305	32	11	2.68243	4.10076	3.41379e-05	0.000471906	3655;3676;3683;3684;3685;3687;3688;3689;3691;3696;255743	ITGB1;ITGAL;ITGA4;ITGB2;ITGAM;ITGB4;ITGA6;ITGAX;NPNT;ITGAV;ITGB8
GO:0016010	dystrophin-associated glycoprotein complex	http://amigo,geneontology,org/amigo/term/GO:0016010	19	6	1.59269	3.76721	0.00358634	0.028093	6443;6444;6641;6645;7402;8082	SNTB1;SGCB;SNTB2;SGCD;UTRN;SSPN
GO:0090665	glycoprotein complex	http://amigo,geneontology,org/amigo/term/GO:0090665	19	6	1.59269	3.76721	0.00358634	0.028093	6443;6444;6641;6645;7402;8082	SNTB1;SGCB;SNTB2;SGCD;UTRN;SSPN
GO:0098636	protein complex involved in cell adhesion	http://amigo,geneontology,org/amigo/term/GO:0098636	35	11	2.93391	3.74927	8.72818e-05	0.00110275	3655;3676;3683;3684;3685;3687;3688;3689;3691;3696;255743	ITGB1;ITGAL;ITGA4;ITGB2;ITGAM;ITGB4;ITGA6;ITGAX;NPNT;ITGAV;ITGB8
GO:0097386	glial cell projection	http://amigo,geneontology,org/amigo/term/GO:0097386	23	7	1.92799	3.63071	0.00211712	0.0185643	2332;2534;2670;2752;3688;22933;23657	GLUL;FMR1;GFAP;FYN;SLC7A11;SIRT2;ITGB1
GO:0000242	pericentriolar material	http://amigo,geneontology,org/amigo/term/GO:0000242	21	6	1.76034	3.40843	0.00620456	0.0416382	8658;51175;55755;80351;84376;121441	NEDD1;TNKS2;TNKS;HOOK3;TUBE1;CDK5RAP2
GO:0005778	peroxisomal membrane	http://amigo,geneontology,org/amigo/term/GO:0005778	60	17	5.02955	3.38002	5.41177e-06	9.08404e-05	51;225;847;2181;4257;5189;5193;5194;5825;5828;8504;8540;50640;57506;84188;91452;255027	ACOX1;PEX3;PEX1;PEX12;CAT;MGST1;ABCD3;PEX2;AGPS;PEX13;FAR1;MAVS;ACSL3;MPV17L;ABCD2;PNPLA8;ACBD5
GO:0031903	microbody membrane	http://amigo,geneontology,org/amigo/term/GO:0031903	60	17	5.02955	3.38002	5.41177e-06	9.08404e-05	51;225;847;2181;4257;5189;5193;5194;5825;5828;8504;8540;50640;57506;84188;91452;255027	ACOX1;PEX3;PEX1;PEX12;CAT;MGST1;ABCD3;PEX2;AGPS;PEX13;FAR1;MAVS;ACSL3;MPV17L;ABCD2;PNPLA8;ACBD5
GO:0002102	podosome	http://amigo,geneontology,org/amigo/term/GO:0002102	30	8	2.51478	3.1812	0.0026253	0.0218775	2934;3936;5782;7082;7412;7414;23022;134265	LCP1;VCL;PALLD;AFAP1L1;VCAM1;PTPN12;GSN;TJP1
GO:0097431	mitotic spindle pole	http://amigo,geneontology,org/amigo/term/GO:0097431	27	7	2.2633	3.09283	0.00570464	0.0400622	8658;9585;10274;10735;11104;55755;79768	KATNA1;KIF20B;TNKS;KATNBL1;STAG2;STAG1;CDK5RAP2
GO:0035579	specific granule membrane	http://amigo,geneontology,org/amigo/term/GO:0035579	91	23	7.62815	3.01515	1.16705e-06	2.14264e-05	102;945;3683;3684;3685;3689;4973;5328;5329;5337;5906;8560;8773;9725;11322;22918;23250;54918;55754;64114;79895;81619;158747	PLAU;CD33;TMEM30A;DEGS1;CMTM6;OLR1;TMC6;PLAUR;ATP11A;SNAP23;MOSPD2;TSPAN14;ATP8B4;TMBIM1;ITGAL;ITGB2;ADAM10;RAP1A;PLD1;ITGAM;CD93;TMEM63A;ITGAV
GO:0070821	tertiary granule membrane	http://amigo,geneontology,org/amigo/term/GO:0070821	72	18	6.03546	2.98237	1.95192e-05	0.00029326	102;945;3684;3687;3689;4893;4973;5328;5337;8773;9725;11314;11322;22918;23250;57826;79895;81619	PLAU;CD33;CD300A;OLR1;TMC6;ATP11A;SNAP23;TSPAN14;RAP2C;ATP8B4;NRAS;ITGB2;ADAM10;PLD1;ITGAM;CD93;ITGAX;TMEM63A
GO:0009925	basal plasma membrane	http://amigo,geneontology,org/amigo/term/GO:0009925	34	8	2.85008	2.80694	0.00603445	0.0412237	667;2065;3655;5311;7010;7018;26119;57477	SHROOM4;TEK;LDLRAP1;PKD2;ITGA6;TF;DST;ERBB3
GO:0030175	filopodium	http://amigo,geneontology,org/amigo/term/GO:0030175	99	23	8.29876	2.7715	5.51433e-06	9.12582e-05	2047;2195;2332;2683;3655;3685;3688;3936;4254;4478;4651;5756;5962;7402;7412;10006;23191;23224;26031;53904;57471;84168;121512	LCP1;FMR1;B4GALT1;OSBPL3;EPHB1;ABI1;SYNE2;CYFIP1;KITLG;VCAM1;MYO10;ITGB1;MSN;TWF1;MYO3A;FAT1;ITGA6;UTRN;RDX;ANTXR1;ITGAV;ERMN;FGD4
GO:0005604	basement membrane	http://amigo,geneontology,org/amigo/term/GO:0005604	91	21	7.62815	2.75296	1.55414e-05	0.000243482	176;667;954;1282;1288;1739;3371;3655;3913;3915;4017;7045;7058;7060;7078;9510;22795;64856;83872;255743;284217	TIMP3;NID2;THBS2;LAMA1;COL4A1;LAMB2;COL4A6;LOXL2;TGFBI;TNC;ENTPD2;VWA1;LAMC1;DLG1;ACAN;ITGA6;NPNT;DST;ADAMTS1;HMCN1;THBS4
GO:0005925	focal adhesion	http://amigo,geneontology,org/amigo/term/GO:0005925	404	93	33.8657	2.74615	0	0	102;308;391;567;667;824;847;857;858;867;928;950;1266;1465;1495;1785;2037;2195;2242;2318;2321;2697;2768;2934;3371;3655;3676;3685;3688;3689;3691;3696;3717;3728;3936;4026;4162;4179;4323;4478;5328;5329;5479;5501;5756;5782;5962;6156;6207;6522;6641;6645;6868;7010;7052;7094;7414;7431;7525;8021;8462;8500;8754;8773;8826;8895;8994;9019;9448;10544;10580;10672;10979;11078;11135;11170;22800;22823;22919;23011;…	ANXA5;LCP1;PLAU;PPP1CC;MMP14;NUP214;B2M;LPP;PROCR;MTF2;RRAS2;GNA13;SNTB1;PLAUR;FLRT2;TLN1;FLNC;CAT;SENP1;LAYN;JUP;ARHGAP31;GJA1;SYNE2;RPL30;TNC;MAPRE1;SNAP23;CAPN2;FES;LIMD1;TES;VIM;JAK2;VCL;RHOG;RAB21;CBL;PALLD;LAP3;CYFIP1;IQGAP1;CSRP1;ADAM17;DNM2;CNN3;ARHGAP24;PTPN12;PPIB;TGM2;EPB41L2;PEAK1;TEK;TRIOBP;PPFIA1;SNTB2;ITGB1;KLF11;MSN;TWF1;CAV1;ITGA4;CD9;RPS13;ITGB2;FAT1;ADAM10;CTNNA1;SCARB2;GNA12;S…
GO:0005924	cell-substrate adherens junction	http://amigo,geneontology,org/amigo/term/GO:0005924	407	93	34.1171	2.7259	0	0	102;308;391;567;667;824;847;857;858;867;928;950;1266;1465;1495;1785;2037;2195;2242;2318;2321;2697;2768;2934;3371;3655;3676;3685;3688;3689;3691;3696;3717;3728;3936;4026;4162;4179;4323;4478;5328;5329;5479;5501;5756;5782;5962;6156;6207;6522;6641;6645;6868;7010;7052;7094;7414;7431;7525;8021;8462;8500;8754;8773;8826;8895;8994;9019;9448;10544;10580;10672;10979;11078;11135;11170;22800;22823;22919;23011;…	ANXA5;LCP1;PLAU;PPP1CC;MMP14;NUP214;B2M;LPP;PROCR;MTF2;RRAS2;GNA13;SNTB1;PLAUR;FLRT2;TLN1;FLNC;CAT;SENP1;LAYN;JUP;ARHGAP31;GJA1;SYNE2;RPL30;TNC;MAPRE1;SNAP23;CAPN2;FES;LIMD1;TES;VIM;JAK2;VCL;RHOG;RAB21;CBL;PALLD;LAP3;CYFIP1;IQGAP1;CSRP1;ADAM17;DNM2;CNN3;ARHGAP24;PTPN12;PPIB;TGM2;EPB41L2;PEAK1;TEK;TRIOBP;PPFIA1;SNTB2;ITGB1;KLF11;MSN;TWF1;CAV1;ITGA4;CD9;RPS13;ITGB2;FAT1;ADAM10;CTNNA1;SCARB2;GNA12;S…
GO:0030055	cell-substrate junction	http://amigo,geneontology,org/amigo/term/GO:0030055	411	93	34.4524	2.69937	0	0	102;308;391;567;667;824;847;857;858;867;928;950;1266;1465;1495;1785;2037;2195;2242;2318;2321;2697;2768;2934;3371;3655;3676;3685;3688;3689;3691;3696;3717;3728;3936;4026;4162;4179;4323;4478;5328;5329;5479;5501;5756;5782;5962;6156;6207;6522;6641;6645;6868;7010;7052;7094;7414;7431;7525;8021;8462;8500;8754;8773;8826;8895;8994;9019;9448;10544;10580;10672;10979;11078;11135;11170;22800;22823;22919;23011;…	ANXA5;LCP1;PLAU;PPP1CC;MMP14;NUP214;B2M;LPP;PROCR;MTF2;RRAS2;GNA13;SNTB1;PLAUR;FLRT2;TLN1;FLNC;CAT;SENP1;LAYN;JUP;ARHGAP31;GJA1;SYNE2;RPL30;TNC;MAPRE1;SNAP23;CAPN2;FES;LIMD1;TES;VIM;JAK2;VCL;RHOG;RAB21;CBL;PALLD;LAP3;CYFIP1;IQGAP1;CSRP1;ADAM17;DNM2;CNN3;ARHGAP24;PTPN12;PPIB;TGM2;EPB41L2;PEAK1;TEK;TRIOBP;PPFIA1;SNTB2;ITGB1;KLF11;MSN;TWF1;CAV1;ITGA4;CD9;RPS13;ITGB2;FAT1;ADAM10;CTNNA1;SCARB2;GNA12;S…
GO:0031234	extrinsic component of cytoplasmic side of plasma membrane	http://amigo,geneontology,org/amigo/term/GO:0031234	89	20	7.4605	2.68078	3.70631e-05	0.000506385	246;858;1837;2242;2534;2768;2773;2791;3092;5996;7525;8826;9267;10672;10979;27131;55970;94056;112574;246329	DTNA;GNA13;FYN;STAC3;FES;SNX5;SYAP1;IQGAP1;RGS1;CYTH1;HIP1;ALOX15;GNAI3;GNA12;FERMT2;GNG11;SNX18;CAV2;YES1;GNG12
GO:0044420	extracellular matrix component	http://amigo,geneontology,org/amigo/term/GO:0044420	49	11	4.10747	2.67805	0.00205126	0.018122	176;1282;1288;3371;3913;3915;4052;4060;5803;85301;284217	LAMA1;COL4A1;LAMB2;COL4A6;COL27A1;TNC;LUM;LAMC1;ACAN;LTBP1;PTPRZ1
GO:0035577	azurophil granule membrane	http://amigo,geneontology,org/amigo/term/GO:0035577	58	13	4.8619	2.67385	0.000846374	0.00842788	2683;3916;3920;4257;5284;5547;5908;8895;11010;23200;54918;55754;84061	GLIPR1;TMEM30A;CMTM6;LAMP1;B4GALT1;MGST1;RAP1B;PIGR;LAMP2;ATP11B;PRCP;MAGT1;CPNE3
GO:0009898	cytoplasmic side of plasma membrane	http://amigo,geneontology,org/amigo/term/GO:0009898	149	33	12.4901	2.6421	1.84123e-07	3.8633e-06	246;329;858;1147;1739;1837;2242;2534;2760;2768;2773;2791;3092;3551;3728;5996;7525;7803;8502;8826;9267;9516;10672;10979;23011;26119;27131;55970;56616;57477;94056;112574;246329	DTNA;BIRC2;SHROOM4;GNA13;FYN;JUP;GM2A;STAC3;FES;SNX5;RAB21;SYAP1;IQGAP1;PKP4;RGS1;CYTH1;DIABLO;HIP1;PTP4A1;ALOX15;DLG1;LDLRAP1;GNAI3;GNA12;FERMT2;LITAF;GNG11;CHUK;IKBKB;SNX18;CAV2;YES1;GNG12
GO:0005912	adherens junction	http://amigo,geneontology,org/amigo/term/GO:0005912	538	119	45.0983	2.63868	0	0	102;182;308;391;567;667;824;847;857;858;867;928;950;1266;1465;1495;1739;1785;1982;2037;2195;2242;2318;2321;2697;2768;2934;3371;3655;3676;3685;3688;3689;3691;3696;3717;3728;3936;4026;4162;4179;4323;4478;4643;4851;5328;5329;5479;5501;5756;5782;5962;6156;6207;6522;6641;6645;6868;7010;7052;7082;7094;7414;7431;7525;8021;8462;8500;8502;8754;8773;8826;8895;8994;9019;9267;9414;9448;10397;10544;10580;1061…	ANXA5;LCP1;PLAU;PPP1CC;MMP14;NUP214;EIF4G2;B2M;LPP;PROCR;MTF2;RRAS2;SHROOM4;GNA13;SNTB1;PLAUR;FLRT2;TLN1;FLNC;CAT;SENP1;LAYN;JUP;ARHGAP31;GJA1;SYNE2;RPL30;TNC;MAPRE1;SNAP23;CAPN2;FES;LIMD1;TES;VIM;JAK2;VCL;RHOG;RAB21;CBL;PALLD;FRMD4B;JAG1;LAP3;CYFIP1;IQGAP1;PKP4;CSRP1;ADAM17;DNM2;CNN3;ARHGAP24;CYTH1;PTPN12;PPIB;TGM2;NOTCH1;EPB41L2;PEAK1;TEK;TRIOBP;PPFIA1;SNTB2;ITGB1;KLF11;MSN;TWF1;CAV1;ITGA4;CD9;…
GO:0030670	phagocytic vesicle membrane	http://amigo,geneontology,org/amigo/term/GO:0030670	68	15	5.70016	2.63151	0.000417514	0.00441963	538;567;1785;3916;3920;6891;8773;8992;9341;9367;10312;10333;11031;23545;51715	B2M;RAB23;LAMP1;ATP6V0E1;SNAP23;TCIRG1;RAB9A;LAMP2;TAP2;DNM2;ATP6V0A2;RAB31;TLR6;VAMP3;ATP7A
GO:0070161	anchoring junction	http://amigo,geneontology,org/amigo/term/GO:0070161	554	122	46.4395	2.62707	0	0	102;182;308;391;567;667;824;847;857;858;867;928;950;1266;1465;1495;1739;1785;1982;2037;2125;2195;2242;2318;2321;2683;2697;2768;2934;3371;3655;3676;3685;3688;3689;3691;3696;3717;3728;3936;4026;4162;4179;4323;4478;4643;4851;5328;5329;5479;5501;5756;5782;5962;6156;6207;6522;6641;6645;6868;7010;7052;7082;7094;7414;7431;7525;8021;8462;8500;8502;8754;8773;8826;8895;8994;9019;9267;9414;9448;10397;10544;…	ANXA5;LCP1;PLAU;PPP1CC;MMP14;NUP214;EIF4G2;B2M;LPP;PROCR;MTF2;RRAS2;B4GALT1;EVPL;SHROOM4;GNA13;SNTB1;PLAUR;FLRT2;TLN1;FLNC;CAT;SENP1;LAYN;JUP;ARHGAP31;GJA1;SYNE2;RPL30;TNC;MAPRE1;SNAP23;CAPN2;FES;LIMD1;TES;VIM;JAK2;VCL;RHOG;RAB21;CBL;PALLD;FRMD4B;JAG1;LAP3;CYFIP1;IQGAP1;PKP4;CSRP1;ADAM17;DNM2;CNN3;ARHGAP24;CYTH1;PTPN12;PPIB;TGM2;NOTCH1;EPB41L2;PEAK1;TEK;TRIOBP;PPFIA1;SNTB2;ITGB1;KLF11;MSN;TWF1;CA…
GO:0098562	cytoplasmic side of membrane	http://amigo,geneontology,org/amigo/term/GO:0098562	173	38	14.5019	2.62035	2.81081e-08	7.68071e-07	246;329;858;1147;1739;1837;2242;2534;2670;2760;2768;2773;2791;3092;3551;3728;5311;5996;7525;7803;8502;8826;9267;9516;10672;10979;23011;26119;27131;55970;56616;57477;63892;84888;94056;112574;120892;246329	DTNA;LRRK2;BIRC2;SHROOM4;GNA13;GFAP;FYN;JUP;GM2A;STAC3;FES;SNX5;RAB21;SYAP1;IQGAP1;PKP4;RGS1;CYTH1;DIABLO;HIP1;PTP4A1;ALOX15;DLG1;LDLRAP1;GNAI3;GNA12;FERMT2;PKD2;THADA;LITAF;GNG11;CHUK;IKBKB;SNX18;CAV2;YES1;SPPL2A;GNG12
GO:0044438	microbody part	http://amigo,geneontology,org/amigo/term/GO:0044438	101	22	8.46641	2.5985	2.59034e-05	0.000362339	51;225;847;2181;3417;4257;5189;5193;5194;5825;5828;8309;8504;8528;8540;50640;57506;83594;84188;91452;196743;255027	ACOX1;PEX3;PEX1;NUDT12;PEX12;CAT;MGST1;ABCD3;PEX2;IDH1;AGPS;PEX13;FAR1;MAVS;DDO;ACOX2;ACSL3;MPV17L;PAOX;ABCD2;PNPLA8;ACBD5
GO:0044439	peroxisomal part	http://amigo,geneontology,org/amigo/term/GO:0044439	101	22	8.46641	2.5985	2.59034e-05	0.000362339	51;225;847;2181;3417;4257;5189;5193;5194;5825;5828;8309;8504;8528;8540;50640;57506;83594;84188;91452;196743;255027	ACOX1;PEX3;PEX1;NUDT12;PEX12;CAT;MGST1;ABCD3;PEX2;IDH1;AGPS;PEX13;FAR1;MAVS;DDO;ACOX2;ACSL3;MPV17L;PAOX;ABCD2;PNPLA8;ACBD5
GO:0045178	basal part of cell	http://amigo,geneontology,org/amigo/term/GO:0045178	51	11	4.27512	2.57303	0.0028729	0.023442	667;2065;3655;4891;5311;5547;7010;7018;23187;26119;57477	SHROOM4;TEK;LDLRAP1;SLC11A2;PHLDB1;PKD2;ITGA6;TF;DST;PRCP;ERBB3
GO:0030864	cortical actin cytoskeleton	http://amigo,geneontology,org/amigo/term/GO:0030864	75	16	6.28694	2.54496	0.000405796	0.00433464	800;824;829;2037;2934;3092;3996;4336;5357;5962;6242;7402;7456;9026;54443;57477	RTKN;LLGL1;CALD1;SHROOM4;HIP1R;CAPN2;HIP1;EPB41L2;CAPZA1;PLS1;GSN;UTRN;RDX;ANLN;WIPF1;MOBP
GO:0031228	intrinsic component of Golgi membrane	http://amigo,geneontology,org/amigo/term/GO:0031228	61	13	5.11338	2.54235	0.00139178	0.0132955	23443;29914;51000;51030;51114;51125;51290;55032;55331;55454;166929;253832;259230	ERGIC2;ZDHHC9;TVP23B;SLC35B3;UBIAD1;SGMS1;SGMS2;SLC35A5;CSGALNACT2;ZDHHC20;SLC35A3;GOLGA7;ACER3
GO:0001726	ruffle	http://amigo,geneontology,org/amigo/term/GO:0001726	169	36	14.1666	2.54119	1.46563e-07	3.1891e-06	1785;2059;2934;3685;3688;3936;4289;4646;4651;5341;5756;5962;6093;6285;6868;7094;7456;8826;9026;9788;11170;23022;23150;23189;23191;23499;23607;26084;27131;54822;55785;83543;84249;89846;121512;143903	S100B;LCP1;CD2AP;TLN1;LAYN;HIP1R;MTSS1;FGD6;SNX5;PSD2;PALLD;FRMD4B;CYFIP1;IQGAP1;ADAM17;DNM2;EPS8;MKLN1;MYO10;ITGB1;TWF1;PLEK;FGD3;FAM107A;GSN;RDX;ROCK1;AIF1L;KANK1;MACF1;WIPF1;TRPM7;MYO6;ITGAV;ARHGEF26;FGD4
GO:0043296	apical junction complex	http://amigo,geneontology,org/amigo/term/GO:0043296	141	30	11.8194	2.53819	1.60545e-06	2.85819e-05	1495;1739;3728;5010;5376;5586;6801;7046;7082;8531;9267;9414;10580;23150;24146;51421;54532;55327;56288;57477;57826;58494;64398;83700;84952;90952;93643;122786;144100;100506658	STRN;CLDN15;FRMD6;PMP22;SHROOM4;JUP;YBX3;FRMD4B;RAP2C;CYTH1;TJAP1;MPP5;DLG1;USP53;PKN2;ESAM;CTNNA1;SORBS1;LIN7C;JAM2;PARD3;AMOTL2;TGFBR1;TJP2;CLDN11;CGNL1;PLEKHA7;JAM3;OCLN;TJP1
GO:0044291	cell-cell contact zone	http://amigo,geneontology,org/amigo/term/GO:0044291	71	15	5.95164	2.52032	0.000678515	0.00687289	1495;1739;2697;3688;3728;3759;5101;7414;8502;29119;53834;57826;79026;83700;93377	FGFRL1;JUP;GJA1;KCNJ2;VCL;PKP4;RAP2C;ITGB1;DLG1;CTNNA1;CTNNA3;AHNAK;OPALIN;JAM3;PCDH9
GO:0045335	phagocytic vesicle	http://amigo,geneontology,org/amigo/term/GO:0045335	120	25	10.0591	2.48531	1.6982e-05	0.00025914	19;538;567;1785;2934;3685;3799;3916;3920;5906;6813;6814;6891;7431;8773;8992;9341;9367;10312;10333;10435;11031;23545;51715;252983	B2M;RAB23;LAMP1;ATP6V0E1;SNAP23;VIM;TCIRG1;RAB9A;LAMP2;TAP2;DNM2;ATP6V0A2;CDC42EP2;STXBP3;RAB31;RAP1A;TLR6;GSN;VAMP3;STXBP4;ABCA1;STXBP2;KIF5B;ATP7A;ITGAV
GO:0005884	actin filament	http://amigo,geneontology,org/amigo/term/GO:0005884	98	20	8.21494	2.43459	0.000154512	0.00185257	2534;3936;4646;4650;5074;5311;5357;5756;7010;7456;7525;8826;23022;23433;23607;53904;55970;57477;83543;92521	LCP1;SHROOM4;CD2AP;FYN;PALLD;IQGAP1;RHOQ;PAWR;MYO9B;TEK;TWF1;MYO3A;PLS1;PKD2;AIF1L;WIPF1;YES1;MYO6;SPECC1;GNG12
GO:0032155	cell division site part	http://amigo,geneontology,org/amigo/term/GO:0032155	64	13	5.36486	2.42318	0.00220156	0.0191617	3384;3688;5501;5586;5962;6242;23011;27229;54443;54820;83872;84249;113026	PPP1CC;RTKN;PLCD3;NDE1;PSD2;RAB21;ITGB1;PKN2;TUBGCP4;ICAM2;RDX;ANLN;HMCN1
GO:0070820	tertiary granule	http://amigo,geneontology,org/amigo/term/GO:0070820	163	33	13.6636	2.41517	1.60149e-06	2.85819e-05	102;567;945;1378;3417;3684;3687;3689;3916;3920;3958;4893;4973;5328;5337;5547;5806;6813;6814;7130;8773;9725;10312;11314;11322;22875;22918;23191;23250;51125;57826;79895;81619	PLAU;CD33;B2M;CD300A;LAMP1;OLR1;TMC6;ATP11A;SNAP23;TCIRG1;IDH1;CYFIP1;LAMP2;TSPAN14;RAP2C;ATP8B4;NRAS;LGALS3;ITGB2;STXBP3;ADAM10;PTX3;PLD1;ENPP4;ITGAM;CD93;ITGAX;TMEM63A;STXBP2;TNFAIP6;CR1;GOLGA7;PRCP
GO:0030667	secretory granule membrane	http://amigo,geneontology,org/amigo/term/GO:0030667	293	59	24.561	2.40218	1.80887e-10	7.32905e-09	102;391;857;858;928;945;952;1378;2683;3683;3684;3685;3687;3689;3709;3916;3920;3958;4179;4257;4893;4973;5284;5328;5329;5337;5547;5906;5908;6813;8560;8773;8826;8895;9321;9725;9749;10312;10959;11010;11031;11314;11322;22875;22918;23200;23250;54586;54918;55754;57826;64114;79895;81619;84061;94121;135228;158747;202915	PLAU;GLIPR1;CD33;TMEM30A;CD300A;SYTL4;DEGS1;CMTM6;PHACTR2;LAMP1;B4GALT1;OLR1;TMC6;TMEM184A;PLAUR;MGST1;TMED2;ATP11A;RAP1B;SNAP23;PIGR;EQTN;TCIRG1;RHOG;MOSPD2;IQGAP1;LAMP2;TSPAN14;RAP2C;ATP8B4;TMBIM1;ITGAL;CAV1;NRAS;CD9;ITPR2;LGALS3;ITGB2;ADAM10;RAB31;RAP1A;PLD1;ENPP4;ITGAM;CD93;ITGAX;TMEM63A;ATP11B;STXBP2;CD109;CR1;TRIP11;CD38;PRCP;CAV2;MAGT1;ITGAV;CD46;CPNE3
GO:0042581	specific granule	http://amigo,geneontology,org/amigo/term/GO:0042581	160	32	13.4121	2.3859	3.01562e-06	5.21081e-05	102;567;945;1116;3683;3684;3685;3689;3728;4973;5328;5329;5337;5806;5906;6813;6814;7414;8560;8773;9725;11322;22918;23071;23191;23250;54918;55754;64114;79895;81619;158747	PLAU;CD33;B2M;TMEM30A;DEGS1;CMTM6;OLR1;TMC6;PLAUR;JUP;ATP11A;SNAP23;ERP44;VCL;CYFIP1;MOSPD2;TSPAN14;ATP8B4;CHI3L1;TMBIM1;ITGAL;ITGB2;STXBP3;ADAM10;PTX3;RAP1A;PLD1;ITGAM;CD93;TMEM63A;STXBP2;ITGAV
GO:0005913	cell-cell adherens junction	http://amigo,geneontology,org/amigo/term/GO:0005913	110	22	9.22085	2.3859	0.000101378	0.00124082	1266;1495;1982;3655;3728;5962;7082;7414;8502;8773;10397;10580;10611;10818;11135;28316;28513;29119;56288;64398;83872;144100	EIF4G2;JUP;SNAP23;VCL;PKP4;CNN3;MPP5;CTNNA1;CTNNA3;SORBS1;PARD3;CDC42EP1;PDLIM5;ITGA6;NDRG1;RDX;PLEKHA7;TJP1;HMCN1;FRS2;CDH20;CDH19
GO:0098858	actin-based cell projection	http://amigo,geneontology,org/amigo/term/GO:0098858	197	39	16.5137	2.36168	3.44245e-07	6.97394e-06	538;760;1267;2047;2059;2195;2332;2683;3384;3655;3685;3688;3936;4254;4478;4646;4651;5156;5756;5962;7010;7402;7412;8556;8692;9732;10006;23191;23224;23303;25932;26031;53904;57471;84168;84173;120892;121512;286262	LCP1;LRRK2;HYAL2;FMR1;B4GALT1;OSBPL3;ELMOD3;EPHB1;ABI1;SYNE2;CDC14A;CYFIP1;KITLG;VCAM1;EPS8;TEK;MYO10;ITGB1;MSN;TWF1;MYO3A;FAT1;ICAM2;PDGFRA;CLIC4;ITGA6;CNP;CA2;UTRN;RDX;TPRN;ANTXR1;ATP7A;MYO6;DOCK4;ITGAV;ERMN;KIF13B;FGD4
GO:0098589	membrane region	http://amigo,geneontology,org/amigo/term/GO:0098589	324	64	27.1596	2.35644	7.198e-11	3.15501e-09	19;120;329;355;538;657;824;857;858;867;868;1398;1495;1739;1901;2047;2534;2697;2773;2824;3551;3643;3684;3688;3689;3717;3791;3920;3991;4038;4040;4099;4118;4179;4642;4846;4864;4973;5519;5908;6868;7010;7046;7048;7514;8692;8826;9321;10008;10333;10580;10666;11160;23209;23237;23433;27040;51090;54586;55824;79026;120892;161742;219699	LRRK2;LIPE;BIRC2;HYAL2;XPO1;CRK;ARC;OLR1;CBLB;FYN;EPHB1;KCNE3;GJA1;RAP1B;CAPN2;JAK2;EQTN;GPM6B;NPC1;MLC1;NOS3;LRP4;CBL;FAS;IQGAP1;LAMP2;RHOQ;ADAM17;PPP2R1B;INSR;LAT;SPRED1;TEK;ITGB1;S1PR1;CAV1;PAG1;DLG1;KDR;ITGB2;ERLIN2;CTNNA1;GNAI3;UNC5B;LRP6;TGFBR2;SORBS1;AHNAK;PLLP;TLR6;ITGAM;CD226;MYO1D;MAG;TGFBR1;ABCA1;TRIP11;MAL;IKBKB;BMPR1A;CAV2;ATP7A;ADD3;CD46
GO:0005637	nuclear inner membrane	http://amigo,geneontology,org/amigo/term/GO:0005637	56	11	4.69425	2.34329	0.00611113	0.0412677	3930;5025;5027;6434;10269;11342;23200;25777;26092;147991;286148	SUN2;TRA2B;LBR;P2RX7;TOR1AIP1;P2RX4;DPY19L3;ZMPSTE24;RNF13;DPY19L4;ATP11B
GO:0030173	integral component of Golgi membrane	http://amigo,geneontology,org/amigo/term/GO:0030173	56	11	4.69425	2.34329	0.00611113	0.0412677	23443;29914;51000;51030;51290;55032;55331;55454;166929;253832;259230	ERGIC2;TVP23B;SLC35B3;UBIAD1;SGMS1;SGMS2;SLC35A5;CSGALNACT2;ZDHHC20;SLC35A3;ACER3
GO:0005811	lipid droplet	http://amigo,geneontology,org/amigo/term/GO:0005811	77	15	6.45459	2.32393	0.00162759	0.0152993	246;857;1896;2181;3991;4047;5321;5346;5908;6683;9144;10226;51099;91543;157506	LIPE;LSS;SPAST;RAP1B;PLIN1;RDH10;ABHD5;CAV1;SYNGR2;ALOX15;EDA;PLIN3;ACSL3;RSAD2;PLA2G4A
GO:0045121	membrane raft	http://amigo,geneontology,org/amigo/term/GO:0045121	311	60	26.0698	2.30151	7.45975e-10	2.578e-08	19;120;329;355;538;657;824;857;858;867;868;1398;1495;1739;1901;2047;2534;2697;2773;2824;3551;3643;3684;3688;3689;3717;3791;3920;3991;4038;4040;4099;4118;4642;4846;4864;4973;5519;5908;6868;7010;7046;7048;8692;8826;10008;10333;10580;10666;11160;23209;23237;23433;27040;51090;55824;79026;120892;161742;219699	LRRK2;LIPE;BIRC2;HYAL2;CRK;ARC;OLR1;CBLB;FYN;EPHB1;KCNE3;GJA1;RAP1B;CAPN2;JAK2;GPM6B;NPC1;MLC1;NOS3;LRP4;CBL;FAS;IQGAP1;LAMP2;RHOQ;ADAM17;PPP2R1B;INSR;LAT;SPRED1;TEK;ITGB1;S1PR1;CAV1;PAG1;DLG1;KDR;ITGB2;ERLIN2;CTNNA1;GNAI3;UNC5B;LRP6;TGFBR2;SORBS1;AHNAK;PLLP;TLR6;ITGAM;CD226;MYO1D;MAG;TGFBR1;ABCA1;MAL;IKBKB;BMPR1A;CAV2;ATP7A;ADD3
GO:0098857	membrane microdomain	http://amigo,geneontology,org/amigo/term/GO:0098857	312	60	26.1537	2.29413	8.49908e-10	2.85326e-08	19;120;329;355;538;657;824;857;858;867;868;1398;1495;1739;1901;2047;2534;2697;2773;2824;3551;3643;3684;3688;3689;3717;3791;3920;3991;4038;4040;4099;4118;4642;4846;4864;4973;5519;5908;6868;7010;7046;7048;8692;8826;10008;10333;10580;10666;11160;23209;23237;23433;27040;51090;55824;79026;120892;161742;219699	LRRK2;LIPE;BIRC2;HYAL2;CRK;ARC;OLR1;CBLB;FYN;EPHB1;KCNE3;GJA1;RAP1B;CAPN2;JAK2;GPM6B;NPC1;MLC1;NOS3;LRP4;CBL;FAS;IQGAP1;LAMP2;RHOQ;ADAM17;PPP2R1B;INSR;LAT;SPRED1;TEK;ITGB1;S1PR1;CAV1;PAG1;DLG1;KDR;ITGB2;ERLIN2;CTNNA1;GNAI3;UNC5B;LRP6;TGFBR2;SORBS1;AHNAK;PLLP;TLR6;ITGAM;CD226;MYO1D;MAG;TGFBR1;ABCA1;MAL;IKBKB;BMPR1A;CAV2;ATP7A;ADD3
GO:0016605	PML body	http://amigo,geneontology,org/amigo/term/GO:0016605	99	19	8.29876	2.2895	0.000507264	0.00527464	4149;4261;5925;6427;6670;6934;7181;7994;10210;23137;23468;26036;27252;28996;55145;58476;79618;94241;204851	CBX5;ZNF451;MAX;CIITA;THAP1;SP3;TOPORS;NR2C1;KAT6A;KLHL20;HMBOX1;HIPK2;HIPK1;SMC5;TP53INP1;RB1;TP53INP2;TCF7L2;SRSF2
GO:0045334	clathrin-coated endocytic vesicle	http://amigo,geneontology,org/amigo/term/GO:0045334	63	12	5.28103	2.27228	0.00554522	0.0399732	928;1785;3092;3127;4643;4646;6440;7474;8322;9026;55788;115548	HLA-DRB5;HIP1R;DNM2;HIP1;CD9;MYO1E;LMBRD1;WNT5A;SFTPC;FZD4;MYO6;FCHO2
GO:0005923	bicellular tight junction	http://amigo,geneontology,org/amigo/term/GO:0005923	121	23	10.1429	2.26759	0.000159685	0.00189525	1739;5010;5376;6801;7046;7082;8531;9267;9414;23150;24146;51421;54532;55327;56288;57826;58494;64398;83700;84952;90952;93643;100506658	STRN;CLDN15;PMP22;YBX3;FRMD4B;RAP2C;CYTH1;TJAP1;MPP5;DLG1;USP53;ESAM;LIN7C;JAM2;PARD3;AMOTL2;TGFBR1;TJP2;CLDN11;CGNL1;JAM3;OCLN;TJP1
GO:0044853	plasma membrane raft	http://amigo,geneontology,org/amigo/term/GO:0044853	106	20	8.88554	2.25085	0.000460808	0.00483437	120;657;857;858;867;1495;3643;3684;3689;3717;3991;4038;4040;4118;4642;4846;7048;23209;120892;161742	LRRK2;LIPE;JAK2;MLC1;NOS3;LRP4;CBL;INSR;SPRED1;CAV1;ITGB2;CTNNA1;LRP6;TGFBR2;ITGAM;MYO1D;MAL;BMPR1A;CAV2;ADD3
GO:0032153	cell division site	http://amigo,geneontology,org/amigo/term/GO:0032153	69	13	5.78398	2.24759	0.00438384	0.0333084	3384;3688;5501;5586;5962;6242;23011;27229;54443;54820;83872;84249;113026	PPP1CC;RTKN;PLCD3;NDE1;PSD2;RAB21;ITGB1;PKN2;TUBGCP4;ICAM2;RDX;ANLN;HMCN1
GO:0005911	cell-cell junction	http://amigo,geneontology,org/amigo/term/GO:0005911	441	83	36.9672	2.24523	1.58673e-12	1.24294e-10	120;1266;1495;1739;1982;2125;2195;2683;2697;2705;3249;3655;3688;3702;3728;3759;4643;5010;5027;5101;5311;5376;5586;5756;5908;5962;6801;6868;7010;7046;7082;7414;8322;8476;8502;8531;8773;8826;8994;9267;9414;10397;10580;10611;10818;11135;22933;23150;23209;23607;23768;24146;25932;27040;28316;28513;29119;51421;53834;54532;54800;55327;56288;57165;57216;57477;57493;57826;58494;64398;79026;83604;83700;838…	EIF4G2;STRN;CLDN15;FRMD6;FGFRL1;PMP22;P2RX7;B4GALT1;EVPL;SHROOM4;LAMA1;CD2AP;FLRT2;JUP;GJA1;YBX3;RAP1B;SNAP23;LIMD1;HPN;KCNJ2;HEPACAM;MLC1;VCL;FRMD4B;IQGAP1;VANGL2;PKP4;RAP2C;ADAM17;HEG1;CNN3;CYTH1;ITK;SIRT2;LAT;TEK;TJAP1;ITGB1;TWF1;MPP5;DLG1;USP53;MYO1E;PKN2;ESAM;FAT1;CTNNA1;CTNNA3;SORBS1;AHNAK;LIN7C;KLHL24;JAM2;PARD3;AMOTL2;CLIC4;CDC42EP1;PKD2;PDLIM5;ITGA6;NDRG1;TGFBR1;GJC2;TJP2;RDX;GJB1;CLDN11…
GO:0030139	endocytic vesicle	http://amigo,geneontology,org/amigo/term/GO:0030139	289	54	24.2257	2.22904	1.67102e-08	4.67488e-07	19;538;567;857;928;950;1785;1902;2934;3092;3127;3685;3799;3916;3920;4193;4481;4643;4646;4846;5287;5337;5906;6440;6813;6814;6891;7018;7431;7474;8322;8578;8692;8773;8992;9026;9341;9367;9788;10312;10333;10435;11031;23432;23545;23607;25938;27333;51715;51735;55788;115548;252983;100506658	HLA-DRB5;B2M;RAB23;LAMP1;HYAL2;MSR1;ATP6V0E1;CD2AP;HIP1R;MDM2;MTSS1;SNAP23;VIM;NOS3;TCIRG1;RAB9A;LAMP2;TAP2;DNM2;HIP1;ATP6V0A2;SCARF1;CAV1;CD9;CDC42EP2;MYO1E;STXBP3;LMBRD1;RAB31;SCARB2;RAP1A;PLD1;WNT5A;GPR161;PIK3C2B;TLR6;GSN;VAMP3;STXBP4;RAPGEF6;GOLIM4;SFTPC;ABCA1;STXBP2;TF;HEATR5A;KIF5B;FZD4;OCLN;LPAR1;ATP7A;MYO6;ITGAV;FCHO2
GO:0005802	trans-Golgi network	http://amigo,geneontology,org/amigo/term/GO:0005802	227	42	19.0285	2.20722	8.37066e-07	1.5612e-05	102;538;636;1785;2800;2803;3127;3996;7045;8549;8674;8905;9341;9367;9469;9712;11031;22836;23011;23200;23250;23258;23431;26225;27032;27252;27314;51056;51542;54103;55300;63971;84725;85377;93643;113178;120892;157769;221079;286410;286451;399687	HLA-DRB5;LRRK2;GSAP;AP1S2;LLGL1;VAMP4;USP6NL;ATP2C1;MYO18A;FAM91A1;PI4K2B;TGFBI;ATP11A;LGR5;RAB21;GOLGA1;LAP3;RAB9A;ARL5B;DENND5A;CHST3;DNM2;GOLGA4;TJAP1;KLHL20;ADAM10;RAB31;MICALL1;PLEKHA8;KIF13A;VPS54;ARL5A;VAMP3;SCAMP4;RHOBTB3;ATP11B;BICD1;ATP7A;YIPF6;ATP11C;RAB30;AP4E1
GO:0043209	myelin sheath	http://amigo,geneontology,org/amigo/term/GO:0043209	158	29	13.2445	2.18959	4.66603e-05	0.000630182	760;821;1267;1410;1739;2670;2752;2934;3688;4099;4155;4336;4478;4642;5354;5376;5906;5962;6900;10397;22933;26227;51090;57165;57471;64398;79784;83700;256987	GLUL;PMP22;PHGDH;CANX;GFAP;MYH14;SIRT2;ITGB1;MSN;MPP5;DLG1;CRYAB;PLLP;RAP1A;GSN;CNTN2;MYO1D;MAG;NDRG1;CNP;CA2;GJC2;RDX;MBP;JAM3;PLP1;MOBP;ERMN;SERINC5
GO:0070160	tight junction	http://amigo,geneontology,org/amigo/term/GO:0070160	126	23	10.5621	2.17761	0.000296987	0.0032613	1739;5010;5376;6801;7046;7082;8531;9267;9414;23150;24146;51421;54532;55327;56288;57826;58494;64398;83700;84952;90952;93643;100506658	STRN;CLDN15;PMP22;YBX3;FRMD4B;RAP2C;CYTH1;TJAP1;MPP5;DLG1;USP53;ESAM;LIN7C;JAM2;PARD3;AMOTL2;TGFBR1;TJP2;CLDN11;CGNL1;JAM3;OCLN;TJP1
GO:0005777	peroxisome	http://amigo,geneontology,org/amigo/term/GO:0005777	137	25	11.4841	2.17691	0.000166478	0.00193675	51;225;847;2181;3417;4257;5189;5193;5194;5825;5828;7431;8309;8504;8528;8540;50640;57506;83594;84188;84263;91452;196743;253190;255027	ACOX1;PEX3;PEX1;NUDT12;PEX12;CAT;MGST1;VIM;ABCD3;SERHL2;PEX2;IDH1;AGPS;PEX13;FAR1;MAVS;DDO;ACOX2;ACSL3;MPV17L;PAOX;ABCD2;HSDL2;PNPLA8;ACBD5
GO:0042579	microbody	http://amigo,geneontology,org/amigo/term/GO:0042579	137	25	11.4841	2.17691	0.000166478	0.00193675	51;225;847;2181;3417;4257;5189;5193;5194;5825;5828;7431;8309;8504;8528;8540;50640;57506;83594;84188;84263;91452;196743;253190;255027	ACOX1;PEX3;PEX1;NUDT12;PEX12;CAT;MGST1;VIM;ABCD3;SERHL2;PEX2;IDH1;AGPS;PEX13;FAR1;MAVS;DDO;ACOX2;ACSL3;MPV17L;PAOX;ABCD2;HSDL2;PNPLA8;ACBD5
GO:0030666	endocytic vesicle membrane	http://amigo,geneontology,org/amigo/term/GO:0030666	160	29	13.4121	2.16222	5.91707e-05	0.000764018	538;567;857;928;950;1785;3092;3127;3916;3920;4193;4481;4846;6891;7474;8322;8578;8773;8992;9026;9341;9367;10312;10333;11031;23432;23545;51715;115548	HLA-DRB5;B2M;RAB23;LAMP1;MSR1;ATP6V0E1;HIP1R;MDM2;SNAP23;NOS3;TCIRG1;RAB9A;LAMP2;TAP2;DNM2;HIP1;ATP6V0A2;SCARF1;CAV1;CD9;RAB31;SCARB2;WNT5A;GPR161;TLR6;VAMP3;FZD4;ATP7A;FCHO2
GO:0098552	side of membrane	http://amigo,geneontology,org/amigo/term/GO:0098552	481	87	40.3202	2.15773	4.36617e-12	2.70013e-10	19;246;308;329;361;567;657;821;824;858;928;945;958;969;1147;1438;1441;1739;1837;1901;2152;2242;2350;2534;2670;2683;2760;2768;2773;2791;3092;3127;3551;3572;3594;3643;3655;3684;3685;3688;3689;3728;3916;4162;4340;5027;5156;5270;5311;5996;6387;7018;7037;7048;7049;7099;7412;7525;7803;8502;8692;8754;8826;9173;9267;9516;10666;10672;10979;11119;23011;26119;27131;55970;56616;57477;57493;63892;84168;84888;…	ANXA5;HLA-DRB5;DTNA;LRRK2;CSF2RA;TLR4;CD33;B2M;TGFBR3;BIRC2;LAMP1;P2RX7;HYAL2;B4GALT1;SHROOM4;CSF3R;GNA13;CANX;GFAP;FYN;BTN3A1;ANTXR2;JUP;CXCL12;IL12RB1;GM2A;STAC3;CAPN2;FES;SNX5;RAB21;SYAP1;IQGAP1;PKP4;RGS1;HEG1;SERPINE2;CYTH1;VCAM1;CD69;INSR;DIABLO;HIP1;CD40;F3;IL6ST;ITGB1;S1PR1;PTP4A1;TNFRSF13C;AQP4;CD9;ALOX15;DLG1;ITGB2;LDLRAP1;GNAI3;GNA12;TGFBR2;ADAM9;MCAM;TFRC;FOLR2;PDGFRA;FERMT2;ITGAM;PKD2…
GO:0005902	microvillus	http://amigo,geneontology,org/amigo/term/GO:0005902	83	15	6.95755	2.15593	0.00349657	0.0277787	538;760;1267;3384;3685;4478;4646;5156;5962;7010;7412;8692;23303;25932;120892	LRRK2;HYAL2;VCAM1;TEK;MSN;ICAM2;PDGFRA;CLIC4;CNP;CA2;RDX;ATP7A;MYO6;ITGAV;KIF13B
GO:0098802	plasma membrane receptor complex	http://amigo,geneontology,org/amigo/term/GO:0098802	184	33	15.424	2.13953	2.36723e-05	0.000339206	329;567;657;658;958;1142;1147;1739;2059;3551;3572;3594;3643;3655;3676;3683;3684;3685;3687;3688;3689;3691;3696;7018;7037;7046;8973;10203;10333;10580;22908;56616;255743	B2M;BIRC2;IL12RB1;CHRNB3;SACM1L;EPS8;INSR;DIABLO;CD40;IL6ST;CHRNA6;ITGB1;ITGAL;ITGA4;DLG1;ITGB2;BMPR1B;SORBS1;TFRC;TLR6;ITGAM;ITGB4;ITGA6;ITGAX;TGFBR1;NPNT;TF;CHUK;IKBKB;BMPR1A;CALCRL;ITGAV;ITGB8
GO:0017053	transcriptional repressor complex	http://amigo,geneontology,org/amigo/term/GO:0017053	84	15	7.04137	2.13027	0.00393451	0.0304148	2117;3065;5978;6667;6670;8467;10443;22933;23186;23468;23493;54815;55198;55758;57708	ETV3;CBX5;RCOR3;RCOR1;SP3;SMARCA5;APPL2;REST;SIRT2;HDAC1;HEY2;SP1;MIER1;GATAD2A;N4BP2L2
GO:0016363	nuclear matrix	http://amigo,geneontology,org/amigo/term/GO:0016363	107	19	8.96937	2.11832	0.00135449	0.0130453	240;1073;3181;3717;5422;5885;7011;7431;9984;10250;10274;10580;10735;25932;55137;55791;56916;116154;284695	PHACTR3;FIGN;RAD21;HNRNPA2B1;LRIF1;VIM;ALOX5;JAK2;CFL2;TEP1;SMARCAD1;ZNF326;POLA1;SORBS1;SRRM1;CLIC4;STAG2;THOC1;STAG1
[truncated: 104 more rows]

## Sheet: GO_MF_down
geneSet	description	link	size	overlap	expect	enrichmentRatio	pValue	FDR	overlapId	userId
[truncated: 80 more rows]

[truncated: 4 more sheets: Overlap_up-up_mouse_allH, GO_BP_up, GO_CC_up, GO_MF_up]
