# Supplementary material for: The basolateral amygdala-anterior cingulate pathway contributes to depression-like behaviors and comorbidity with chronic pain behaviors in male mice
Source: Nat Commun. 2023 Apr 17;14:2198. doi: 10.1038/s41467-023-37878-y (PMC10110607; doi:10.1038/s41467-023-37878-y)
Supplement: Supplementary file 8 — Supplementary Data 5 [file 41467_2023_37878_MOESM8_ESM.xlsx]

## Sheet: Feuil1
		Mouse modules
		black	blue	brown	cyan	darkgreen	darkgrey	darkred	darkturquoise	green	greenyellow	grey	grey60	lightcyan	lightgreen	lightyellow	magenta	midnightblue	pink	purple	red	royalblue	salmon	tan	turquoise	yellow
Human (all) modules	black	0.47429	0.258507	1	1	0.0381426	1	1	1	1	1	1	1	1	1	1	1	1	1	0.150376	0.963015	1	0.278034	1	1	1.04738e-19
	blue	1	1	1	0.970679	1	1	0.970679	0.688363	1	0.0324877	1	0.74629	1	0.83976	1	1	1	0.62524	0.0217132	1	1	1	1	0.118355	1
	brown	1	1	1.01971e-40	1	1	0.548443	1	1	1	0.7089	1	1	1	1	1	1	1	1	1	1	0.876905	1	1	1	1
	cyan	1	1	1	1	1	1	1	1	1	1	0.383652	0.688363	1	1	1	0.123446	1	0.319601	1	1	1	1	1	1	1
	darkgreen	1	1	1	1	1	1	1	1	1	1	1	1	1	1	1	1	1	0.118355	0.314222	0.528933	1	1	1	1	1
	darkgrey	1	1	0.561733	1	1	1	1	1	1	1	1	1	1	1	1	1	1	1	0.574675	1	0.975291	1	1	1	1
	darkorange	1	1	1	1	1	1	0.862855	1	1	1	0.393194	1	1	1	1	1	1	1	1	1	1	6.1851e-05	1	1	1
	darkred	1	1	1	0.83976	1	1	1	1	1	1	0.970679	1	1	1	1	1	0.83976	1	1	1	1	1	1	1	1
	darkturquoise	0.818334	1	1	0.548443	1	1	1	1	1	1	1	1	1	0.340282	1	1	1	1	1	1	1	1	0.561733	1	0.383652
	green	1	4.69564e-10	1	1	1	1	1	1	1	1	1	0.319601	1	1	1	1	1	1	1	1	1	1	1	0.734015	1
	greenyellow	0.901953	1	1	1	1	1	1	1	1	1	1	1	1	1	1	0.138943	1	0.935375	1	1	1	0.086973	1	1	1
	grey	1	1	1	1	1	1	0.141166	0.419693	0.548443	1	7.10606e-05	1	1	1	1	1	0.348872	1	1	1	1	1	1	1	1
	grey60	0.561733	1	1	1	1	1	0.698143	1	1	1	1	1	1	1	1	0.000279589	1	1	0.818334	0.548443	1	0.715286	1	1	0.77566
	lightcyan	0.258507	1	1	0.340282	1	1	1	1	1	1	0.548443	1	1	1	1	1	1	0.2465	1	0.252227	1	0.739388	1	1	1
	lightgreen	1	1	1	1	0.571643	1	1	0.48908	1	1	0.83976	1	1	0.319601	1	0.746039	1	0.141166	1	0.396434	1	1	1	1	1
	lightyellow	1	0.150376	1	1	1	1	1	1	1	1	1	0.366411	0.923426	1	1	1	1	1	1	1	1	1	1	1	1
	magenta	1	1	1	1	1	1	1	1	8.69185e-30	1	0.319601	1	1	1	0.118355	1	0.462139	1	1	1	1	1	1	1	1
	midnightblue	0.123446	1	1	1	1	1	1	1	1	0.938757	1	0.561733	1	1	1	1	1	1	0.0858076	1	1	1	0.419693	1	1
	orange	1	1	1	1	1	1	1	1	1	1	1	1	0.396434	1	1	1	1	0.114962	0.174554	0.876905	1	1	1	1	1
	pink	0.262949	1	1	0.393194	1	1	1	1	1	1	1	1	0.77566	1	0.00139043	1	1	1	1	1	1	1	1	1	1
	purple	1	1	1	1	1	1	1	1	0.000279589	1	0.0496667	1	1	1	1	1	1	1	1	1	1	1	1	2.86746e-07	1
	red	1	1	1	1	1	1	1	1	1	1	1	1	1	1	1	1	1	1	0.77566	1	1	1	0.0224725	1.89021e-06	8.44804e-14
	royalblue	1	1	1	1	1	1	1	1	1	1	0.383652	1	1	0.734015	1	0.278034	0.21483	1	1	1	1	1	0.548443	1	0.011606
	salmon	1	1	1	1	1	1	1	1	0.238393	1	1	1	1	1	1	1	1	1	1	1	1	1	1	1.89021e-06	1
	tan	1	1	1	0.00855067	0.532285	1	1	1	1	1	1	1	1	1	1	1	0.487599	0.35471	1	1	1	1	1	1	1
	turquoise	1	0.00158875	1	1	1	1	1	1	0.132996	1	1	1	0.393194	1	1	1	1	1	1	0.00999733	1	1	1	1	1
	yellow	0.319601	1	1	0.638539	1	1	1	1	1	1	1	1	1	0.393194	0.141166	0.548443	1	1	1	0.000143284	0.487599	1	0.739388	1	1
