# Supplementary material for: The basolateral amygdala-anterior cingulate pathway contributes to depression-like behaviors and comorbidity with chronic pain behaviors in male mice
Source: Nat Commun. 2023 Apr 17;14:2198. doi: 10.1038/s41467-023-37878-y (PMC10110607; doi:10.1038/s41467-023-37878-y)
Supplement: Supplementary file 11 — Source data [file 41467_2023_37878_MOESM11_ESM.xlsx]

## Sheet: Figure 1
1d												1e			1e			1h			1i			1j			1k			1l			1m
mouse	group	paw	Baseline	Post-operative week								sham	NPID		sham	NPID		sham	NPID		sham	NPID		sham	NPID		sham	NPID		mouse	group		mouse	group
				1	2	3	4	5	6	7		145	185		119	39		172	371		146	156		269	489		232	326		31.3953	28.5714		24.6575	26.9231
1	sham	ipsi	2.66667	4	2	2	2	2	2	2		88	265		135	85		206	503		228	236		429	239		341	391		29.6117	14.7117		13.1579	43.2203
		contra	2.66667	2	2	2	2	4	4	4		93	170		105	88		81	136		93	94		333	430		177	404		40.7407	43.3824		20.4301	30.8511
2	sham	ipsi	3.33333	2	2	2	4	4	4	6		188	165		141	93		84	168		187	150		206	449		232	395		20.2381	31.5476		29.9465	30.6667
		contra	3.33333	1.4	4	4	4	6	4	4		95	181		139	44			158			217			284			296			23.4177			29.9539
3	sham	ipsi	3.33333	4	4	4	4	4	4	4		106	145		133	98
		contra	3.33333	4	4	4	2	4	4	4		117	199		135	79
4	sham	ipsi	3.33333	4	4	4	6	6	6	4		126	113		54	84
		contra	2.66667	2	2	4	4	4	2	4		128	140		172	116
5	sham	ipsi	4	2	2	4	4	4	4	4
		contra	2.66667	4	4	4	6	4	4	6
6	sham	ipsi	3.33333	4	4	4	4	4	4	4
		contra	3.33333	4	2	2	4	2	4	2
7	sham	ipsi	3.33333	4	4	6	4	4	6	2
		contra	4	4	4	4	4	4	4	4
8	sham	ipsi	2.66667	1.4	2	2	2	2	1.4	2
		contra	2.26667	1.4	1.4	2	2	2	2	2
9	sham	ipsi	2.66667	2	4	4	2	4	4	2
		contra	2.66667	4	4	2	4	4	4	4
10	cuff	ipsi	4.66667	1.4	1.4	1.4	2	1.4	1.4	2
		contra	4	2	4	6	6	4	4	6
11	cuff	ipsi	1.6	0.8	1.4	1.4	1.4	1.4	1.4	1.4
		contra	3.33333	2	2	2	4	2	2	2
12	cuff	ipsi	2.66667	1.4	2	1.4	1.4	1.4	1.4	1.4
		contra	3.33333	2	2	4	4	2	4	6
13	cuff	ipsi	4	1.4	2	2	2	2	2	1.4
		contra	2	4	4	4	6	4	4	4
14	cuff	ipsi	3.33333	1.4	1.4	1.4	1.4	1.4	1.4	1.4
		contra	3.33333	4	4	4	2	4	4	4
15	cuff	ipsi	4	1.4	0.8	1.4	0.4	1.4	1.4	1.4
		contra	4	4	4	4	4	4	4	4
16	cuff	ipsi	3.33333	1.4	2	1.4	2	2	1.4	2
		contra	3.33333	4	2	2	2	2	2	4
17	cuff	ipsi	2.66667	0.8	0.8	0.8	0.8	0.8	0.8	1.4
		contra	2.46667	2	1.4	2	4	2	2	2
18	cuff	ipsi	3.33333	1.4	2	1.4	1.4	1.4	1.4	1.4
		contra	2.66667	4	4	2	4	4	4	2

## Sheet: Ext. Fig. 1
Ext. Fig. 1b							Ext. Fig. 1c																	Ext. Fig. 1d
mouse	group	Number of c-Fos+ cells					mouse	group	Baseline		1w		2w		3w		4w		5w		7w			mouse	group	Grooming duration (s)
1	sham	65	112.5	96	111.5				contra	ipsi	contra	ipsi	contra	ipsi	contra	ipsi	contra	ipsi	contra	ipsi	contra	ipsi
2	sham	96.5	116	100	60.5		NP37	sham	1.55	1.55	1	1	2	2	1.4	1.4	1.4	1.4	6	6	6	4		NP37	sham	158.5
3	sham	53	115	120	67		NP38	sham	1.55	1.55	1.4	1.4	1	1	1.4	1.4	1.4	1.4	1.4	2	6	6		NP38	sham	199.5
4	NPID	130	176	182	n/a		NP55	sham	1.26667	1.6	1.4	1.4	1.4	1.4	1.4	1.4	6	6	6	6	1.4	1.4		NP55	sham	178
5	NPID	98	143.5	130	109		NP56	sham	1.85	1.85	2	2	2	2	4	4	6	6	6	4	4	2		NP56	sham	198.5
6	NPID	130.5	167	172	168		NP58	sham	1.85	1.85	1.4	1.4	2	2	4	4	6	6	6	6	4	4		NP58	sham	194.5
Distance from Bregma		-1,22	-1,34	-1,46	-1,58		NP59	sham	1.85	1.85	1.4	1.4	2	2	2	2	8	6	6	4	4	2		NP59	sham	162
							NP60	sham	1.6	1.45	2	2	1.4	1.4	2	2	6	6	6	6	4	4		NP60	sham	205.5
							NP31	NPID	1.3	1.3	2	0.4	1	0.4	2	0.16	0.6	0.16	2	0.4	4	0.6		NP31	NPID	101.5
							NP33	NPID	1.45	1.35	1.4	0.16	1	0.16	1.4	0.4	0.6	0.16	2	0.6	6	0.6		NP33	NPID	107.5
							NP35	NPID	1.45	1.6	1.4	0.16	0.6	0.16	2	0.16	2	0.16	4	0.4	6	0.6		NP35	NPID	62
							NP42	NPID	1.2	1.2	1.4	0.16	1.4	0.4	1.4	0.16	2	0.4	4	0.4	6	0.4		NP42	NPID	63.5
							NP43	NPID	1.4	1.4	0.16	0.04	1.4	0.4	1	0.16	1.4	0.16	1	0.4	6	0.4		NP43	NPID	80.5
							NP46	NPID	2	2	2	0.4	2	0.4	2	0.6	8	0.6	6	0.4	1.4	0.6		NP46	NPID	129.5
							NP47	NPID	1.8	1.8	2	0.16	2	0.16	4	0.4	6	0.6	6	0.6	4	1.4		NP47	NPID	122

## Sheet: Figure 2
2e
cell	% maximum current amplitude
1	62.7376	94.3782	83.2004	100.708	100
2	32.1914	84.7166	103.504	97.04	100
3	52.8599	92.6296	98.9661	104.222	100
4	19.4864	31.6239	49.0155	76.0293	100
5	35.3643	37.8839	57.305	90.0255	100
Light intensity (%max)	20	40	60	80	100
2g						2h						2i
mouse	contralateral paw		ipsilateral paw			mouse	contralateral paw		ipsilateral paw			sham				NPID
	light OFF	Light ON	light OFF	Light ON			light OFF	Light ON	light OFF	Light ON		ctrl		stim		ctrl		stim
1	2	1.4	2	1.4		1	4	4	1.4	1.4		unpaired chamber	paired chamber	unpaired chamber	paired chamber	unpaired chamber	paired chamber	unpaired chamber	paired chamber
2	4	6	2	2		2	4	4	1.4	1.4		43.5897	56.4103	51.7857	48.2143	60.3306	39.6694	46.1864	53.8136
3	2	2	1.4	1		3	1.4	2	1.4	0.6		58.3333	41.6667	43.6681	56.3319	47.9508	52.0492	45.7627	54.2373
4	4	4	1.4	2		4	4	4	1.3	1.3		50.6329	49.3671	47.2477	52.7523	47.2103	52.7897	40.0826	59.9174
5	6	6	2	2		5	5	5	1.3	1.3		45.7627	54.2373	57.0896	42.9104	60.0877	39.9123	53.3632	46.6368
						6	4.7	4.7	1.5	1.5		7.14286	63.1868			33.0508	66.9492
						7	5	5	2	2
						8	4.5	4.5	2.3	2.3
						9	2	1.4	2	1.4
						10	4	6	2	2
						11	2	2	1.4	1
						12	4	4	1.4	2
						13	6	6	4	2
2j					2k					2l
Time in light box (s)					Grooming duration (s)					Immobility time (s)
sham-ctrl	sham-stim	NPID-ctrl	NPID-stim		sham-ctrl	sham-stim	NPID-ctrl	NPID-stim		sham-ctrl	sham-stim	NPID-ctrl	NPID-stim
59	130	107	114		155	102	47	140		73	77	126	23
173	117	116	119		91	120	73	223		17	31	240	5
109	120	34	126		142	144	48	88		85	66	112	5
132	137	114	78		51	112	84	168		0	136	89	16
125	107	106	79		66	106	79	142		83.5	139.5	173	95
90	166	42	86		154	96	138	149		50.5	176.5	66	82
136	68	69	96		129	140	117	50		155	79	175	103
145	82	82	97		141	140	92	143		86	29.5	140	31
59	156	103	64		160	79	76	146		12	70	168	141
158	64	80	57		162	56	72	138		72	11		21
87	94	111	93		121	168		110		109	81		102
90	128		46		116	150		159			32		171.5
	102		131			170		68					116
	129		153			82		81					61.5
			152					164
			129					50

## Sheet: Ext. Fig. 2
Ext. Fig. 2b							Ext. Fig. 2c						Ext. Fig. 2d
mouse	contralateral paw		ipsilateral paw				mouse	contralateral paw		ipsilateral paw			Emotionality z-score
	light OFF	Light ON	light OFF	Light ON				light OFF	Light ON	light OFF	Light ON		sham-ctrl	sham-stim	NPID-ctrl	NPID-stim
1	4	4	2	4			1	4	4	4	4		-0.24938	-0.120138	-1.17894	0.473208
2	6	4	6	6			2	6	6	6	4		0.604125	0.261627	-1.69746	1.39636
3	4	4	6	4			3	4	4	4	4		-0.00658697	0.248688	-1.72094	0.244203
4	6	6	6	6			4	6	4	4	6		0.00148781	0.963592	-0.512986	0.454147
5	2	6	2	2			5	5	5	4.7	4.7		-0.536329	-0.746676	-1.24338	-0.348135
							6	5	5	5	5		0.183459	-0.579024	-0.503342	-0.127507
							7	3.3	3.3	4	4		-0.393443	-0.347659	-1.24717	-1.08232
							8	5	5	5	5		0.299279	0.139337	-1.10004	1.5385
							9	2	4	2	4		0.241352	-0.0432752	-1.26068	-0.78251
							10	6	4	6	6		0.706889	-0.642445	-1.1527	-0.0402796
							11	4	4	6	4		-0.567812	0.122366	-0.0693564	-0.561951
							12	6	6	6	6		-0.424561	0.622718		-1.04948
							13	4	6	2	2			0.465408		-0.702121
														-0.359959		0.00998542
																1.05561
																-0.791889

## Sheet: Figure 3
3c
cell	% maximum current amplitude
1	70.179	93.7355	99.2994	94.4867	100
2	57.0683	81.4628	89.684	97.2245	100
3	64.8059	87.5988	98.1842	98.2431	100
4	78.0777	100.104	97.021	99.3987	100
Light intensity (%max)	20	40	60	80	100
3h
cell	% maximum current amplitude
1	20.7908	79.3948	44.6027	99.5073	100
2	31.542	58.737	100	89.3541	83.5383
3	19.4502	35.7674	43.0369	100	94.7489
Light intensity (%max)	20	40	60	80	100

## Sheet: Ext. Fig. 3
Ext. Fig. 3b			Ext. Fig. 3c					Ext. Fig. 3d			Ext. Fig. 3e				Ext. Fig. 3f										Ext. Fig. 3g							Ext. Fig. 3h			Ext. Fig. 3h
Activity score			time in light paired side					Latency to feed (s)			Grooming duration (s)				AP level	Number of c-Fos+ cells									Activity score							Grooming duration (s)			Nest score
ctrl	stim		ctrl		stim			ctrl	stim		ctrl	stim				ctrl				stim					3 stim		6 stim		9 stim			ctrl	stim		ctrl	stim
1446	923		habituation	test	habituation	test		102	92		30	71			1,33	324	513	n/a	n/a	467	418	n/a	n/a		ctrl	stim	ctrl	stim	ctrl	stim		56	99		2	3
1538	1365		61.3333	51.1667	58.1667	36.8333		116	61		111	35			1,21	257	376	n/a	n/a	538	447	650	n/a		2520	2155	2099	1364	1467	1109		44	87		3	3
1336	1341		35.1667	51	49.1667	36.3333		105	84		77	64			1,09	213	439	340	n/a	506	515	582	506		2557	2225	1487	2095	2479	1334		74	49		1	0
1289	1322		47.8333	46.8333	54.3333	68.3333		93	130		152	118			0,97	243	359	n/a	329	444	607	700	636		2442	2540	1924	1612	1240	1822		71	63		3	3
1466	1200		50.5	46.6667	59.6667	70.1667		76	72		84	34			0,85	286	343	n/a	391	472	563	617	637		2001	1964	1519	2380	1485	3232		80	36		2	4
1792	1548		52.1667	40.8333	47.1667	43.5		53	126		156	100			0,73	236	341	n/a	n/a	425	463	n/a	681		2182	1920	2045	1715	1661	2556		64	63		0	3
1480	1603		47.8333	52.1667	49.6667	50		80	59		86	83			0,61	242	240	n/a	n/a	423	529	642	n/a		2250	2533	1919	2118	1657			77	42		4	1
1496			50.1667	49.8333	35.1667	36		113			66				0,49	194	n/a	277	336	348	428	n/a	577		1968	1798	1732	2066	1653				55			3
			53.5	56.5	58.1667	45.6667									0.37	n/a	n/a	299	395	n/a	n/a	n/a	576		2328	2618	1767	1443	1609				47			4
																										2132							49			0
																										2133							32			2

## Sheet: Figure 4
4b
LD: Time in light chamber (s)							NSF: Latency to feed (s)							ST: Grooming duration (s)							Nest: Nest Score							FST: Immobility Time (s)
3 stim		6 stim		9 stim			3 stim		6 stim		9 stim			3 stim		6 stim		9 stim			3 stim		6 stim		9 stim			3 stim		6 stim		9 stim
ctrl	stim	ctrl	stim	ctrl	stim		ctrl	stim	ctrl	stim	ctrl	stim		ctrl	stim	ctrl	stim	ctrl	stim		ctrl	stim	ctrl	stim	ctrl	stim		ctrl	stim	ctrl	stim	ctrl	stim
96	141	57	85	67	87		75	185	210	99	93	135		63	100	110	100	75	37		4	3	4	1	0	1		235	161	99	135	161	119
106	88	33	73	87	73		262	101	266	156	125	155		117	109	88	109	67	90		3	4	1	1	1	1		14	174	106	168	165	172
111	60	67	50	95	75		143	156	134	90	147	96		158	74	83	74	127	45		3	2	1	0	0	0		165	162	119	169	116	176
48	71	62	47	52	40		150	300	106	80	123	153		155	66	100	66	117	77		3	3	2	1	0	1		179	168	173	167	144	162
139	110	86	44	48	61		116	227	81	182	98	80		76	100	110	100	64	71		1	2	1	0	3	0		203	178	132	119	66	171
125	154	64	180	63	70		99	165	74	103	102			70	70	136	155	144	62		3	1	4	0	4	2		109	173	45	190	115	110
143	155	123	180	61	75		130	171	172	69	84			64	32	100	90	111	62		2	2	2	0	4	0			181	102	112	45	108
151	107	138	148	39	51		210	133	95	72				31	75	88	139	95	53		2	1	1	2	3	3				151	123	28	178
143	143	158	161		95		160	94	240					83	98	134	136	79	53		2	1	4	1	4	1				160	164	57	137
96	152	128	126		53		148	86	82					54	103	71	120	110	70		4	1	0	3	1	2				114	160	163	205
102	110	120	155				145	181	110					90	47	198	82	73	81		4	2	1	2	0	1				149	199	152	142
131	73	109	151				115	84	83					60	98	84	93	118	37		4	0	1	3	3	0				118		164	186
143	113	162					109	128						110	115	81	54	100	74		4	1	2	2	2	1				196		7
95	116	140					230	144						60	79	80	57	60	72		0	1	4	1	4	0				150		88
108	105	113					35	100						72	90	53	83	80	44		0	2	0	3	3	1				152		151
109	114						135	99							85	73	12	117	71		0	3	3	2	4	0						183
99	97						120	60							77	75	82	103	62		2	0	4	0	2							206
118	123						60	130								87	11	88	76		1	4	0	2	1							154
121							157	162								114	41	114			0	3	3		1
112							180	146									118	131			0	1	3		3
							62											137			2	3
							163														3	4
																					2	3
																					2	3
4c								4e
Emotionality z-scores								% Slc17a7+/c-fos+ cells		% gad2+/c-fos+ cells
3 stim		6 stim		9 stim				ctrl	stim	ctrl	stim
ctrl	stim	ctrl	stim	ctrl	stim			9.5	25.1	0.6	7.2
1.8578	-0.136383	0.368842	0.0573754	-0.747983	-1.16699			7.4	13.8	1.2	6.4
0.0282745	0.66861	-0.316384	0.337695	1.0703	-1.67276			9.2	21.9	0.8	6.5
0.302704	0.686905	-0.472118	-0.752437	-0.162516	-1.83283			23.5	19.8	6.2	4.9
1.40042	1.40042	0.0573754	-1.00161	-0.372356	-1.54901			11.8	29.6	3.8	13.4
-0.374222	0.119751	0.368842	0.0573754	-0.0451528	-0.760089
-0.795013	-0.465698	0.129945	-0.071108	-0.889558	-1.19759
1.36383	-0.172974	-1.30584	-0.492543	-0.00177199	-1.44442
-0.483994	-0.838318	-0.329884	-0.345146	-0.14402	-1.77095
1.22145	-0.0699155	0.217717	0.0693702	-1.06812	-1.44442
-0.489159	-0.22186	0.0619767	-1.02536	-0.889558	-0.46416
0.599411	-2.24147	1.13547	-0.441263	-0.106355	-1.62299
0.535377	-1.22252	-0.270259	-0.189881	-0.291311	-0.704602
-0.558306	-0.655365	-0.0415336	0.4691	-0.291985	-1.18798
-0.402796	-0.359075	-0.0918625	0.395858	1.51419	-1.98328
-0.686373	0.339711	-0.285997	-0.678944	0.903836	0.362855
-0.715833	-0.391431	-0.152437	-0.371233	0.281377	-1.90375
-0.226038	-1.43892	0.0471895	-0.409244	0.48215	0.999094
-0.391431	-0.253603	0.292015	-0.410886	-0.790328	-1.40408
-0.556825	0.380405	-0.345621	-0.609242	-1.66516	-0.097959
-1.46649	0.518233	-0.304592	0.243226	-0.710798	-1.40408
-0.0330787	0.435536	-0.359347	-0.704714	0.283325	0.555101
-0.584391	0.683627	-0.440647	-0.317414	0.124265	0.107653
0.904151	-0.281169	1.48474	-0.253088	0.840034	0.473029
2.03434	-0.501694	-0.237515	-1.69937	1.43651	0.578147
1.95164	0.435536	0.396927	0.0719194	1.20816	-0.774622
-0.786676	1.09632	-0.980969	-1.37437	-0.751019	-0.157676
-0.368231	-1.12143	-0.379707	-1.58833	-1.40408	0.315353
-0.159009	-2.29308	0.27234	0.291979	0.555101	-0.44007
-2.79521	-1.83279	-1.05884	1.11576	-0.194172	-0.52858
-0.429108	0.778381	0.149786	0.148166	0.228141	1.62932
-0.209564	0.924744	0.570266	0.810606	1.78956	-0.854698
-0.154678	-0.813309	0.633954	0.823422	-0.0375613	-0.880132
0.39418	0.961334	0.153935	-0.173439	-0.684875	-1.21305
0.503952	0.156342	0.281628	0.244076	-0.566085	-1.21305
-1.70978	-1.4925	0.533003	-0.337491	-0.816588	-1.54597
-0.790145	1.31691	-0.0441207		-0.947208	-1.54597
-1.4925	0.614558	0.240661		-0.584204	-0.917123
-1.4925	-0.790145	-0.158915		0.562519	-0.510222
-0.0877939	0.614558	0.192598		-0.80615	-2.13783
0.614558	1.31691	-0.172626		0.858448	-0.769159
-0.0877939	0.614558			0.192609	-0.843141
-0.0877939	0.614558			-1.28703	-1.87889
1.31691	0.614558			-0.547213	-0.880132
0.614558	1.31691			0.821457	-1.21305
0.614558	-0.0877939			0.303582	-0.695177
0.614558	0.614558			-0.251284	0.0219938
-0.790145	-0.0877939			0.710484	-0.890272
-0.0877939	-0.790145			1.33933	-0.959123
0.614558	-0.0877939			1.56128	-0.718147
-0.0877939	-0.790145			-0.700934	-0.87306
-0.0877939	-0.200853			-0.769784	0.176907
1.01264	1.6403			0.0736315	0.211332
0.426813	1.68215			-0.40832
1.18001	-0.326387			0.93426
1.51477	1.18001			0.0908441
1.18001	1.55661			1.29572
-0.786676	-0.200853			1.58834
-0.535609	-0.967697			1.08917
0.67788	0.00405148			-0.735359
1.18001	0.252679
-0.82852	-0.256827
-0.727089	-0.0723679
0.549124	-0.334355
-0.502453	-0.07893
0.16298
-0.355758
0.0251655

## Sheet: Ext. Fig 4
Ext. Fig. 4a			Ext. Fig. 4b			Ext. Fig. 4c			Ext. Fig. 4d
% c-fos+/Slc17a7+ cells			% c-fos+/gad2+ cells			Slc17a7+ cells			gad2+ cells
ctrl	stim		ctrl	stim		ctrl	stim		ctrl	stim
107.3	264.5		0.8	7.5		1185.5	1052		138.5	104
124	171		1	6.3		1375	1232.3		70	98
158.7	354.3		2	12.3		1588.7	1651.5		205.3	193.5
163.3	200		7.3	5		667.7	992		100.7	79.5
101.7	309.5		3.7	23.5		864.3	1082.5		103	199.5

## Sheet: Figure 5
5b
Grooming duration (s)
ctrl	stim
79	53
110	53
73	70
118	81
100	74
80	72
117	44
103	71
88	62
114	76
131
137

## Sheet: Ext. Fig. 5
5a
PC1		PC2		PC3		PC4		PC5		PC6		PC7		PC8		PC9		PC10
ctrl	stim	ctrl	stim	ctrl	stim	ctrl	stim	ctrl	stim	ctrl	stim	ctrl	stim	ctrl	stim	ctrl	stim	ctrl	stim
-16.8378	-3.48434	6.74576	2.65042	-2.80098	3.48898	3.82977	4.90772	-2.35892	-8.64837	0.890434	3.85357	-5.0893	-6.94165	8.48785	-2.65532	-3.53113	-3.54019	1.16589	4.50239
-18.6156	6.24218	9.16123	-5.0328	-2.46643	7.76806	-7.32201	2.60002	2.36712	-1.66651	-4.63424	6.4875	-1.97651	-2.77512	3.78334	0.45513	15.7863	4.3525	1.89726	-5.53742
-0.877151	10.1251	1.84199	1.7583	14.7619	3.55408	-10.4337	-2.20822	12.4245	-13.5832	-6.051	-2.19534	-7.21709	2.05424	-8.49726	3.92739	-5.66121	-1.14113	-1.73286	-10.527
11.9035	3.31488	-5.65211	-5.40836	-9.46998	-6.01964	-0.305391	16.2817	12.1294	2.32624	-4.69932	-6.54704	3.05897	5.67963	12.0049	-10.6771	-5.49067	5.99021	0.808643	-3.24138
14.3061	12.4659	-1.60037	-1.82458	-7.4934	9.84543	2.78108	7.45207	-1.67294	3.61395	-1.31129	4.98341	-0.742506	0.665627	-1.12448	2.50313	-1.82149	1.82774	2.52162	4.23784
15.9085	7.51716	-0.357291	6.32408	1.2729	5.09821	-3.58057	3.29258	-4.94169	0.119496	-0.636752	3.65102	1.80404	-0.564123	-1.99923	3.75507	-1.4241	0.0436158	11.5515	-4.40433
-11.3247	14.9989	-2.48133	5.23995	-2.20156	-15.511	9.42479	-11.7364	5.23761	-0.701256	7.47198	5.28273	-9.19403	-3.48115	1.31498	-4.66171	1.24347	1.92479	0.151429	0.310805
12.1715	15.261	-2.30366	-0.050061	0.20846	4.1775	-7.52026	-1.76746	0.869363	1.29967	2.00825	-0.499122	-1.01718	4.22479	-1.57074	3.53181	3.61848	1.86351	-3.57705	-1.60739
-9.42208	-9.32938	-24.4691	9.09132	2.55455	-4.31918	-5.657	-1.15967	-7.18171	-11.4191	-3.27368	-4.77624	-1.16486	1.17166	1.17649	-3.02003	2.79469	-5.2716	5.38053	-0.143744
-1.52946	-5.01257	3.55619	12.9835	-8.37215	9.68033	5.9558	3.65841	4.33802	0.791627	-0.848575	-2.36473	-3.68703	10.0435	-4.37845	0.41058	-2.96631	0.700044	-0.434544	6.12916
-18.6057		-9.68608		-0.143511		0.169413		-1.30155		-6.85207		0.401446		1.00047		-3.72627		-3.67416
-7.1906		3.61985		-1.01709		-2.11228		4.33392		-4.78297		2.60132		-0.0615796		-2.05216		-2.36854

[truncated: 5 more sheets: Figure 6, Figure 7, Ext. Fig. 7, Figure 8, Statistics]
